# Supplementary material for: The distance distribution of human microRNAs in MirGeneDB database
Source: Sci Rep. 2022 Oct 21;12:17696. doi: 10.1038/s41598-022-22253-6 (PMC9587017; doi:10.1038/s41598-022-22253-6)
Supplement: Supplementary file 1 — Supplementary Information. [file 41598_2022_22253_MOESM1_ESM.zip]

Archive with 14 entries (13 files):
- supplementary materials submission/
- supplementary materials submission/empiricalrnd.m
- supplementary materials submission/empiricalrnd.txt
- supplementary materials submission/Matlab code 1.m
- supplementary materials submission/Matlab code 1.txt
- supplementary materials submission/Matlab code 2.m
- supplementary materials submission/Matlab code 2.txt
- supplementary materials submission/pvalues.m
- supplementary materials submission/S1.xlsx
- supplementary materials submission/S2.xlsx
- supplementary materials submission/S3.xlsx
- supplementary materials submission/S4.xlsx
- supplementary materials submission/S5.xlsx
- supplementary materials submission/S6.xlsx
