# Supplementary material for: The distance distribution of human microRNAs in MirGeneDB database
Source: Sci Rep. 2022 Oct 21;12:17696. doi: 10.1038/s41598-022-22253-6 (PMC9587017; doi:10.1038/s41598-022-22253-6)
Supplement: Supplementary file 1 — Supplementary Information. [file 41598_2022_22253_MOESM1_ESM.zip › supplementary materials submission/empiricalrnd.m]

function r=empiricalrnd(y,varargin)
%EMPIRICALRND  Random values from an empirical distribution
%   EMPIRICALRND(Y) returns a single random value from distribution described by the data
%   in the vector Y.
%   
%   EMPIRICALRND(Y,M), EMPIRICALRND(Y,M,N), EMPIRICALRND(Y,[M,N]), etc. return random arrays.

[f,x] = ecdf(y);
r = rand(varargin{:});
r = interp1(f,x,r,'linear','extrap');
%r = interp1(f,x,r,'pchip','extrap');
end
