# Supplementary material for: The distance distribution of human microRNAs in MirGeneDB database
Source: Sci Rep. 2022 Oct 21;12:17696. doi: 10.1038/s41598-022-22253-6 (PMC9587017; doi:10.1038/s41598-022-22253-6)
Supplement: Supplementary file 1 — Supplementary Information. [file 41598_2022_22253_MOESM1_ESM.zip › supplementary materials submission/Matlab code 1.txt]

%Input the data 
distances=S1(:,3);

%plot the histogram of the data
histogram(distances);

%% Fit the data with normal distribution
% Find the estimated normal distribution 
pd=fitdist(distances,'Normal');
% Use the estimated normal distribution to generate 62435 data 
est_data = random(pd, [1,62435]);
% Use the generated data to plot the histogram
histogram(est_data);
% Use the estimated normal distribution to generate 70 data 
est_data = random(pd, [1,70]);
%Use the two-sample Kolmogorov-Smirnov test to evaluate the goodness fit of the normal distribution
[h,p] = kstest2(est_data,distances);

% Find the average of the p-values for the KS test of 500 simulation 
s=0;
for i = 1:500
    pd=fitdist(distances,'Normal');
    est_data = random(pd, [1,70]);   
   [h,p] = kstest2(est_data,distances);
s=s+p;
end
s/500

%% Fit the data with Gamma distribution
% Find the estimated Gamma distribution 
pd=fitdist(distances,'gamma');
% Use the estimated gamma distribution to generate 62435 data 
est_data = random(pd, [1,62435]);
% Use the generated data to plot the histogram
histogram(est_data);
% Use the estimated Gamma distribution to generate 70 data 
est_data = random(pd, [1,70]);
%Use the two-sample Kolmogorov-Smirnov test to evaluate the goodness fit of the exponential distribution
[h,p] = kstest2(est_data,distances);

% Find the average of the p-values for the KS test of 500 simulation 
s=0;
for i = 1:500
    pd=fitdist(distances,'gamma');
    est_data = random(pd, [1,70]);   
   [h,p] = kstest2(est_data,distances);
s=s+p;
end
s/500

%% Fit the data with the empirical cumulative distribution
%Find the empirical cumulative distribution
[f,x] = ecdf(distances);
% Calculate the probability less than a value 
%y=x <=2.7 & x>=3;
y=x <= 0.8657365;
f(y);
%Generate 62435 data from the empirical cumulative distribution;
est_data = empiricalrnd(distances,1,62435);
%Use the generated data to plot the histogram
histogram(est_data);
%Generate 70 data from the empirical cumulative distribution;
est_data = empiricalrnd(distances,1,70);
%Use the two-sample Kolmogorov-Smirnov test to evaluate the goodness fit of the exponential distribution
[h,p] = kstest2(est_data,distances);

% Find the average of the p-values for the KS test of 500 simulation 
s=0;
for i = 1:500
    est_data = empiricalrnd(distances,1,70);   
   [h,p] = kstest2(est_data,distances);
s=s+p;
end
s/500

%%Fit the data with the kernel density estimation method
%Find the kernel density estimation using the normal kernel
pd = fitdist(distances,'Kernel','Kernel','Normal');
%Generate 62435 data from the empirical cumulative distribution;
est_data = random(pd, [1,62435]);
%Find the quantile corresponding to the percentage
q=quantile(est_data,0.05);
% Calculate the probability of the kernel density estimation distribution less than a value 
y = cdf(pd,0.99470);
%Plot the histogram of the generated data
histogram(est_data);
%Generate 70 data from the empirical cumulative distribution;
est_data = random(pd, [1,70]);
%Use the two-sample Kolmogorov-Smirnov test to evaluate the goodness fit of the kernel density estimation
[h,p] = kstest2(est_data,distances);

% Find the average of the p-values for the KS test of 500 simulation 
s=0;
for i = 1:500
   pd = fitdist(distances,'Kernel','Kernel','Normal');
   est_data = random(pd, [1,70]);
[h,p] = kstest2(est_data,distances);
s=s+p;
end
s/500
