# Supplementary material for: The distance distribution of human microRNAs in MirGeneDB database
Source: Sci Rep. 2022 Oct 21;12:17696. doi: 10.1038/s41598-022-22253-6 (PMC9587017; doi:10.1038/s41598-022-22253-6)
Supplement: Supplementary file 1 — Supplementary Information. [file 41598_2022_22253_MOESM1_ESM.zip › supplementary materials submission/pvalues.m]

xJC=S1(:,3);
xKimura=S2(:,3);
y1JC=Example1JCdistance(:,3);
y2JC=Example2JCdistance(:,3);
y3JC=Example3JCdistance(:,3);
y4JC=Example4JCdistance(:,3);
y1Kimura=Example1Kimuradistance(:,3);
y2Kimura=Example2Kimuradistance(:,3);
y3Kimura=Example3Kimuradistance(:,3);
y4Kimura=Example4Kimuradistance(:,3);


pos = randi(62434,1,236);
card = x(pos);

[p,h] = ranksum(xJC,y1JC);
[p,h] = ranksum(xKimura,y1Kimura);
[p,h] = ranksum(xJC,y2JC);
[p,h] = ranksum(xKimura,y2Kimura);
[p,h] = ranksum(xJC,y3JC);
[p,h] = ranksum(xKimura,y3Kimura);
[p,h] = ranksum(xJC,y4JC);
[p,h] = ranksum(xKimura,y4Kimura);
