# Supplementary material for: The distance distribution of human microRNAs in MirGeneDB database
Source: Sci Rep. 2022 Oct 21;12:17696. doi: 10.1038/s41598-022-22253-6 (PMC9587017; doi:10.1038/s41598-022-22253-6)
Supplement: Supplementary file 1 — Supplementary Information. [file 41598_2022_22253_MOESM1_ESM.zip › supplementary materials submission/S1.xlsx]

## Sheet: 工作表1
ID	Seed	Mature Sequence	ID	Seed	Mature Sequence	Distance
Hsa-Let-7-P1b 5p	GAGGUAG	UGAGGUAGGAGGUUGUAUAGUU	Hsa-Let-7-P1c 5p	GAGGUAG	UGAGGUAGUAGGUUGUAUGGUU	0.0969088
Hsa-Let-7-P1b 5p	GAGGUAG	UGAGGUAGGAGGUUGUAUAGUU	Hsa-Let-7-P1d 5p	GAGGUAG	UGAGGUAGUAGGUUGUAUAGUU	0.0468903
Hsa-Let-7-P1c 5p	GAGGUAG	UGAGGUAGUAGGUUGUAUGGUU	Hsa-Let-7-P1d 5p	GAGGUAG	UGAGGUAGUAGGUUGUAUAGUU	0.0468903
Hsa-Let-7-P1b 5p	GAGGUAG	UGAGGUAGGAGGUUGUAUAGUU	Hsa-Let-7-P2a1 5p	GAGGUAG	UGAGGUAGUAGGUUGUAUAGUU	0.0468903
Hsa-Let-7-P1c 5p	GAGGUAG	UGAGGUAGUAGGUUGUAUGGUU	Hsa-Let-7-P2a1 5p	GAGGUAG	UGAGGUAGUAGGUUGUAUAGUU	0.0468903
Hsa-Let-7-P1d 5p	GAGGUAG	UGAGGUAGUAGGUUGUAUAGUU	Hsa-Let-7-P2a1 5p	GAGGUAG	UGAGGUAGUAGGUUGUAUAGUU	0
Hsa-Let-7-P1b 5p	GAGGUAG	UGAGGUAGGAGGUUGUAUAGUU	Hsa-Let-7-P2a2 5p	GAGGUAG	UGAGGUAGUAGGUUGUAUAGUU	0.0468903
Hsa-Let-7-P1c 5p	GAGGUAG	UGAGGUAGUAGGUUGUAUGGUU	Hsa-Let-7-P2a2 5p	GAGGUAG	UGAGGUAGUAGGUUGUAUAGUU	0.0468903
Hsa-Let-7-P1d 5p	GAGGUAG	UGAGGUAGUAGGUUGUAUAGUU	Hsa-Let-7-P2a2 5p	GAGGUAG	UGAGGUAGUAGGUUGUAUAGUU	0
Hsa-Let-7-P2a1 5p	GAGGUAG	UGAGGUAGUAGGUUGUAUAGUU	Hsa-Let-7-P2a2 5p	GAGGUAG	UGAGGUAGUAGGUUGUAUAGUU	0
Hsa-Let-7-P1b 5p	GAGGUAG	UGAGGUAGGAGGUUGUAUAGUU	Hsa-Let-7-P2a3 5p	GAGGUAG	UGAGGUAGUAGAUUGUAUAGUU	0.0969088
Hsa-Let-7-P1c 5p	GAGGUAG	UGAGGUAGUAGGUUGUAUGGUU	Hsa-Let-7-P2a3 5p	GAGGUAG	UGAGGUAGUAGAUUGUAUAGUU	0.0969088
Hsa-Let-7-P1d 5p	GAGGUAG	UGAGGUAGUAGGUUGUAUAGUU	Hsa-Let-7-P2a3 5p	GAGGUAG	UGAGGUAGUAGAUUGUAUAGUU	0.0468903
Hsa-Let-7-P2a1 5p	GAGGUAG	UGAGGUAGUAGGUUGUAUAGUU	Hsa-Let-7-P2a3 5p	GAGGUAG	UGAGGUAGUAGAUUGUAUAGUU	0.0468903
Hsa-Let-7-P2a2 5p	GAGGUAG	UGAGGUAGUAGGUUGUAUAGUU	Hsa-Let-7-P2a3 5p	GAGGUAG	UGAGGUAGUAGAUUGUAUAGUU	0.0468903
Hsa-Let-7-P1b 5p	GAGGUAG	UGAGGUAGGAGGUUGUAUAGUU	Hsa-Let-7-P2b1 5p	GAGGUAG	UGAGGUAGUAGAUUGUAUAGUU	0.0969088
Hsa-Let-7-P1c 5p	GAGGUAG	UGAGGUAGUAGGUUGUAUGGUU	Hsa-Let-7-P2b1 5p	GAGGUAG	UGAGGUAGUAGAUUGUAUAGUU	0.0969088
Hsa-Let-7-P1d 5p	GAGGUAG	UGAGGUAGUAGGUUGUAUAGUU	Hsa-Let-7-P2b1 5p	GAGGUAG	UGAGGUAGUAGAUUGUAUAGUU	0.0468903
Hsa-Let-7-P2a1 5p	GAGGUAG	UGAGGUAGUAGGUUGUAUAGUU	Hsa-Let-7-P2b1 5p	GAGGUAG	UGAGGUAGUAGAUUGUAUAGUU	0.0468903
Hsa-Let-7-P2a2 5p	GAGGUAG	UGAGGUAGUAGGUUGUAUAGUU	Hsa-Let-7-P2b1 5p	GAGGUAG	UGAGGUAGUAGAUUGUAUAGUU	0.0468903
Hsa-Let-7-P2a3 5p	GAGGUAG	UGAGGUAGUAGAUUGUAUAGUU	Hsa-Let-7-P2b1 5p	GAGGUAG	UGAGGUAGUAGAUUGUAUAGUU	0
Hsa-Let-7-P1b 5p	GAGGUAG	UGAGGUAGGAGGUUGUAUAGUU	Hsa-Let-7-P2b2 5p	GAGGUAG	UGAGGUAGUAGGUUGUGUGGUU	0.150503
Hsa-Let-7-P1c 5p	GAGGUAG	UGAGGUAGUAGGUUGUAUGGUU	Hsa-Let-7-P2b2 5p	GAGGUAG	UGAGGUAGUAGGUUGUGUGGUU	0.0468903
Hsa-Let-7-P1d 5p	GAGGUAG	UGAGGUAGUAGGUUGUAUAGUU	Hsa-Let-7-P2b2 5p	GAGGUAG	UGAGGUAGUAGGUUGUGUGGUU	0.0969088
Hsa-Let-7-P2a1 5p	GAGGUAG	UGAGGUAGUAGGUUGUAUAGUU	Hsa-Let-7-P2b2 5p	GAGGUAG	UGAGGUAGUAGGUUGUGUGGUU	0.0969088
Hsa-Let-7-P2a2 5p	GAGGUAG	UGAGGUAGUAGGUUGUAUAGUU	Hsa-Let-7-P2b2 5p	GAGGUAG	UGAGGUAGUAGGUUGUGUGGUU	0.0969088
Hsa-Let-7-P2a3 5p	GAGGUAG	UGAGGUAGUAGAUUGUAUAGUU	Hsa-Let-7-P2b2 5p	GAGGUAG	UGAGGUAGUAGGUUGUGUGGUU	0.150503
Hsa-Let-7-P2b1 5p	GAGGUAG	UGAGGUAGUAGAUUGUAUAGUU	Hsa-Let-7-P2b2 5p	GAGGUAG	UGAGGUAGUAGGUUGUGUGGUU	0.150503
Hsa-Let-7-P1b 5p	GAGGUAG	UGAGGUAGGAGGUUGUAUAGUU	Hsa-Let-7-P2b3 5p	GAGGUAG	UGAGGUAGUAAGUUGUAUUGUU	0.150503
Hsa-Let-7-P1c 5p	GAGGUAG	UGAGGUAGUAGGUUGUAUGGUU	Hsa-Let-7-P2b3 5p	GAGGUAG	UGAGGUAGUAAGUUGUAUUGUU	0.0969088
Hsa-Let-7-P1d 5p	GAGGUAG	UGAGGUAGUAGGUUGUAUAGUU	Hsa-Let-7-P2b3 5p	GAGGUAG	UGAGGUAGUAAGUUGUAUUGUU	0.0969088
Hsa-Let-7-P2a1 5p	GAGGUAG	UGAGGUAGUAGGUUGUAUAGUU	Hsa-Let-7-P2b3 5p	GAGGUAG	UGAGGUAGUAAGUUGUAUUGUU	0.0969088
Hsa-Let-7-P2a2 5p	GAGGUAG	UGAGGUAGUAGGUUGUAUAGUU	Hsa-Let-7-P2b3 5p	GAGGUAG	UGAGGUAGUAAGUUGUAUUGUU	0.0969088
Hsa-Let-7-P2a3 5p	GAGGUAG	UGAGGUAGUAGAUUGUAUAGUU	Hsa-Let-7-P2b3 5p	GAGGUAG	UGAGGUAGUAAGUUGUAUUGUU	0.150503
Hsa-Let-7-P2b1 5p	GAGGUAG	UGAGGUAGUAGAUUGUAUAGUU	Hsa-Let-7-P2b3 5p	GAGGUAG	UGAGGUAGUAAGUUGUAUUGUU	0.150503
Hsa-Let-7-P2b2 5p	GAGGUAG	UGAGGUAGUAGGUUGUGUGGUU	Hsa-Let-7-P2b3 5p	GAGGUAG	UGAGGUAGUAAGUUGUAUUGUU	0.150503
Hsa-Let-7-P1b 5p	GAGGUAG	UGAGGUAGGAGGUUGUAUAGUU	Hsa-Let-7-P2c1 5p	GAGGUAG	AGAGGUAGUAGGUUGCAUAGUU	0.150503
Hsa-Let-7-P1c 5p	GAGGUAG	UGAGGUAGUAGGUUGUAUGGUU	Hsa-Let-7-P2c1 5p	GAGGUAG	AGAGGUAGUAGGUUGCAUAGUU	0.150503
Hsa-Let-7-P1d 5p	GAGGUAG	UGAGGUAGUAGGUUGUAUAGUU	Hsa-Let-7-P2c1 5p	GAGGUAG	AGAGGUAGUAGGUUGCAUAGUU	0.0969088
Hsa-Let-7-P2a1 5p	GAGGUAG	UGAGGUAGUAGGUUGUAUAGUU	Hsa-Let-7-P2c1 5p	GAGGUAG	AGAGGUAGUAGGUUGCAUAGUU	0.0969088
Hsa-Let-7-P2a2 5p	GAGGUAG	UGAGGUAGUAGGUUGUAUAGUU	Hsa-Let-7-P2c1 5p	GAGGUAG	AGAGGUAGUAGGUUGCAUAGUU	0.0969088
Hsa-Let-7-P2a3 5p	GAGGUAG	UGAGGUAGUAGAUUGUAUAGUU	Hsa-Let-7-P2c1 5p	GAGGUAG	AGAGGUAGUAGGUUGCAUAGUU	0.150503
Hsa-Let-7-P2b1 5p	GAGGUAG	UGAGGUAGUAGAUUGUAUAGUU	Hsa-Let-7-P2c1 5p	GAGGUAG	AGAGGUAGUAGGUUGCAUAGUU	0.150503
Hsa-Let-7-P2b2 5p	GAGGUAG	UGAGGUAGUAGGUUGUGUGGUU	Hsa-Let-7-P2c1 5p	GAGGUAG	AGAGGUAGUAGGUUGCAUAGUU	0.208224
Hsa-Let-7-P2b3 5p	GAGGUAG	UGAGGUAGUAAGUUGUAUUGUU	Hsa-Let-7-P2c1 5p	GAGGUAG	AGAGGUAGUAGGUUGCAUAGUU	0.208224
Hsa-Let-7-P1b 5p	GAGGUAG	UGAGGUAGGAGGUUGUAUAGUU	Hsa-Let-7-P2c2 5p	GAGGUAG	UGAGGUAGUAGUUUGUGCUGUU	0.27076
Hsa-Let-7-P1c 5p	GAGGUAG	UGAGGUAGUAGGUUGUAUGGUU	Hsa-Let-7-P2c2 5p	GAGGUAG	UGAGGUAGUAGUUUGUGCUGUU	0.208224
Hsa-Let-7-P1d 5p	GAGGUAG	UGAGGUAGUAGGUUGUAUAGUU	Hsa-Let-7-P2c2 5p	GAGGUAG	UGAGGUAGUAGUUUGUGCUGUU	0.208224
Hsa-Let-7-P2a1 5p	GAGGUAG	UGAGGUAGUAGGUUGUAUAGUU	Hsa-Let-7-P2c2 5p	GAGGUAG	UGAGGUAGUAGUUUGUGCUGUU	0.208224
Hsa-Let-7-P2a2 5p	GAGGUAG	UGAGGUAGUAGGUUGUAUAGUU	Hsa-Let-7-P2c2 5p	GAGGUAG	UGAGGUAGUAGUUUGUGCUGUU	0.208224
Hsa-Let-7-P2a3 5p	GAGGUAG	UGAGGUAGUAGAUUGUAUAGUU	Hsa-Let-7-P2c2 5p	GAGGUAG	UGAGGUAGUAGUUUGUGCUGUU	0.208224
Hsa-Let-7-P2b1 5p	GAGGUAG	UGAGGUAGUAGAUUGUAUAGUU	Hsa-Let-7-P2c2 5p	GAGGUAG	UGAGGUAGUAGUUUGUGCUGUU	0.208224
Hsa-Let-7-P2b2 5p	GAGGUAG	UGAGGUAGUAGGUUGUGUGGUU	Hsa-Let-7-P2c2 5p	GAGGUAG	UGAGGUAGUAGUUUGUGCUGUU	0.150503
Hsa-Let-7-P2b3 5p	GAGGUAG	UGAGGUAGUAAGUUGUAUUGUU	Hsa-Let-7-P2c2 5p	GAGGUAG	UGAGGUAGUAGUUUGUGCUGUU	0.208224
Hsa-Let-7-P2c1 5p	GAGGUAG	AGAGGUAGUAGGUUGCAUAGUU	Hsa-Let-7-P2c2 5p	GAGGUAG	UGAGGUAGUAGUUUGUGCUGUU	0.338989
Hsa-Let-7-P1b 5p	GAGGUAG	UGAGGUAGGAGGUUGUAUAGUU	Hsa-Let-7-P2c3 5p	GAGGUAG	UGAGGUAGUAGUUUGUACAGUU	0.150503
Hsa-Let-7-P1c 5p	GAGGUAG	UGAGGUAGUAGGUUGUAUGGUU	Hsa-Let-7-P2c3 5p	GAGGUAG	UGAGGUAGUAGUUUGUACAGUU	0.150503
Hsa-Let-7-P1d 5p	GAGGUAG	UGAGGUAGUAGGUUGUAUAGUU	Hsa-Let-7-P2c3 5p	GAGGUAG	UGAGGUAGUAGUUUGUACAGUU	0.0969088
Hsa-Let-7-P2a1 5p	GAGGUAG	UGAGGUAGUAGGUUGUAUAGUU	Hsa-Let-7-P2c3 5p	GAGGUAG	UGAGGUAGUAGUUUGUACAGUU	0.0969088
Hsa-Let-7-P2a2 5p	GAGGUAG	UGAGGUAGUAGGUUGUAUAGUU	Hsa-Let-7-P2c3 5p	GAGGUAG	UGAGGUAGUAGUUUGUACAGUU	0.0969088
Hsa-Let-7-P2a3 5p	GAGGUAG	UGAGGUAGUAGAUUGUAUAGUU	Hsa-Let-7-P2c3 5p	GAGGUAG	UGAGGUAGUAGUUUGUACAGUU	0.0969088
Hsa-Let-7-P2b1 5p	GAGGUAG	UGAGGUAGUAGAUUGUAUAGUU	Hsa-Let-7-P2c3 5p	GAGGUAG	UGAGGUAGUAGUUUGUACAGUU	0.0969088
Hsa-Let-7-P2b2 5p	GAGGUAG	UGAGGUAGUAGGUUGUGUGGUU	Hsa-Let-7-P2c3 5p	GAGGUAG	UGAGGUAGUAGUUUGUACAGUU	0.208224
Hsa-Let-7-P2b3 5p	GAGGUAG	UGAGGUAGUAAGUUGUAUUGUU	Hsa-Let-7-P2c3 5p	GAGGUAG	UGAGGUAGUAGUUUGUACAGUU	0.208224
Hsa-Let-7-P2c1 5p	GAGGUAG	AGAGGUAGUAGGUUGCAUAGUU	Hsa-Let-7-P2c3 5p	GAGGUAG	UGAGGUAGUAGUUUGUACAGUU	0.208224
Hsa-Let-7-P2c2 5p	GAGGUAG	UGAGGUAGUAGUUUGUGCUGUU	Hsa-Let-7-P2c3 5p	GAGGUAG	UGAGGUAGUAGUUUGUACAGUU	0.0969088
Hsa-Let-7-P1b 5p	GAGGUAG	UGAGGUAGGAGGUUGUAUAGUU	Hsa-Mir-1-P1 3p	GGAAUGU	UGGAAUGUAAAGAAGUAUGUAU	0.974462
Hsa-Let-7-P1c 5p	GAGGUAG	UGAGGUAGUAGGUUGUAUGGUU	Hsa-Mir-1-P1 3p	GGAAUGU	UGGAAUGUAAAGAAGUAUGUAU	0.823959
Hsa-Let-7-P1d 5p	GAGGUAG	UGAGGUAGUAGGUUGUAUAGUU	Hsa-Mir-1-P1 3p	GGAAUGU	UGGAAUGUAAAGAAGUAUGUAU	0.974462
Hsa-Let-7-P2a1 5p	GAGGUAG	UGAGGUAGUAGGUUGUAUAGUU	Hsa-Mir-1-P1 3p	GGAAUGU	UGGAAUGUAAAGAAGUAUGUAU	0.974462
Hsa-Let-7-P2a2 5p	GAGGUAG	UGAGGUAGUAGGUUGUAUAGUU	Hsa-Mir-1-P1 3p	GGAAUGU	UGGAAUGUAAAGAAGUAUGUAU	0.974462
Hsa-Let-7-P2a3 5p	GAGGUAG	UGAGGUAGUAGAUUGUAUAGUU	Hsa-Mir-1-P1 3p	GGAAUGU	UGGAAUGUAAAGAAGUAUGUAU	1.16295
Hsa-Let-7-P2b1 5p	GAGGUAG	UGAGGUAGUAGAUUGUAUAGUU	Hsa-Mir-1-P1 3p	GGAAUGU	UGGAAUGUAAAGAAGUAUGUAU	1.16295
Hsa-Let-7-P2b2 5p	GAGGUAG	UGAGGUAGUAGGUUGUGUGGUU	Hsa-Mir-1-P1 3p	GGAAUGU	UGGAAUGUAAAGAAGUAUGUAU	0.974462
Hsa-Let-7-P2b3 5p	GAGGUAG	UGAGGUAGUAAGUUGUAUUGUU	Hsa-Mir-1-P1 3p	GGAAUGU	UGGAAUGUAAAGAAGUAUGUAU	0.823959
Hsa-Let-7-P2c1 5p	GAGGUAG	AGAGGUAGUAGGUUGCAUAGUU	Hsa-Mir-1-P1 3p	GGAAUGU	UGGAAUGUAAAGAAGUAUGUAU	1.4153
Hsa-Let-7-P2c2 5p	GAGGUAG	UGAGGUAGUAGUUUGUGCUGUU	Hsa-Mir-1-P1 3p	GGAAUGU	UGGAAUGUAAAGAAGUAUGUAU	1.79842
Hsa-Let-7-P2c3 5p	GAGGUAG	UGAGGUAGUAGUUUGUACAGUU	Hsa-Mir-1-P1 3p	GGAAUGU	UGGAAUGUAAAGAAGUAUGUAU	1.4153
Hsa-Let-7-P1b 5p	GAGGUAG	UGAGGUAGGAGGUUGUAUAGUU	Hsa-Mir-1-P2 3p	GGAAUGU	UGGAAUGUAAGGAAGUGUGUGG	1.16295
Hsa-Let-7-P1c 5p	GAGGUAG	UGAGGUAGUAGGUUGUAUGGUU	Hsa-Mir-1-P2 3p	GGAAUGU	UGGAAUGUAAGGAAGUGUGUGG	0.974462
Hsa-Let-7-P1d 5p	GAGGUAG	UGAGGUAGUAGGUUGUAUAGUU	Hsa-Mir-1-P2 3p	GGAAUGU	UGGAAUGUAAGGAAGUGUGUGG	1.16295
Hsa-Let-7-P2a1 5p	GAGGUAG	UGAGGUAGUAGGUUGUAUAGUU	Hsa-Mir-1-P2 3p	GGAAUGU	UGGAAUGUAAGGAAGUGUGUGG	1.16295
Hsa-Let-7-P2a2 5p	GAGGUAG	UGAGGUAGUAGGUUGUAUAGUU	Hsa-Mir-1-P2 3p	GGAAUGU	UGGAAUGUAAGGAAGUGUGUGG	1.16295
Hsa-Let-7-P2a3 5p	GAGGUAG	UGAGGUAGUAGAUUGUAUAGUU	Hsa-Mir-1-P2 3p	GGAAUGU	UGGAAUGUAAGGAAGUGUGUGG	1.4153
Hsa-Let-7-P2b1 5p	GAGGUAG	UGAGGUAGUAGAUUGUAUAGUU	Hsa-Mir-1-P2 3p	GGAAUGU	UGGAAUGUAAGGAAGUGUGUGG	1.4153
Hsa-Let-7-P2b2 5p	GAGGUAG	UGAGGUAGUAGGUUGUGUGGUU	Hsa-Mir-1-P2 3p	GGAAUGU	UGGAAUGUAAGGAAGUGUGUGG	0.823959
Hsa-Let-7-P2b3 5p	GAGGUAG	UGAGGUAGUAAGUUGUAUUGUU	Hsa-Mir-1-P2 3p	GGAAUGU	UGGAAUGUAAGGAAGUGUGUGG	1.4153
Hsa-Let-7-P2c1 5p	GAGGUAG	AGAGGUAGUAGGUUGCAUAGUU	Hsa-Mir-1-P2 3p	GGAAUGU	UGGAAUGUAAGGAAGUGUGUGG	1.79842
Hsa-Let-7-P2c2 5p	GAGGUAG	UGAGGUAGUAGUUUGUGCUGUU	Hsa-Mir-1-P2 3p	GGAAUGU	UGGAAUGUAAGGAAGUGUGUGG	1.4153
Hsa-Let-7-P2c3 5p	GAGGUAG	UGAGGUAGUAGUUUGUACAGUU	Hsa-Mir-1-P2 3p	GGAAUGU	UGGAAUGUAAGGAAGUGUGUGG	1.79842
Hsa-Mir-1-P1 3p	GGAAUGU	UGGAAUGUAAAGAAGUAUGUAU	Hsa-Mir-1-P2 3p	GGAAUGU	UGGAAUGUAAGGAAGUGUGUGG	0.208224
Hsa-Let-7-P1b 5p	GAGGUAG	UGAGGUAGGAGGUUGUAUAGUU	Hsa-Mir-1-P3 3p	GGAAUGU	UGGAAUGUAAAGAAGUAUGUAU	0.974462
Hsa-Let-7-P1c 5p	GAGGUAG	UGAGGUAGUAGGUUGUAUGGUU	Hsa-Mir-1-P3 3p	GGAAUGU	UGGAAUGUAAAGAAGUAUGUAU	0.823959
Hsa-Let-7-P1d 5p	GAGGUAG	UGAGGUAGUAGGUUGUAUAGUU	Hsa-Mir-1-P3 3p	GGAAUGU	UGGAAUGUAAAGAAGUAUGUAU	0.974462
Hsa-Let-7-P2a1 5p	GAGGUAG	UGAGGUAGUAGGUUGUAUAGUU	Hsa-Mir-1-P3 3p	GGAAUGU	UGGAAUGUAAAGAAGUAUGUAU	0.974462
Hsa-Let-7-P2a2 5p	GAGGUAG	UGAGGUAGUAGGUUGUAUAGUU	Hsa-Mir-1-P3 3p	GGAAUGU	UGGAAUGUAAAGAAGUAUGUAU	0.974462
Hsa-Let-7-P2a3 5p	GAGGUAG	UGAGGUAGUAGAUUGUAUAGUU	Hsa-Mir-1-P3 3p	GGAAUGU	UGGAAUGUAAAGAAGUAUGUAU	1.16295
Hsa-Let-7-P2b1 5p	GAGGUAG	UGAGGUAGUAGAUUGUAUAGUU	Hsa-Mir-1-P3 3p	GGAAUGU	UGGAAUGUAAAGAAGUAUGUAU	1.16295
Hsa-Let-7-P2b2 5p	GAGGUAG	UGAGGUAGUAGGUUGUGUGGUU	Hsa-Mir-1-P3 3p	GGAAUGU	UGGAAUGUAAAGAAGUAUGUAU	0.974462
Hsa-Let-7-P2b3 5p	GAGGUAG	UGAGGUAGUAAGUUGUAUUGUU	Hsa-Mir-1-P3 3p	GGAAUGU	UGGAAUGUAAAGAAGUAUGUAU	0.823959
Hsa-Let-7-P2c1 5p	GAGGUAG	AGAGGUAGUAGGUUGCAUAGUU	Hsa-Mir-1-P3 3p	GGAAUGU	UGGAAUGUAAAGAAGUAUGUAU	1.4153
Hsa-Let-7-P2c2 5p	GAGGUAG	UGAGGUAGUAGUUUGUGCUGUU	Hsa-Mir-1-P3 3p	GGAAUGU	UGGAAUGUAAAGAAGUAUGUAU	1.79842
Hsa-Let-7-P2c3 5p	GAGGUAG	UGAGGUAGUAGUUUGUACAGUU	Hsa-Mir-1-P3 3p	GGAAUGU	UGGAAUGUAAAGAAGUAUGUAU	1.4153
Hsa-Mir-1-P1 3p	GGAAUGU	UGGAAUGUAAAGAAGUAUGUAU	Hsa-Mir-1-P3 3p	GGAAUGU	UGGAAUGUAAAGAAGUAUGUAU	0
Hsa-Mir-1-P2 3p	GGAAUGU	UGGAAUGUAAGGAAGUGUGUGG	Hsa-Mir-1-P3 3p	GGAAUGU	UGGAAUGUAAAGAAGUAUGUAU	0.208224
Hsa-Let-7-P1b 5p	GAGGUAG	UGAGGUAGGAGGUUGUAUAGUU	Hsa-Mir-7-P1 5p	GGAAGAC	UGGAAGACUAGUGAUUUUGUUGUU	1.4153
Hsa-Let-7-P1c 5p	GAGGUAG	UGAGGUAGUAGGUUGUAUGGUU	Hsa-Mir-7-P1 5p	GGAAGAC	UGGAAGACUAGUGAUUUUGUUGUU	0.974462
Hsa-Let-7-P1d 5p	GAGGUAG	UGAGGUAGUAGGUUGUAUAGUU	Hsa-Mir-7-P1 5p	GGAAGAC	UGGAAGACUAGUGAUUUUGUUGUU	1.16295
Hsa-Let-7-P2a1 5p	GAGGUAG	UGAGGUAGUAGGUUGUAUAGUU	Hsa-Mir-7-P1 5p	GGAAGAC	UGGAAGACUAGUGAUUUUGUUGUU	1.16295
Hsa-Let-7-P2a2 5p	GAGGUAG	UGAGGUAGUAGGUUGUAUAGUU	Hsa-Mir-7-P1 5p	GGAAGAC	UGGAAGACUAGUGAUUUUGUUGUU	1.16295
Hsa-Let-7-P2a3 5p	GAGGUAG	UGAGGUAGUAGAUUGUAUAGUU	Hsa-Mir-7-P1 5p	GGAAGAC	UGGAAGACUAGUGAUUUUGUUGUU	1.16295
Hsa-Let-7-P2b1 5p	GAGGUAG	UGAGGUAGUAGAUUGUAUAGUU	Hsa-Mir-7-P1 5p	GGAAGAC	UGGAAGACUAGUGAUUUUGUUGUU	1.16295
Hsa-Let-7-P2b2 5p	GAGGUAG	UGAGGUAGUAGGUUGUGUGGUU	Hsa-Mir-7-P1 5p	GGAAGAC	UGGAAGACUAGUGAUUUUGUUGUU	0.974462
Hsa-Let-7-P2b3 5p	GAGGUAG	UGAGGUAGUAAGUUGUAUUGUU	Hsa-Mir-7-P1 5p	GGAAGAC	UGGAAGACUAGUGAUUUUGUUGUU	1.4153
Hsa-Let-7-P2c1 5p	GAGGUAG	AGAGGUAGUAGGUUGCAUAGUU	Hsa-Mir-7-P1 5p	GGAAGAC	UGGAAGACUAGUGAUUUUGUUGUU	1.79842
Hsa-Let-7-P2c2 5p	GAGGUAG	UGAGGUAGUAGUUUGUGCUGUU	Hsa-Mir-7-P1 5p	GGAAGAC	UGGAAGACUAGUGAUUUUGUUGUU	1.16295
Hsa-Let-7-P2c3 5p	GAGGUAG	UGAGGUAGUAGUUUGUACAGUU	Hsa-Mir-7-P1 5p	GGAAGAC	UGGAAGACUAGUGAUUUUGUUGUU	1.16295
Hsa-Mir-1-P1 3p	GGAAUGU	UGGAAUGUAAAGAAGUAUGUAU	Hsa-Mir-7-P1 5p	GGAAGAC	UGGAAGACUAGUGAUUUUGUUGUU	0.823959
Hsa-Mir-1-P2 3p	GGAAUGU	UGGAAUGUAAGGAAGUGUGUGG	Hsa-Mir-7-P1 5p	GGAAGAC	UGGAAGACUAGUGAUUUUGUUGUU	0.591343
Hsa-Mir-1-P3 3p	GGAAUGU	UGGAAUGUAAAGAAGUAUGUAU	Hsa-Mir-7-P1 5p	GGAAGAC	UGGAAGACUAGUGAUUUUGUUGUU	0.823959
Hsa-Let-7-P1b 5p	GAGGUAG	UGAGGUAGGAGGUUGUAUAGUU	Hsa-Mir-7-P2 5p	GGAAGAC	UGGAAGACUAGUGAUUUUGUUGUU	1.4153
Hsa-Let-7-P1c 5p	GAGGUAG	UGAGGUAGUAGGUUGUAUGGUU	Hsa-Mir-7-P2 5p	GGAAGAC	UGGAAGACUAGUGAUUUUGUUGUU	0.974462
Hsa-Let-7-P1d 5p	GAGGUAG	UGAGGUAGUAGGUUGUAUAGUU	Hsa-Mir-7-P2 5p	GGAAGAC	UGGAAGACUAGUGAUUUUGUUGUU	1.16295
Hsa-Let-7-P2a1 5p	GAGGUAG	UGAGGUAGUAGGUUGUAUAGUU	Hsa-Mir-7-P2 5p	GGAAGAC	UGGAAGACUAGUGAUUUUGUUGUU	1.16295
Hsa-Let-7-P2a2 5p	GAGGUAG	UGAGGUAGUAGGUUGUAUAGUU	Hsa-Mir-7-P2 5p	GGAAGAC	UGGAAGACUAGUGAUUUUGUUGUU	1.16295
Hsa-Let-7-P2a3 5p	GAGGUAG	UGAGGUAGUAGAUUGUAUAGUU	Hsa-Mir-7-P2 5p	GGAAGAC	UGGAAGACUAGUGAUUUUGUUGUU	1.16295
Hsa-Let-7-P2b1 5p	GAGGUAG	UGAGGUAGUAGAUUGUAUAGUU	Hsa-Mir-7-P2 5p	GGAAGAC	UGGAAGACUAGUGAUUUUGUUGUU	1.16295
Hsa-Let-7-P2b2 5p	GAGGUAG	UGAGGUAGUAGGUUGUGUGGUU	Hsa-Mir-7-P2 5p	GGAAGAC	UGGAAGACUAGUGAUUUUGUUGUU	0.974462
Hsa-Let-7-P2b3 5p	GAGGUAG	UGAGGUAGUAAGUUGUAUUGUU	Hsa-Mir-7-P2 5p	GGAAGAC	UGGAAGACUAGUGAUUUUGUUGUU	1.4153
Hsa-Let-7-P2c1 5p	GAGGUAG	AGAGGUAGUAGGUUGCAUAGUU	Hsa-Mir-7-P2 5p	GGAAGAC	UGGAAGACUAGUGAUUUUGUUGUU	1.79842
Hsa-Let-7-P2c2 5p	GAGGUAG	UGAGGUAGUAGUUUGUGCUGUU	Hsa-Mir-7-P2 5p	GGAAGAC	UGGAAGACUAGUGAUUUUGUUGUU	1.16295
Hsa-Let-7-P2c3 5p	GAGGUAG	UGAGGUAGUAGUUUGUACAGUU	Hsa-Mir-7-P2 5p	GGAAGAC	UGGAAGACUAGUGAUUUUGUUGUU	1.16295
Hsa-Mir-1-P1 3p	GGAAUGU	UGGAAUGUAAAGAAGUAUGUAU	Hsa-Mir-7-P2 5p	GGAAGAC	UGGAAGACUAGUGAUUUUGUUGUU	0.823959
Hsa-Mir-1-P2 3p	GGAAUGU	UGGAAUGUAAGGAAGUGUGUGG	Hsa-Mir-7-P2 5p	GGAAGAC	UGGAAGACUAGUGAUUUUGUUGUU	0.591343
Hsa-Mir-1-P3 3p	GGAAUGU	UGGAAUGUAAAGAAGUAUGUAU	Hsa-Mir-7-P2 5p	GGAAGAC	UGGAAGACUAGUGAUUUUGUUGUU	0.823959
Hsa-Mir-7-P1 5p	GGAAGAC	UGGAAGACUAGUGAUUUUGUUGUU	Hsa-Mir-7-P2 5p	GGAAGAC	UGGAAGACUAGUGAUUUUGUUGUU	0
Hsa-Let-7-P1b 5p	GAGGUAG	UGAGGUAGGAGGUUGUAUAGUU	Hsa-Mir-7-P4 5p	GGAAGAC	UGGAAGACUAGUGAUUUUGUUGUU	1.4153
Hsa-Let-7-P1c 5p	GAGGUAG	UGAGGUAGUAGGUUGUAUGGUU	Hsa-Mir-7-P4 5p	GGAAGAC	UGGAAGACUAGUGAUUUUGUUGUU	0.974462
Hsa-Let-7-P1d 5p	GAGGUAG	UGAGGUAGUAGGUUGUAUAGUU	Hsa-Mir-7-P4 5p	GGAAGAC	UGGAAGACUAGUGAUUUUGUUGUU	1.16295
Hsa-Let-7-P2a1 5p	GAGGUAG	UGAGGUAGUAGGUUGUAUAGUU	Hsa-Mir-7-P4 5p	GGAAGAC	UGGAAGACUAGUGAUUUUGUUGUU	1.16295
Hsa-Let-7-P2a2 5p	GAGGUAG	UGAGGUAGUAGGUUGUAUAGUU	Hsa-Mir-7-P4 5p	GGAAGAC	UGGAAGACUAGUGAUUUUGUUGUU	1.16295
Hsa-Let-7-P2a3 5p	GAGGUAG	UGAGGUAGUAGAUUGUAUAGUU	Hsa-Mir-7-P4 5p	GGAAGAC	UGGAAGACUAGUGAUUUUGUUGUU	1.16295
Hsa-Let-7-P2b1 5p	GAGGUAG	UGAGGUAGUAGAUUGUAUAGUU	Hsa-Mir-7-P4 5p	GGAAGAC	UGGAAGACUAGUGAUUUUGUUGUU	1.16295
Hsa-Let-7-P2b2 5p	GAGGUAG	UGAGGUAGUAGGUUGUGUGGUU	Hsa-Mir-7-P4 5p	GGAAGAC	UGGAAGACUAGUGAUUUUGUUGUU	0.974462
Hsa-Let-7-P2b3 5p	GAGGUAG	UGAGGUAGUAAGUUGUAUUGUU	Hsa-Mir-7-P4 5p	GGAAGAC	UGGAAGACUAGUGAUUUUGUUGUU	1.4153
Hsa-Let-7-P2c1 5p	GAGGUAG	AGAGGUAGUAGGUUGCAUAGUU	Hsa-Mir-7-P4 5p	GGAAGAC	UGGAAGACUAGUGAUUUUGUUGUU	1.79842
Hsa-Let-7-P2c2 5p	GAGGUAG	UGAGGUAGUAGUUUGUGCUGUU	Hsa-Mir-7-P4 5p	GGAAGAC	UGGAAGACUAGUGAUUUUGUUGUU	1.16295
Hsa-Let-7-P2c3 5p	GAGGUAG	UGAGGUAGUAGUUUGUACAGUU	Hsa-Mir-7-P4 5p	GGAAGAC	UGGAAGACUAGUGAUUUUGUUGUU	1.16295
Hsa-Mir-1-P1 3p	GGAAUGU	UGGAAUGUAAAGAAGUAUGUAU	Hsa-Mir-7-P4 5p	GGAAGAC	UGGAAGACUAGUGAUUUUGUUGUU	0.823959
Hsa-Mir-1-P2 3p	GGAAUGU	UGGAAUGUAAGGAAGUGUGUGG	Hsa-Mir-7-P4 5p	GGAAGAC	UGGAAGACUAGUGAUUUUGUUGUU	0.591343
Hsa-Mir-1-P3 3p	GGAAUGU	UGGAAUGUAAAGAAGUAUGUAU	Hsa-Mir-7-P4 5p	GGAAGAC	UGGAAGACUAGUGAUUUUGUUGUU	0.823959
Hsa-Mir-7-P1 5p	GGAAGAC	UGGAAGACUAGUGAUUUUGUUGUU	Hsa-Mir-7-P4 5p	GGAAGAC	UGGAAGACUAGUGAUUUUGUUGUU	0
Hsa-Mir-7-P2 5p	GGAAGAC	UGGAAGACUAGUGAUUUUGUUGUU	Hsa-Mir-7-P4 5p	GGAAGAC	UGGAAGACUAGUGAUUUUGUUGUU	0
Hsa-Let-7-P1b 5p	GAGGUAG	UGAGGUAGGAGGUUGUAUAGUU	Hsa-Mir-8-P1a 3p	AAUACUG	UAAUACUGCCUGGUAAUGAUGAC	2.62238
Hsa-Let-7-P2a1 5p	GAGGUAG	UGAGGUAGUAGGUUGUAUAGUU	Hsa-Mir-8-P1a 3p	AAUACUG	UAAUACUGCCUGGUAAUGAUGAC	2.62238
Hsa-Let-7-P2a2 5p	GAGGUAG	UGAGGUAGUAGGUUGUAUAGUU	Hsa-Mir-8-P1a 3p	AAUACUG	UAAUACUGCCUGGUAAUGAUGAC	2.62238
Hsa-Let-7-P1c 5p	GAGGUAG	UGAGGUAGUAGGUUGUAUGGUU	Hsa-Mir-8-P1b 3p	AAUACUG	UAAUACUGCCGGGUAAUGAUGGA	2.62238
Hsa-Let-7-P1d 5p	GAGGUAG	UGAGGUAGUAGGUUGUAUAGUU	Hsa-Mir-8-P1b 3p	AAUACUG	UAAUACUGCCGGGUAAUGAUGGA	1.79842
Hsa-Let-7-P2a1 5p	GAGGUAG	UGAGGUAGUAGGUUGUAUAGUU	Hsa-Mir-8-P1b 3p	AAUACUG	UAAUACUGCCGGGUAAUGAUGGA	1.79842
Hsa-Let-7-P2a2 5p	GAGGUAG	UGAGGUAGUAGGUUGUAUAGUU	Hsa-Mir-8-P1b 3p	AAUACUG	UAAUACUGCCGGGUAAUGAUGGA	1.79842
Hsa-Let-7-P2a3 5p	GAGGUAG	UGAGGUAGUAGAUUGUAUAGUU	Hsa-Mir-8-P1b 3p	AAUACUG	UAAUACUGCCGGGUAAUGAUGGA	2.62238
Hsa-Let-7-P2b1 5p	GAGGUAG	UGAGGUAGUAGAUUGUAUAGUU	Hsa-Mir-8-P1b 3p	AAUACUG	UAAUACUGCCGGGUAAUGAUGGA	2.62238
Hsa-Let-7-P2b2 5p	GAGGUAG	UGAGGUAGUAGGUUGUGUGGUU	Hsa-Mir-8-P1b 3p	AAUACUG	UAAUACUGCCGGGUAAUGAUGGA	2.62238
Hsa-Mir-7-P2 5p	GGAAGAC	UGGAAGACUAGUGAUUUUGUUGUU	Hsa-Mir-8-P1b 3p	AAUACUG	UAAUACUGCCGGGUAAUGAUGGA	1.9685
Hsa-Mir-7-P4 5p	GGAAGAC	UGGAAGACUAGUGAUUUUGUUGUU	Hsa-Mir-8-P1b 3p	AAUACUG	UAAUACUGCCGGGUAAUGAUGGA	1.9685
Hsa-Mir-8-P1a 3p	AAUACUG	UAAUACUGCCUGGUAAUGAUGAC	Hsa-Mir-8-P1b 3p	AAUACUG	UAAUACUGCCGGGUAAUGAUGGA	0.143291
Hsa-Let-7-P1b 5p	GAGGUAG	UGAGGUAGGAGGUUGUAUAGUU	Hsa-Mir-8-P2a 3p	AACACUG	UAACACUGUCUGGUAACGAUGUU	1.79842
Hsa-Let-7-P1c 5p	GAGGUAG	UGAGGUAGUAGGUUGUAUGGUU	Hsa-Mir-8-P2a 3p	AACACUG	UAACACUGUCUGGUAACGAUGUU	1.79842
Hsa-Let-7-P1d 5p	GAGGUAG	UGAGGUAGUAGGUUGUAUAGUU	Hsa-Mir-8-P2a 3p	AACACUG	UAACACUGUCUGGUAACGAUGUU	1.4153
Hsa-Let-7-P2a1 5p	GAGGUAG	UGAGGUAGUAGGUUGUAUAGUU	Hsa-Mir-8-P2a 3p	AACACUG	UAACACUGUCUGGUAACGAUGUU	1.4153
Hsa-Let-7-P2a2 5p	GAGGUAG	UGAGGUAGUAGGUUGUAUAGUU	Hsa-Mir-8-P2a 3p	AACACUG	UAACACUGUCUGGUAACGAUGUU	1.4153
Hsa-Let-7-P2a3 5p	GAGGUAG	UGAGGUAGUAGAUUGUAUAGUU	Hsa-Mir-8-P2a 3p	AACACUG	UAACACUGUCUGGUAACGAUGUU	1.79842
Hsa-Let-7-P2b1 5p	GAGGUAG	UGAGGUAGUAGAUUGUAUAGUU	Hsa-Mir-8-P2a 3p	AACACUG	UAACACUGUCUGGUAACGAUGUU	1.79842
Hsa-Let-7-P2b2 5p	GAGGUAG	UGAGGUAGUAGGUUGUGUGGUU	Hsa-Mir-8-P2a 3p	AACACUG	UAACACUGUCUGGUAACGAUGUU	1.79842
Hsa-Let-7-P2b3 5p	GAGGUAG	UGAGGUAGUAAGUUGUAUUGUU	Hsa-Mir-8-P2a 3p	AACACUG	UAACACUGUCUGGUAACGAUGUU	1.79842
Hsa-Let-7-P2c1 5p	GAGGUAG	AGAGGUAGUAGGUUGCAUAGUU	Hsa-Mir-8-P2a 3p	AACACUG	UAACACUGUCUGGUAACGAUGUU	1.79842
Hsa-Let-7-P2c2 5p	GAGGUAG	UGAGGUAGUAGUUUGUGCUGUU	Hsa-Mir-8-P2a 3p	AACACUG	UAACACUGUCUGGUAACGAUGUU	2.62238
Hsa-Let-7-P2c3 5p	GAGGUAG	UGAGGUAGUAGUUUGUACAGUU	Hsa-Mir-8-P2a 3p	AACACUG	UAACACUGUCUGGUAACGAUGUU	1.79842
Hsa-Mir-7-P2 5p	GGAAGAC	UGGAAGACUAGUGAUUUUGUUGUU	Hsa-Mir-8-P2a 3p	AACACUG	UAACACUGUCUGGUAACGAUGUU	3.17558
Hsa-Mir-7-P4 5p	GGAAGAC	UGGAAGACUAGUGAUUUUGUUGUU	Hsa-Mir-8-P2a 3p	AACACUG	UAACACUGUCUGGUAACGAUGUU	3.17558
Hsa-Mir-8-P1a 3p	AAUACUG	UAAUACUGCCUGGUAAUGAUGAC	Hsa-Mir-8-P2a 3p	AACACUG	UAACACUGUCUGGUAACGAUGUU	0.256715
Hsa-Mir-8-P1b 3p	AAUACUG	UAAUACUGCCGGGUAAUGAUGGA	Hsa-Mir-8-P2a 3p	AACACUG	UAACACUGUCUGGUAACGAUGUU	0.320583
Hsa-Let-7-P1b 5p	GAGGUAG	UGAGGUAGGAGGUUGUAUAGUU	Hsa-Mir-8-P2b 3p	AACACUG	UAACACUGUCUGGUAAAGAUGGC	1.79842
Hsa-Let-7-P1c 5p	GAGGUAG	UGAGGUAGUAGGUUGUAUGGUU	Hsa-Mir-8-P2b 3p	AACACUG	UAACACUGUCUGGUAAAGAUGGC	1.79842
Hsa-Let-7-P1d 5p	GAGGUAG	UGAGGUAGUAGGUUGUAUAGUU	Hsa-Mir-8-P2b 3p	AACACUG	UAACACUGUCUGGUAAAGAUGGC	1.4153
Hsa-Let-7-P2a1 5p	GAGGUAG	UGAGGUAGUAGGUUGUAUAGUU	Hsa-Mir-8-P2b 3p	AACACUG	UAACACUGUCUGGUAAAGAUGGC	1.4153
Hsa-Let-7-P2a2 5p	GAGGUAG	UGAGGUAGUAGGUUGUAUAGUU	Hsa-Mir-8-P2b 3p	AACACUG	UAACACUGUCUGGUAAAGAUGGC	1.4153
Hsa-Let-7-P2a3 5p	GAGGUAG	UGAGGUAGUAGAUUGUAUAGUU	Hsa-Mir-8-P2b 3p	AACACUG	UAACACUGUCUGGUAAAGAUGGC	1.79842
Hsa-Let-7-P2b1 5p	GAGGUAG	UGAGGUAGUAGAUUGUAUAGUU	Hsa-Mir-8-P2b 3p	AACACUG	UAACACUGUCUGGUAAAGAUGGC	1.79842
Hsa-Let-7-P2b2 5p	GAGGUAG	UGAGGUAGUAGGUUGUGUGGUU	Hsa-Mir-8-P2b 3p	AACACUG	UAACACUGUCUGGUAAAGAUGGC	2.62238
Hsa-Let-7-P2b3 5p	GAGGUAG	UGAGGUAGUAAGUUGUAUUGUU	Hsa-Mir-8-P2b 3p	AACACUG	UAACACUGUCUGGUAAAGAUGGC	1.79842
Hsa-Let-7-P2c1 5p	GAGGUAG	AGAGGUAGUAGGUUGCAUAGUU	Hsa-Mir-8-P2b 3p	AACACUG	UAACACUGUCUGGUAAAGAUGGC	1.79842
Hsa-Mir-7-P2 5p	GGAAGAC	UGGAAGACUAGUGAUUUUGUUGUU	Hsa-Mir-8-P2b 3p	AACACUG	UAACACUGUCUGGUAAAGAUGGC	3.17558
Hsa-Mir-7-P4 5p	GGAAGAC	UGGAAGACUAGUGAUUUUGUUGUU	Hsa-Mir-8-P2b 3p	AACACUG	UAACACUGUCUGGUAAAGAUGGC	3.17558
Hsa-Mir-8-P1a 3p	AAUACUG	UAAUACUGCCUGGUAAUGAUGAC	Hsa-Mir-8-P2b 3p	AACACUG	UAACACUGUCUGGUAAAGAUGGC	0.197861
Hsa-Mir-8-P1b 3p	AAUACUG	UAAUACUGCCGGGUAAUGAUGGA	Hsa-Mir-8-P2b 3p	AACACUG	UAACACUGUCUGGUAAAGAUGGC	0.256715
Hsa-Mir-8-P2a 3p	AACACUG	UAACACUGUCUGGUAACGAUGUU	Hsa-Mir-8-P2b 3p	AACACUG	UAACACUGUCUGGUAAAGAUGGC	0.143291
Hsa-Let-7-P1b 5p	GAGGUAG	UGAGGUAGGAGGUUGUAUAGUU	Hsa-Mir-8-P3a 3p	AAUACUG	UAAUACUGUCUGGUAAAACCGU	1.79842
Hsa-Let-7-P1c 5p	GAGGUAG	UGAGGUAGUAGGUUGUAUGGUU	Hsa-Mir-8-P3a 3p	AAUACUG	UAAUACUGUCUGGUAAAACCGU	1.4153
Hsa-Let-7-P1d 5p	GAGGUAG	UGAGGUAGUAGGUUGUAUAGUU	Hsa-Mir-8-P3a 3p	AAUACUG	UAAUACUGUCUGGUAAAACCGU	1.4153
Hsa-Let-7-P2a1 5p	GAGGUAG	UGAGGUAGUAGGUUGUAUAGUU	Hsa-Mir-8-P3a 3p	AAUACUG	UAAUACUGUCUGGUAAAACCGU	1.4153
Hsa-Let-7-P2a2 5p	GAGGUAG	UGAGGUAGUAGGUUGUAUAGUU	Hsa-Mir-8-P3a 3p	AAUACUG	UAAUACUGUCUGGUAAAACCGU	1.4153
Hsa-Let-7-P2a3 5p	GAGGUAG	UGAGGUAGUAGAUUGUAUAGUU	Hsa-Mir-8-P3a 3p	AAUACUG	UAAUACUGUCUGGUAAAACCGU	1.79842
Hsa-Let-7-P2b1 5p	GAGGUAG	UGAGGUAGUAGAUUGUAUAGUU	Hsa-Mir-8-P3a 3p	AAUACUG	UAAUACUGUCUGGUAAAACCGU	1.79842
Hsa-Let-7-P2b2 5p	GAGGUAG	UGAGGUAGUAGGUUGUGUGGUU	Hsa-Mir-8-P3a 3p	AAUACUG	UAAUACUGUCUGGUAAAACCGU	1.79842
Hsa-Let-7-P2b3 5p	GAGGUAG	UGAGGUAGUAAGUUGUAUUGUU	Hsa-Mir-8-P3a 3p	AAUACUG	UAAUACUGUCUGGUAAAACCGU	1.4153
Hsa-Let-7-P2c1 5p	GAGGUAG	AGAGGUAGUAGGUUGCAUAGUU	Hsa-Mir-8-P3a 3p	AAUACUG	UAAUACUGUCUGGUAAAACCGU	1.79842
Hsa-Let-7-P2c2 5p	GAGGUAG	UGAGGUAGUAGUUUGUGCUGUU	Hsa-Mir-8-P3a 3p	AAUACUG	UAAUACUGUCUGGUAAAACCGU	2.62238
Hsa-Let-7-P2c3 5p	GAGGUAG	UGAGGUAGUAGUUUGUACAGUU	Hsa-Mir-8-P3a 3p	AAUACUG	UAAUACUGUCUGGUAAAACCGU	1.79842
Hsa-Mir-8-P1b 3p	AAUACUG	UAAUACUGCCGGGUAAUGAUGGA	Hsa-Mir-8-P3a 3p	AAUACUG	UAAUACUGUCUGGUAAAACCGU	0.414051
Hsa-Mir-8-P2a 3p	AACACUG	UAACACUGUCUGGUAACGAUGUU	Hsa-Mir-8-P3a 3p	AAUACUG	UAAUACUGUCUGGUAAAACCGU	0.27076
Hsa-Mir-8-P2b 3p	AACACUG	UAACACUGUCUGGUAAAGAUGGC	Hsa-Mir-8-P3a 3p	AAUACUG	UAAUACUGUCUGGUAAAACCGU	0.27076
Hsa-Let-7-P1d 5p	GAGGUAG	UGAGGUAGUAGGUUGUAUAGUU	Hsa-Mir-9-P1 5p	CUUUGGU	UCUUUGGUUAUCUAGCUGUAUGA	2.62238
Hsa-Let-7-P2a1 5p	GAGGUAG	UGAGGUAGUAGGUUGUAUAGUU	Hsa-Mir-9-P1 5p	CUUUGGU	UCUUUGGUUAUCUAGCUGUAUGA	2.62238
Hsa-Let-7-P2a2 5p	GAGGUAG	UGAGGUAGUAGGUUGUAUAGUU	Hsa-Mir-9-P1 5p	CUUUGGU	UCUUUGGUUAUCUAGCUGUAUGA	2.62238
Hsa-Let-7-P2a3 5p	GAGGUAG	UGAGGUAGUAGAUUGUAUAGUU	Hsa-Mir-9-P1 5p	CUUUGGU	UCUUUGGUUAUCUAGCUGUAUGA	2.62238
Hsa-Let-7-P2b1 5p	GAGGUAG	UGAGGUAGUAGAUUGUAUAGUU	Hsa-Mir-9-P1 5p	CUUUGGU	UCUUUGGUUAUCUAGCUGUAUGA	2.62238
Hsa-Let-7-P2b2 5p	GAGGUAG	UGAGGUAGUAGGUUGUGUGGUU	Hsa-Mir-9-P1 5p	CUUUGGU	UCUUUGGUUAUCUAGCUGUAUGA	2.62238
Hsa-Let-7-P2b3 5p	GAGGUAG	UGAGGUAGUAAGUUGUAUUGUU	Hsa-Mir-9-P1 5p	CUUUGGU	UCUUUGGUUAUCUAGCUGUAUGA	1.79842
Hsa-Let-7-P2c1 5p	GAGGUAG	AGAGGUAGUAGGUUGCAUAGUU	Hsa-Mir-9-P1 5p	CUUUGGU	UCUUUGGUUAUCUAGCUGUAUGA	2.62238
Hsa-Let-7-P2c2 5p	GAGGUAG	UGAGGUAGUAGUUUGUGCUGUU	Hsa-Mir-9-P1 5p	CUUUGGU	UCUUUGGUUAUCUAGCUGUAUGA	1.79842
Hsa-Let-7-P2c3 5p	GAGGUAG	UGAGGUAGUAGUUUGUACAGUU	Hsa-Mir-9-P1 5p	CUUUGGU	UCUUUGGUUAUCUAGCUGUAUGA	2.62238
Hsa-Mir-1-P1 3p	GGAAUGU	UGGAAUGUAAAGAAGUAUGUAU	Hsa-Mir-9-P1 5p	CUUUGGU	UCUUUGGUUAUCUAGCUGUAUGA	2.62238
Hsa-Mir-1-P2 3p	GGAAUGU	UGGAAUGUAAGGAAGUGUGUGG	Hsa-Mir-9-P1 5p	CUUUGGU	UCUUUGGUUAUCUAGCUGUAUGA	1.79842
Hsa-Mir-1-P3 3p	GGAAUGU	UGGAAUGUAAAGAAGUAUGUAU	Hsa-Mir-9-P1 5p	CUUUGGU	UCUUUGGUUAUCUAGCUGUAUGA	2.62238
Hsa-Mir-7-P1 5p	GGAAGAC	UGGAAGACUAGUGAUUUUGUUGUU	Hsa-Mir-9-P1 5p	CUUUGGU	UCUUUGGUUAUCUAGCUGUAUGA	1.52766
Hsa-Mir-7-P2 5p	GGAAGAC	UGGAAGACUAGUGAUUUUGUUGUU	Hsa-Mir-9-P1 5p	CUUUGGU	UCUUUGGUUAUCUAGCUGUAUGA	1.52766
Hsa-Mir-7-P4 5p	GGAAGAC	UGGAAGACUAGUGAUUUUGUUGUU	Hsa-Mir-9-P1 5p	CUUUGGU	UCUUUGGUUAUCUAGCUGUAUGA	1.52766
Hsa-Mir-1-P2 3p	GGAAUGU	UGGAAUGUAAGGAAGUGUGUGG	Hsa-Mir-9-P1 3p	CUUUGGU	AUAAAGCUAGAUAACCGAAAGUA	1.4153
Hsa-Mir-1-P3 3p	GGAAUGU	UGGAAUGUAAAGAAGUAUGUAU	Hsa-Mir-9-P1 3p	CUUUGGU	AUAAAGCUAGAUAACCGAAAGUA	1.4153
Hsa-Let-7-P1d 5p	GAGGUAG	UGAGGUAGUAGGUUGUAUAGUU	Hsa-Mir-9-P2 5p	CUUUGGU	UCUUUGGUUAUCUAGCUGUAUGA	2.62238
Hsa-Let-7-P2a1 5p	GAGGUAG	UGAGGUAGUAGGUUGUAUAGUU	Hsa-Mir-9-P2 5p	CUUUGGU	UCUUUGGUUAUCUAGCUGUAUGA	2.62238
Hsa-Let-7-P2a2 5p	GAGGUAG	UGAGGUAGUAGGUUGUAUAGUU	Hsa-Mir-9-P2 5p	CUUUGGU	UCUUUGGUUAUCUAGCUGUAUGA	2.62238
Hsa-Let-7-P2a3 5p	GAGGUAG	UGAGGUAGUAGAUUGUAUAGUU	Hsa-Mir-9-P2 5p	CUUUGGU	UCUUUGGUUAUCUAGCUGUAUGA	2.62238
Hsa-Let-7-P2b1 5p	GAGGUAG	UGAGGUAGUAGAUUGUAUAGUU	Hsa-Mir-9-P2 5p	CUUUGGU	UCUUUGGUUAUCUAGCUGUAUGA	2.62238
Hsa-Let-7-P2b2 5p	GAGGUAG	UGAGGUAGUAGGUUGUGUGGUU	Hsa-Mir-9-P2 5p	CUUUGGU	UCUUUGGUUAUCUAGCUGUAUGA	2.62238
Hsa-Let-7-P2b3 5p	GAGGUAG	UGAGGUAGUAAGUUGUAUUGUU	Hsa-Mir-9-P2 5p	CUUUGGU	UCUUUGGUUAUCUAGCUGUAUGA	1.79842
Hsa-Let-7-P2c1 5p	GAGGUAG	AGAGGUAGUAGGUUGCAUAGUU	Hsa-Mir-9-P2 5p	CUUUGGU	UCUUUGGUUAUCUAGCUGUAUGA	2.62238
Hsa-Let-7-P2c2 5p	GAGGUAG	UGAGGUAGUAGUUUGUGCUGUU	Hsa-Mir-9-P2 5p	CUUUGGU	UCUUUGGUUAUCUAGCUGUAUGA	1.79842
Hsa-Let-7-P2c3 5p	GAGGUAG	UGAGGUAGUAGUUUGUACAGUU	Hsa-Mir-9-P2 5p	CUUUGGU	UCUUUGGUUAUCUAGCUGUAUGA	2.62238
Hsa-Mir-1-P1 3p	GGAAUGU	UGGAAUGUAAAGAAGUAUGUAU	Hsa-Mir-9-P2 5p	CUUUGGU	UCUUUGGUUAUCUAGCUGUAUGA	2.62238
Hsa-Mir-1-P2 3p	GGAAUGU	UGGAAUGUAAGGAAGUGUGUGG	Hsa-Mir-9-P2 5p	CUUUGGU	UCUUUGGUUAUCUAGCUGUAUGA	1.79842
Hsa-Mir-1-P3 3p	GGAAUGU	UGGAAUGUAAAGAAGUAUGUAU	Hsa-Mir-9-P2 5p	CUUUGGU	UCUUUGGUUAUCUAGCUGUAUGA	2.62238
Hsa-Mir-7-P1 5p	GGAAGAC	UGGAAGACUAGUGAUUUUGUUGUU	Hsa-Mir-9-P2 5p	CUUUGGU	UCUUUGGUUAUCUAGCUGUAUGA	1.52766
Hsa-Mir-7-P2 5p	GGAAGAC	UGGAAGACUAGUGAUUUUGUUGUU	Hsa-Mir-9-P2 5p	CUUUGGU	UCUUUGGUUAUCUAGCUGUAUGA	1.52766
Hsa-Mir-7-P4 5p	GGAAGAC	UGGAAGACUAGUGAUUUUGUUGUU	Hsa-Mir-9-P2 5p	CUUUGGU	UCUUUGGUUAUCUAGCUGUAUGA	1.52766
Hsa-Mir-9-P1 3p	CUUUGGU	AUAAAGCUAGAUAACCGAAAGUA	Hsa-Mir-9-P2 5p	CUUUGGU	UCUUUGGUUAUCUAGCUGUAUGA	3.17558
Hsa-Mir-1-P2 3p	GGAAUGU	UGGAAUGUAAGGAAGUGUGUGG	Hsa-Mir-9-P2 3p	CUUUGGU	AUAAAGCUAGAUAACCGAAAGUA	1.4153
Hsa-Mir-1-P3 3p	GGAAUGU	UGGAAUGUAAAGAAGUAUGUAU	Hsa-Mir-9-P2 3p	CUUUGGU	AUAAAGCUAGAUAACCGAAAGUA	1.4153
Hsa-Mir-9-P1 3p	CUUUGGU	AUAAAGCUAGAUAACCGAAAGUA	Hsa-Mir-9-P2 3p	CUUUGGU	AUAAAGCUAGAUAACCGAAAGUA	0
Hsa-Mir-9-P2 5p	CUUUGGU	UCUUUGGUUAUCUAGCUGUAUGA	Hsa-Mir-9-P2 3p	CUUUGGU	AUAAAGCUAGAUAACCGAAAGUA	3.17558
Hsa-Let-7-P1d 5p	GAGGUAG	UGAGGUAGUAGGUUGUAUAGUU	Hsa-Mir-9-P3 5p	CUUUGGU	UCUUUGGUUAUCUAGCUGUAUGA	2.62238
Hsa-Let-7-P2a1 5p	GAGGUAG	UGAGGUAGUAGGUUGUAUAGUU	Hsa-Mir-9-P3 5p	CUUUGGU	UCUUUGGUUAUCUAGCUGUAUGA	2.62238
Hsa-Let-7-P2a2 5p	GAGGUAG	UGAGGUAGUAGGUUGUAUAGUU	Hsa-Mir-9-P3 5p	CUUUGGU	UCUUUGGUUAUCUAGCUGUAUGA	2.62238
Hsa-Let-7-P2a3 5p	GAGGUAG	UGAGGUAGUAGAUUGUAUAGUU	Hsa-Mir-9-P3 5p	CUUUGGU	UCUUUGGUUAUCUAGCUGUAUGA	2.62238
Hsa-Let-7-P2b1 5p	GAGGUAG	UGAGGUAGUAGAUUGUAUAGUU	Hsa-Mir-9-P3 5p	CUUUGGU	UCUUUGGUUAUCUAGCUGUAUGA	2.62238
Hsa-Let-7-P2b2 5p	GAGGUAG	UGAGGUAGUAGGUUGUGUGGUU	Hsa-Mir-9-P3 5p	CUUUGGU	UCUUUGGUUAUCUAGCUGUAUGA	2.62238
Hsa-Let-7-P2b3 5p	GAGGUAG	UGAGGUAGUAAGUUGUAUUGUU	Hsa-Mir-9-P3 5p	CUUUGGU	UCUUUGGUUAUCUAGCUGUAUGA	1.79842
Hsa-Let-7-P2c1 5p	GAGGUAG	AGAGGUAGUAGGUUGCAUAGUU	Hsa-Mir-9-P3 5p	CUUUGGU	UCUUUGGUUAUCUAGCUGUAUGA	2.62238
Hsa-Let-7-P2c2 5p	GAGGUAG	UGAGGUAGUAGUUUGUGCUGUU	Hsa-Mir-9-P3 5p	CUUUGGU	UCUUUGGUUAUCUAGCUGUAUGA	1.79842
Hsa-Let-7-P2c3 5p	GAGGUAG	UGAGGUAGUAGUUUGUACAGUU	Hsa-Mir-9-P3 5p	CUUUGGU	UCUUUGGUUAUCUAGCUGUAUGA	2.62238
Hsa-Mir-1-P1 3p	GGAAUGU	UGGAAUGUAAAGAAGUAUGUAU	Hsa-Mir-9-P3 5p	CUUUGGU	UCUUUGGUUAUCUAGCUGUAUGA	2.62238
Hsa-Mir-1-P2 3p	GGAAUGU	UGGAAUGUAAGGAAGUGUGUGG	Hsa-Mir-9-P3 5p	CUUUGGU	UCUUUGGUUAUCUAGCUGUAUGA	1.79842
Hsa-Mir-1-P3 3p	GGAAUGU	UGGAAUGUAAAGAAGUAUGUAU	Hsa-Mir-9-P3 5p	CUUUGGU	UCUUUGGUUAUCUAGCUGUAUGA	2.62238
Hsa-Mir-7-P1 5p	GGAAGAC	UGGAAGACUAGUGAUUUUGUUGUU	Hsa-Mir-9-P3 5p	CUUUGGU	UCUUUGGUUAUCUAGCUGUAUGA	1.52766
Hsa-Mir-7-P2 5p	GGAAGAC	UGGAAGACUAGUGAUUUUGUUGUU	Hsa-Mir-9-P3 5p	CUUUGGU	UCUUUGGUUAUCUAGCUGUAUGA	1.52766
Hsa-Mir-7-P4 5p	GGAAGAC	UGGAAGACUAGUGAUUUUGUUGUU	Hsa-Mir-9-P3 5p	CUUUGGU	UCUUUGGUUAUCUAGCUGUAUGA	1.52766
Hsa-Mir-9-P1 3p	CUUUGGU	AUAAAGCUAGAUAACCGAAAGUA	Hsa-Mir-9-P3 5p	CUUUGGU	UCUUUGGUUAUCUAGCUGUAUGA	3.17558
Hsa-Mir-9-P2 5p	CUUUGGU	UCUUUGGUUAUCUAGCUGUAUGA	Hsa-Mir-9-P3 5p	CUUUGGU	UCUUUGGUUAUCUAGCUGUAUGA	0
Hsa-Mir-9-P2 3p	CUUUGGU	AUAAAGCUAGAUAACCGAAAGUA	Hsa-Mir-9-P3 5p	CUUUGGU	UCUUUGGUUAUCUAGCUGUAUGA	3.17558
Hsa-Mir-1-P2 3p	GGAAUGU	UGGAAUGUAAGGAAGUGUGUGG	Hsa-Mir-9-P3 3p	CUUUGGU	AUAAAGCUAGAUAACCGAAAGUA	1.4153
Hsa-Mir-1-P3 3p	GGAAUGU	UGGAAUGUAAAGAAGUAUGUAU	Hsa-Mir-9-P3 3p	CUUUGGU	AUAAAGCUAGAUAACCGAAAGUA	1.4153
Hsa-Mir-9-P1 3p	CUUUGGU	AUAAAGCUAGAUAACCGAAAGUA	Hsa-Mir-9-P3 3p	CUUUGGU	AUAAAGCUAGAUAACCGAAAGUA	0
Hsa-Mir-9-P2 5p	CUUUGGU	UCUUUGGUUAUCUAGCUGUAUGA	Hsa-Mir-9-P3 3p	CUUUGGU	AUAAAGCUAGAUAACCGAAAGUA	3.17558
Hsa-Mir-9-P2 3p	CUUUGGU	AUAAAGCUAGAUAACCGAAAGUA	Hsa-Mir-9-P3 3p	CUUUGGU	AUAAAGCUAGAUAACCGAAAGUA	0
Hsa-Mir-9-P3 5p	CUUUGGU	UCUUUGGUUAUCUAGCUGUAUGA	Hsa-Mir-9-P3 3p	CUUUGGU	AUAAAGCUAGAUAACCGAAAGUA	3.17558
Hsa-Let-7-P1b 5p	GAGGUAG	UGAGGUAGGAGGUUGUAUAGUU	Hsa-Mir-10-P1b-v1 5p	ACCCUGU	UACCCUGUAGAACCGAAUUUGU	2.62238
Hsa-Let-7-P1c 5p	GAGGUAG	UGAGGUAGUAGGUUGUAUGGUU	Hsa-Mir-10-P1b-v1 5p	ACCCUGU	UACCCUGUAGAACCGAAUUUGU	2.62238
Hsa-Let-7-P1d 5p	GAGGUAG	UGAGGUAGUAGGUUGUAUAGUU	Hsa-Mir-10-P1b-v1 5p	ACCCUGU	UACCCUGUAGAACCGAAUUUGU	2.62238
Hsa-Let-7-P2a1 5p	GAGGUAG	UGAGGUAGUAGGUUGUAUAGUU	Hsa-Mir-10-P1b-v1 5p	ACCCUGU	UACCCUGUAGAACCGAAUUUGU	2.62238
Hsa-Let-7-P2a2 5p	GAGGUAG	UGAGGUAGUAGGUUGUAUAGUU	Hsa-Mir-10-P1b-v1 5p	ACCCUGU	UACCCUGUAGAACCGAAUUUGU	2.62238
Hsa-Let-7-P2a3 5p	GAGGUAG	UGAGGUAGUAGAUUGUAUAGUU	Hsa-Mir-10-P1b-v1 5p	ACCCUGU	UACCCUGUAGAACCGAAUUUGU	1.79842
Hsa-Let-7-P2b1 5p	GAGGUAG	UGAGGUAGUAGAUUGUAUAGUU	Hsa-Mir-10-P1b-v1 5p	ACCCUGU	UACCCUGUAGAACCGAAUUUGU	1.79842
Hsa-Mir-1-P2 3p	GGAAUGU	UGGAAUGUAAGGAAGUGUGUGG	Hsa-Mir-10-P1b-v1 5p	ACCCUGU	UACCCUGUAGAACCGAAUUUGU	1.16295
Hsa-Mir-1-P3 3p	GGAAUGU	UGGAAUGUAAAGAAGUAUGUAU	Hsa-Mir-10-P1b-v1 5p	ACCCUGU	UACCCUGUAGAACCGAAUUUGU	0.823959
Hsa-Mir-8-P2b 3p	AACACUG	UAACACUGUCUGGUAAAGAUGGC	Hsa-Mir-10-P1b-v1 5p	ACCCUGU	UACCCUGUAGAACCGAAUUUGU	1.79842
Hsa-Mir-8-P3a 3p	AAUACUG	UAAUACUGUCUGGUAAAACCGU	Hsa-Mir-10-P1b-v1 5p	ACCCUGU	UACCCUGUAGAACCGAAUUUGU	2.62238
Hsa-Mir-7-P2 5p	GGAAGAC	UGGAAGACUAGUGAUUUUGUUGUU	Hsa-Mir-10-P1b-v2 5p	CCCUGUA	ACCCUGUAGAACCGAAUUUGUG	2.62238
Hsa-Mir-7-P4 5p	GGAAGAC	UGGAAGACUAGUGAUUUUGUUGUU	Hsa-Mir-10-P1b-v2 5p	CCCUGUA	ACCCUGUAGAACCGAAUUUGUG	2.62238
Hsa-Let-7-P1b 5p	GAGGUAG	UGAGGUAGGAGGUUGUAUAGUU	Hsa-Mir-10-P1c-v1 5p	ACCCUGU	UACCCUGUAGAUCCGAAUUUGU	2.62238
Hsa-Let-7-P1c 5p	GAGGUAG	UGAGGUAGUAGGUUGUAUGGUU	Hsa-Mir-10-P1c-v1 5p	ACCCUGU	UACCCUGUAGAUCCGAAUUUGU	2.62238
Hsa-Let-7-P1d 5p	GAGGUAG	UGAGGUAGUAGGUUGUAUAGUU	Hsa-Mir-10-P1c-v1 5p	ACCCUGU	UACCCUGUAGAUCCGAAUUUGU	2.62238
Hsa-Let-7-P2a1 5p	GAGGUAG	UGAGGUAGUAGGUUGUAUAGUU	Hsa-Mir-10-P1c-v1 5p	ACCCUGU	UACCCUGUAGAUCCGAAUUUGU	2.62238
Hsa-Let-7-P2a2 5p	GAGGUAG	UGAGGUAGUAGGUUGUAUAGUU	Hsa-Mir-10-P1c-v1 5p	ACCCUGU	UACCCUGUAGAUCCGAAUUUGU	2.62238
Hsa-Let-7-P2a3 5p	GAGGUAG	UGAGGUAGUAGAUUGUAUAGUU	Hsa-Mir-10-P1c-v1 5p	ACCCUGU	UACCCUGUAGAUCCGAAUUUGU	2.62238
Hsa-Let-7-P2b1 5p	GAGGUAG	UGAGGUAGUAGAUUGUAUAGUU	Hsa-Mir-10-P1c-v1 5p	ACCCUGU	UACCCUGUAGAUCCGAAUUUGU	2.62238
Hsa-Let-7-P2c3 5p	GAGGUAG	UGAGGUAGUAGUUUGUACAGUU	Hsa-Mir-10-P1c-v1 5p	ACCCUGU	UACCCUGUAGAUCCGAAUUUGU	2.62238
Hsa-Mir-1-P1 3p	GGAAUGU	UGGAAUGUAAAGAAGUAUGUAU	Hsa-Mir-10-P1c-v1 5p	ACCCUGU	UACCCUGUAGAUCCGAAUUUGU	0.823959
Hsa-Mir-1-P2 3p	GGAAUGU	UGGAAUGUAAGGAAGUGUGUGG	Hsa-Mir-10-P1c-v1 5p	ACCCUGU	UACCCUGUAGAUCCGAAUUUGU	1.16295
Hsa-Mir-1-P3 3p	GGAAUGU	UGGAAUGUAAAGAAGUAUGUAU	Hsa-Mir-10-P1c-v1 5p	ACCCUGU	UACCCUGUAGAUCCGAAUUUGU	0.823959
Hsa-Mir-8-P2b 3p	AACACUG	UAACACUGUCUGGUAAAGAUGGC	Hsa-Mir-10-P1c-v1 5p	ACCCUGU	UACCCUGUAGAUCCGAAUUUGU	1.79842
Hsa-Mir-8-P3a 3p	AAUACUG	UAAUACUGUCUGGUAAAACCGU	Hsa-Mir-10-P1c-v1 5p	ACCCUGU	UACCCUGUAGAUCCGAAUUUGU	2.62238
Hsa-Mir-10-P1b-v1 5p	ACCCUGU	UACCCUGUAGAACCGAAUUUGU	Hsa-Mir-10-P1c-v1 5p	ACCCUGU	UACCCUGUAGAUCCGAAUUUGU	0.0468903
Hsa-Mir-10-P1b-v2 5p	CCCUGUA	ACCCUGUAGAACCGAAUUUGUG	Hsa-Mir-10-P1c-v1 5p	ACCCUGU	UACCCUGUAGAUCCGAAUUUGU	1.79842
Hsa-Mir-7-P2 5p	GGAAGAC	UGGAAGACUAGUGAUUUUGUUGUU	Hsa-Mir-10-P1c-v2 5p	CCCUGUA	ACCCUGUAGAUCCGAAUUUGUG	2.62238
Hsa-Mir-7-P4 5p	GGAAGAC	UGGAAGACUAGUGAUUUUGUUGUU	Hsa-Mir-10-P1c-v2 5p	CCCUGUA	ACCCUGUAGAUCCGAAUUUGUG	2.62238
Hsa-Mir-10-P1b-v2 5p	CCCUGUA	ACCCUGUAGAACCGAAUUUGUG	Hsa-Mir-10-P1c-v2 5p	CCCUGUA	ACCCUGUAGAUCCGAAUUUGUG	0.0468903
Hsa-Mir-10-P1c-v1 5p	ACCCUGU	UACCCUGUAGAUCCGAAUUUGU	Hsa-Mir-10-P1c-v2 5p	CCCUGUA	ACCCUGUAGAUCCGAAUUUGUG	2.62238
Hsa-Mir-10-P1b-v2 5p	CCCUGUA	ACCCUGUAGAACCGAAUUUGUG	Hsa-Mir-10-P2b 5p	ACCCGUA	CACCCGUAGAACCGACCUUGCG	0.338989
Hsa-Mir-10-P1c-v1 5p	ACCCUGU	UACCCUGUAGAUCCGAAUUUGU	Hsa-Mir-10-P2b 5p	ACCCGUA	CACCCGUAGAACCGACCUUGCG	1.4153
Hsa-Mir-10-P1c-v2 5p	CCCUGUA	ACCCUGUAGAUCCGAAUUUGUG	Hsa-Mir-10-P2b 5p	ACCCGUA	CACCCGUAGAACCGACCUUGCG	0.414051
Hsa-Let-7-P1b 5p	GAGGUAG	UGAGGUAGGAGGUUGUAUAGUU	Hsa-Mir-10-P2c 5p	ACCCGUA	AACCCGUAGAUCCGAUCUUGUG	2.62238
Hsa-Mir-7-P2 5p	GGAAGAC	UGGAAGACUAGUGAUUUUGUUGUU	Hsa-Mir-10-P2c 5p	ACCCGUA	AACCCGUAGAUCCGAUCUUGUG	2.62238
Hsa-Mir-7-P4 5p	GGAAGAC	UGGAAGACUAGUGAUUUUGUUGUU	Hsa-Mir-10-P2c 5p	ACCCGUA	AACCCGUAGAUCCGAUCUUGUG	2.62238
Hsa-Mir-8-P2b 3p	AACACUG	UAACACUGUCUGGUAAAGAUGGC	Hsa-Mir-10-P2c 5p	ACCCGUA	AACCCGUAGAUCCGAUCUUGUG	2.62238
Hsa-Mir-10-P1b-v2 5p	CCCUGUA	ACCCUGUAGAACCGAAUUUGUG	Hsa-Mir-10-P2c 5p	ACCCGUA	AACCCGUAGAUCCGAUCUUGUG	0.27076
Hsa-Mir-10-P1c-v1 5p	ACCCUGU	UACCCUGUAGAUCCGAAUUUGU	Hsa-Mir-10-P2c 5p	ACCCGUA	AACCCGUAGAUCCGAUCUUGUG	1.79842
Hsa-Mir-10-P1c-v2 5p	CCCUGUA	ACCCUGUAGAUCCGAAUUUGUG	Hsa-Mir-10-P2c 5p	ACCCGUA	AACCCGUAGAUCCGAUCUUGUG	0.208224
Hsa-Mir-10-P2b 5p	ACCCGUA	CACCCGUAGAACCGACCUUGCG	Hsa-Mir-10-P2c 5p	ACCCGUA	AACCCGUAGAUCCGAUCUUGUG	0.208224
Hsa-Mir-8-P2b 3p	AACACUG	UAACACUGUCUGGUAAAGAUGGC	Hsa-Mir-10-P2d 5p	ACCCGUA	AACCCGUAGAUCCGAACUUGUG	1.79842
Hsa-Mir-10-P1b-v2 5p	CCCUGUA	ACCCUGUAGAACCGAAUUUGUG	Hsa-Mir-10-P2d 5p	ACCCGUA	AACCCGUAGAUCCGAACUUGUG	0.208224
Hsa-Mir-10-P1c-v1 5p	ACCCUGU	UACCCUGUAGAUCCGAAUUUGU	Hsa-Mir-10-P2d 5p	ACCCGUA	AACCCGUAGAUCCGAACUUGUG	1.4153
Hsa-Mir-10-P1c-v2 5p	CCCUGUA	ACCCUGUAGAUCCGAAUUUGUG	Hsa-Mir-10-P2d 5p	ACCCGUA	AACCCGUAGAUCCGAACUUGUG	0.150503
Hsa-Mir-10-P2b 5p	ACCCGUA	CACCCGUAGAACCGACCUUGCG	Hsa-Mir-10-P2d 5p	ACCCGUA	AACCCGUAGAUCCGAACUUGUG	0.208224
Hsa-Mir-10-P2c 5p	ACCCGUA	AACCCGUAGAUCCGAUCUUGUG	Hsa-Mir-10-P2d 5p	ACCCGUA	AACCCGUAGAUCCGAACUUGUG	0.0468903
Hsa-Let-7-P1b 5p	GAGGUAG	UGAGGUAGGAGGUUGUAUAGUU	Hsa-Mir-10-P3b 5p	CCCUGAG	UCCCUGAGACCCUUUAACCUGUGA	1.79842
Hsa-Let-7-P1c 5p	GAGGUAG	UGAGGUAGUAGGUUGUAUGGUU	Hsa-Mir-10-P3b 5p	CCCUGAG	UCCCUGAGACCCUUUAACCUGUGA	1.79842
Hsa-Let-7-P1d 5p	GAGGUAG	UGAGGUAGUAGGUUGUAUAGUU	Hsa-Mir-10-P3b 5p	CCCUGAG	UCCCUGAGACCCUUUAACCUGUGA	1.79842
Hsa-Let-7-P2a1 5p	GAGGUAG	UGAGGUAGUAGGUUGUAUAGUU	Hsa-Mir-10-P3b 5p	CCCUGAG	UCCCUGAGACCCUUUAACCUGUGA	1.79842
Hsa-Let-7-P2a2 5p	GAGGUAG	UGAGGUAGUAGGUUGUAUAGUU	Hsa-Mir-10-P3b 5p	CCCUGAG	UCCCUGAGACCCUUUAACCUGUGA	1.79842
Hsa-Let-7-P2a3 5p	GAGGUAG	UGAGGUAGUAGAUUGUAUAGUU	Hsa-Mir-10-P3b 5p	CCCUGAG	UCCCUGAGACCCUUUAACCUGUGA	1.79842
Hsa-Let-7-P2b1 5p	GAGGUAG	UGAGGUAGUAGAUUGUAUAGUU	Hsa-Mir-10-P3b 5p	CCCUGAG	UCCCUGAGACCCUUUAACCUGUGA	1.79842
Hsa-Let-7-P2b2 5p	GAGGUAG	UGAGGUAGUAGGUUGUGUGGUU	Hsa-Mir-10-P3b 5p	CCCUGAG	UCCCUGAGACCCUUUAACCUGUGA	2.62238
Hsa-Let-7-P2b3 5p	GAGGUAG	UGAGGUAGUAAGUUGUAUUGUU	Hsa-Mir-10-P3b 5p	CCCUGAG	UCCCUGAGACCCUUUAACCUGUGA	1.79842
Hsa-Let-7-P2c1 5p	GAGGUAG	AGAGGUAGUAGGUUGCAUAGUU	Hsa-Mir-10-P3b 5p	CCCUGAG	UCCCUGAGACCCUUUAACCUGUGA	2.62238
Hsa-Let-7-P2c2 5p	GAGGUAG	UGAGGUAGUAGUUUGUGCUGUU	Hsa-Mir-10-P3b 5p	CCCUGAG	UCCCUGAGACCCUUUAACCUGUGA	1.79842
Hsa-Let-7-P2c3 5p	GAGGUAG	UGAGGUAGUAGUUUGUACAGUU	Hsa-Mir-10-P3b 5p	CCCUGAG	UCCCUGAGACCCUUUAACCUGUGA	1.4153
Hsa-Mir-8-P1b 3p	AAUACUG	UAAUACUGCCGGGUAAUGAUGGA	Hsa-Mir-10-P3b 5p	CCCUGAG	UCCCUGAGACCCUUUAACCUGUGA	1.9685
Hsa-Mir-8-P2a 3p	AACACUG	UAACACUGUCUGGUAACGAUGUU	Hsa-Mir-10-P3b 5p	CCCUGAG	UCCCUGAGACCCUUUAACCUGUGA	1.25187
Hsa-Mir-8-P2b 3p	AACACUG	UAACACUGUCUGGUAAAGAUGGC	Hsa-Mir-10-P3b 5p	CCCUGAG	UCCCUGAGACCCUUUAACCUGUGA	1.25187
Hsa-Mir-8-P3a 3p	AAUACUG	UAAUACUGUCUGGUAAAACCGU	Hsa-Mir-10-P3b 5p	CCCUGAG	UCCCUGAGACCCUUUAACCUGUGA	1.16295
Hsa-Mir-9-P1 5p	CUUUGGU	UCUUUGGUUAUCUAGCUGUAUGA	Hsa-Mir-10-P3b 5p	CCCUGAG	UCCCUGAGACCCUUUAACCUGUGA	3.17558
Hsa-Mir-10-P1b-v2 5p	CCCUGUA	ACCCUGUAGAACCGAAUUUGUG	Hsa-Mir-10-P3b 5p	CCCUGAG	UCCCUGAGACCCUUUAACCUGUGA	1.79842
Hsa-Mir-10-P1c-v1 5p	ACCCUGU	UACCCUGUAGAUCCGAAUUUGU	Hsa-Mir-10-P3b 5p	CCCUGAG	UCCCUGAGACCCUUUAACCUGUGA	1.16295
Hsa-Mir-10-P1c-v2 5p	CCCUGUA	ACCCUGUAGAUCCGAAUUUGUG	Hsa-Mir-10-P3b 5p	CCCUGAG	UCCCUGAGACCCUUUAACCUGUGA	1.79842
Hsa-Mir-1-P2 3p	GGAAUGU	UGGAAUGUAAGGAAGUGUGUGG	Hsa-Mir-10-P3c 5p	CCCUGAG	UCCCUGAGACCCUAACUUGUGA	1.79842
Hsa-Mir-1-P3 3p	GGAAUGU	UGGAAUGUAAAGAAGUAUGUAU	Hsa-Mir-10-P3c 5p	CCCUGAG	UCCCUGAGACCCUAACUUGUGA	2.62238
Hsa-Mir-7-P1 5p	GGAAGAC	UGGAAGACUAGUGAUUUUGUUGUU	Hsa-Mir-10-P3c 5p	CCCUGAG	UCCCUGAGACCCUAACUUGUGA	1.4153
Hsa-Mir-7-P2 5p	GGAAGAC	UGGAAGACUAGUGAUUUUGUUGUU	Hsa-Mir-10-P3c 5p	CCCUGAG	UCCCUGAGACCCUAACUUGUGA	1.4153
Hsa-Mir-7-P4 5p	GGAAGAC	UGGAAGACUAGUGAUUUUGUUGUU	Hsa-Mir-10-P3c 5p	CCCUGAG	UCCCUGAGACCCUAACUUGUGA	1.4153
Hsa-Mir-8-P1a 3p	AAUACUG	UAAUACUGCCUGGUAAUGAUGAC	Hsa-Mir-10-P3c 5p	CCCUGAG	UCCCUGAGACCCUAACUUGUGA	1.4153
Hsa-Mir-8-P1b 3p	AAUACUG	UAAUACUGCCGGGUAAUGAUGGA	Hsa-Mir-10-P3c 5p	CCCUGAG	UCCCUGAGACCCUAACUUGUGA	1.79842
Hsa-Mir-8-P2a 3p	AACACUG	UAACACUGUCUGGUAACGAUGUU	Hsa-Mir-10-P3c 5p	CCCUGAG	UCCCUGAGACCCUAACUUGUGA	1.79842
Hsa-Mir-8-P2b 3p	AACACUG	UAACACUGUCUGGUAAAGAUGGC	Hsa-Mir-10-P3c 5p	CCCUGAG	UCCCUGAGACCCUAACUUGUGA	1.79842
Hsa-Mir-10-P1b-v2 5p	CCCUGUA	ACCCUGUAGAACCGAAUUUGUG	Hsa-Mir-10-P3c 5p	CCCUGAG	UCCCUGAGACCCUAACUUGUGA	1.16295
Hsa-Mir-10-P1c-v1 5p	ACCCUGU	UACCCUGUAGAUCCGAAUUUGU	Hsa-Mir-10-P3c 5p	CCCUGAG	UCCCUGAGACCCUAACUUGUGA	1.79842
Hsa-Mir-10-P1c-v2 5p	CCCUGUA	ACCCUGUAGAUCCGAAUUUGUG	Hsa-Mir-10-P3c 5p	CCCUGAG	UCCCUGAGACCCUAACUUGUGA	1.16295
Hsa-Mir-10-P2b 5p	ACCCGUA	CACCCGUAGAACCGACCUUGCG	Hsa-Mir-10-P3c 5p	CCCUGAG	UCCCUGAGACCCUAACUUGUGA	1.79842
Hsa-Mir-10-P2c 5p	ACCCGUA	AACCCGUAGAUCCGAUCUUGUG	Hsa-Mir-10-P3c 5p	CCCUGAG	UCCCUGAGACCCUAACUUGUGA	2.62238
Hsa-Mir-10-P2d 5p	ACCCGUA	AACCCGUAGAUCCGAACUUGUG	Hsa-Mir-10-P3c 5p	CCCUGAG	UCCCUGAGACCCUAACUUGUGA	2.62238
Hsa-Mir-10-P3b 5p	CCCUGAG	UCCCUGAGACCCUUUAACCUGUGA	Hsa-Mir-10-P3c 5p	CCCUGAG	UCCCUGAGACCCUAACUUGUGA	0.414051
Hsa-Mir-1-P2 3p	GGAAUGU	UGGAAUGUAAGGAAGUGUGUGG	Hsa-Mir-10-P3d 5p	CCCUGAG	UCCCUGAGACCCUAACUUGUGA	1.79842
Hsa-Mir-1-P3 3p	GGAAUGU	UGGAAUGUAAAGAAGUAUGUAU	Hsa-Mir-10-P3d 5p	CCCUGAG	UCCCUGAGACCCUAACUUGUGA	2.62238
Hsa-Mir-7-P1 5p	GGAAGAC	UGGAAGACUAGUGAUUUUGUUGUU	Hsa-Mir-10-P3d 5p	CCCUGAG	UCCCUGAGACCCUAACUUGUGA	1.4153
Hsa-Mir-7-P2 5p	GGAAGAC	UGGAAGACUAGUGAUUUUGUUGUU	Hsa-Mir-10-P3d 5p	CCCUGAG	UCCCUGAGACCCUAACUUGUGA	1.4153
Hsa-Mir-7-P4 5p	GGAAGAC	UGGAAGACUAGUGAUUUUGUUGUU	Hsa-Mir-10-P3d 5p	CCCUGAG	UCCCUGAGACCCUAACUUGUGA	1.4153
Hsa-Mir-8-P1a 3p	AAUACUG	UAAUACUGCCUGGUAAUGAUGAC	Hsa-Mir-10-P3d 5p	CCCUGAG	UCCCUGAGACCCUAACUUGUGA	1.4153
Hsa-Mir-8-P1b 3p	AAUACUG	UAAUACUGCCGGGUAAUGAUGGA	Hsa-Mir-10-P3d 5p	CCCUGAG	UCCCUGAGACCCUAACUUGUGA	1.79842
Hsa-Mir-8-P2a 3p	AACACUG	UAACACUGUCUGGUAACGAUGUU	Hsa-Mir-10-P3d 5p	CCCUGAG	UCCCUGAGACCCUAACUUGUGA	1.79842
Hsa-Mir-8-P2b 3p	AACACUG	UAACACUGUCUGGUAAAGAUGGC	Hsa-Mir-10-P3d 5p	CCCUGAG	UCCCUGAGACCCUAACUUGUGA	1.79842
Hsa-Mir-10-P1b-v2 5p	CCCUGUA	ACCCUGUAGAACCGAAUUUGUG	Hsa-Mir-10-P3d 5p	CCCUGAG	UCCCUGAGACCCUAACUUGUGA	1.16295
Hsa-Mir-10-P1c-v1 5p	ACCCUGU	UACCCUGUAGAUCCGAAUUUGU	Hsa-Mir-10-P3d 5p	CCCUGAG	UCCCUGAGACCCUAACUUGUGA	1.79842
Hsa-Mir-10-P1c-v2 5p	CCCUGUA	ACCCUGUAGAUCCGAAUUUGUG	Hsa-Mir-10-P3d 5p	CCCUGAG	UCCCUGAGACCCUAACUUGUGA	1.16295
Hsa-Mir-10-P2b 5p	ACCCGUA	CACCCGUAGAACCGACCUUGCG	Hsa-Mir-10-P3d 5p	CCCUGAG	UCCCUGAGACCCUAACUUGUGA	1.79842
Hsa-Mir-10-P2c 5p	ACCCGUA	AACCCGUAGAUCCGAUCUUGUG	Hsa-Mir-10-P3d 5p	CCCUGAG	UCCCUGAGACCCUAACUUGUGA	2.62238
Hsa-Mir-10-P2d 5p	ACCCGUA	AACCCGUAGAUCCGAACUUGUG	Hsa-Mir-10-P3d 5p	CCCUGAG	UCCCUGAGACCCUAACUUGUGA	2.62238
Hsa-Mir-10-P3b 5p	CCCUGAG	UCCCUGAGACCCUUUAACCUGUGA	Hsa-Mir-10-P3d 5p	CCCUGAG	UCCCUGAGACCCUAACUUGUGA	0.414051
Hsa-Mir-10-P3c 5p	CCCUGAG	UCCCUGAGACCCUAACUUGUGA	Hsa-Mir-10-P3d 5p	CCCUGAG	UCCCUGAGACCCUAACUUGUGA	0
Hsa-Let-7-P1b 5p	GAGGUAG	UGAGGUAGGAGGUUGUAUAGUU	Hsa-Mir-15-P1a 5p	AGCAGCA	UAGCAGCACAUAAUGGUUUGUG	1.79842
Hsa-Let-7-P1c 5p	GAGGUAG	UGAGGUAGUAGGUUGUAUGGUU	Hsa-Mir-15-P1a 5p	AGCAGCA	UAGCAGCACAUAAUGGUUUGUG	1.79842
Hsa-Let-7-P1d 5p	GAGGUAG	UGAGGUAGUAGGUUGUAUAGUU	Hsa-Mir-15-P1a 5p	AGCAGCA	UAGCAGCACAUAAUGGUUUGUG	1.79842
Hsa-Let-7-P2a1 5p	GAGGUAG	UGAGGUAGUAGGUUGUAUAGUU	Hsa-Mir-15-P1a 5p	AGCAGCA	UAGCAGCACAUAAUGGUUUGUG	1.79842
Hsa-Let-7-P2a2 5p	GAGGUAG	UGAGGUAGUAGGUUGUAUAGUU	Hsa-Mir-15-P1a 5p	AGCAGCA	UAGCAGCACAUAAUGGUUUGUG	1.79842
Hsa-Let-7-P2a3 5p	GAGGUAG	UGAGGUAGUAGAUUGUAUAGUU	Hsa-Mir-15-P1a 5p	AGCAGCA	UAGCAGCACAUAAUGGUUUGUG	1.4153
Hsa-Let-7-P2b1 5p	GAGGUAG	UGAGGUAGUAGAUUGUAUAGUU	Hsa-Mir-15-P1a 5p	AGCAGCA	UAGCAGCACAUAAUGGUUUGUG	1.4153
Hsa-Let-7-P2b2 5p	GAGGUAG	UGAGGUAGUAGGUUGUGUGGUU	Hsa-Mir-15-P1a 5p	AGCAGCA	UAGCAGCACAUAAUGGUUUGUG	1.79842
Hsa-Let-7-P2b3 5p	GAGGUAG	UGAGGUAGUAAGUUGUAUUGUU	Hsa-Mir-15-P1a 5p	AGCAGCA	UAGCAGCACAUAAUGGUUUGUG	1.4153
Hsa-Let-7-P2c1 5p	GAGGUAG	AGAGGUAGUAGGUUGCAUAGUU	Hsa-Mir-15-P1a 5p	AGCAGCA	UAGCAGCACAUAAUGGUUUGUG	2.62238
Hsa-Let-7-P2c2 5p	GAGGUAG	UGAGGUAGUAGUUUGUGCUGUU	Hsa-Mir-15-P1a 5p	AGCAGCA	UAGCAGCACAUAAUGGUUUGUG	1.79842
Hsa-Let-7-P2c3 5p	GAGGUAG	UGAGGUAGUAGUUUGUACAGUU	Hsa-Mir-15-P1a 5p	AGCAGCA	UAGCAGCACAUAAUGGUUUGUG	2.62238
Hsa-Mir-1-P1 3p	GGAAUGU	UGGAAUGUAAAGAAGUAUGUAU	Hsa-Mir-15-P1a 5p	AGCAGCA	UAGCAGCACAUAAUGGUUUGUG	1.79842
Hsa-Mir-1-P2 3p	GGAAUGU	UGGAAUGUAAGGAAGUGUGUGG	Hsa-Mir-15-P1a 5p	AGCAGCA	UAGCAGCACAUAAUGGUUUGUG	1.4153
Hsa-Mir-1-P3 3p	GGAAUGU	UGGAAUGUAAAGAAGUAUGUAU	Hsa-Mir-15-P1a 5p	AGCAGCA	UAGCAGCACAUAAUGGUUUGUG	1.79842
Hsa-Mir-7-P1 5p	GGAAGAC	UGGAAGACUAGUGAUUUUGUUGUU	Hsa-Mir-15-P1a 5p	AGCAGCA	UAGCAGCACAUAAUGGUUUGUG	1.16295
Hsa-Mir-7-P2 5p	GGAAGAC	UGGAAGACUAGUGAUUUUGUUGUU	Hsa-Mir-15-P1a 5p	AGCAGCA	UAGCAGCACAUAAUGGUUUGUG	1.16295
Hsa-Mir-7-P4 5p	GGAAGAC	UGGAAGACUAGUGAUUUUGUUGUU	Hsa-Mir-15-P1a 5p	AGCAGCA	UAGCAGCACAUAAUGGUUUGUG	1.16295
Hsa-Mir-8-P1a 3p	AAUACUG	UAAUACUGCCUGGUAAUGAUGAC	Hsa-Mir-15-P1a 5p	AGCAGCA	UAGCAGCACAUAAUGGUUUGUG	1.79842
Hsa-Mir-8-P1b 3p	AAUACUG	UAAUACUGCCGGGUAAUGAUGGA	Hsa-Mir-15-P1a 5p	AGCAGCA	UAGCAGCACAUAAUGGUUUGUG	1.79842
Hsa-Mir-8-P2a 3p	AACACUG	UAACACUGUCUGGUAACGAUGUU	Hsa-Mir-15-P1a 5p	AGCAGCA	UAGCAGCACAUAAUGGUUUGUG	2.62238
Hsa-Mir-8-P2b 3p	AACACUG	UAACACUGUCUGGUAAAGAUGGC	Hsa-Mir-15-P1a 5p	AGCAGCA	UAGCAGCACAUAAUGGUUUGUG	1.79842
Hsa-Mir-10-P1b-v2 5p	CCCUGUA	ACCCUGUAGAACCGAAUUUGUG	Hsa-Mir-15-P1a 5p	AGCAGCA	UAGCAGCACAUAAUGGUUUGUG	0.974462
Hsa-Mir-10-P1c-v1 5p	ACCCUGU	UACCCUGUAGAUCCGAAUUUGU	Hsa-Mir-15-P1a 5p	AGCAGCA	UAGCAGCACAUAAUGGUUUGUG	2.62238
Hsa-Mir-10-P1c-v2 5p	CCCUGUA	ACCCUGUAGAUCCGAAUUUGUG	Hsa-Mir-15-P1a 5p	AGCAGCA	UAGCAGCACAUAAUGGUUUGUG	0.823959
Hsa-Mir-10-P2b 5p	ACCCGUA	CACCCGUAGAACCGACCUUGCG	Hsa-Mir-15-P1a 5p	AGCAGCA	UAGCAGCACAUAAUGGUUUGUG	1.16295
Hsa-Mir-10-P2c 5p	ACCCGUA	AACCCGUAGAUCCGAUCUUGUG	Hsa-Mir-15-P1a 5p	AGCAGCA	UAGCAGCACAUAAUGGUUUGUG	0.823959
Hsa-Mir-10-P2d 5p	ACCCGUA	AACCCGUAGAUCCGAACUUGUG	Hsa-Mir-15-P1a 5p	AGCAGCA	UAGCAGCACAUAAUGGUUUGUG	0.823959
Hsa-Mir-1-P2 3p	GGAAUGU	UGGAAUGUAAGGAAGUGUGUGG	Hsa-Mir-15-P1b 5p	AGCAGCA	UAGCAGCACAUCAUGGUUUACA	1.79842
Hsa-Mir-1-P3 3p	GGAAUGU	UGGAAUGUAAAGAAGUAUGUAU	Hsa-Mir-15-P1b 5p	AGCAGCA	UAGCAGCACAUCAUGGUUUACA	1.79842
Hsa-Mir-7-P1 5p	GGAAGAC	UGGAAGACUAGUGAUUUUGUUGUU	Hsa-Mir-15-P1b 5p	AGCAGCA	UAGCAGCACAUCAUGGUUUACA	1.79842
Hsa-Mir-7-P2 5p	GGAAGAC	UGGAAGACUAGUGAUUUUGUUGUU	Hsa-Mir-15-P1b 5p	AGCAGCA	UAGCAGCACAUCAUGGUUUACA	1.79842
Hsa-Mir-7-P4 5p	GGAAGAC	UGGAAGACUAGUGAUUUUGUUGUU	Hsa-Mir-15-P1b 5p	AGCAGCA	UAGCAGCACAUCAUGGUUUACA	1.79842
Hsa-Mir-8-P1a 3p	AAUACUG	UAAUACUGCCUGGUAAUGAUGAC	Hsa-Mir-15-P1b 5p	AGCAGCA	UAGCAGCACAUCAUGGUUUACA	1.4153
Hsa-Mir-8-P1b 3p	AAUACUG	UAAUACUGCCGGGUAAUGAUGGA	Hsa-Mir-15-P1b 5p	AGCAGCA	UAGCAGCACAUCAUGGUUUACA	2.62238
Hsa-Mir-8-P2a 3p	AACACUG	UAACACUGUCUGGUAACGAUGUU	Hsa-Mir-15-P1b 5p	AGCAGCA	UAGCAGCACAUCAUGGUUUACA	2.62238
Hsa-Mir-8-P2b 3p	AACACUG	UAACACUGUCUGGUAAAGAUGGC	Hsa-Mir-15-P1b 5p	AGCAGCA	UAGCAGCACAUCAUGGUUUACA	2.62238
Hsa-Mir-10-P1b-v2 5p	CCCUGUA	ACCCUGUAGAACCGAAUUUGUG	Hsa-Mir-15-P1b 5p	AGCAGCA	UAGCAGCACAUCAUGGUUUACA	1.4153
Hsa-Mir-10-P1c-v1 5p	ACCCUGU	UACCCUGUAGAUCCGAAUUUGU	Hsa-Mir-15-P1b 5p	AGCAGCA	UAGCAGCACAUCAUGGUUUACA	2.62238
Hsa-Mir-10-P1c-v2 5p	CCCUGUA	ACCCUGUAGAUCCGAAUUUGUG	Hsa-Mir-15-P1b 5p	AGCAGCA	UAGCAGCACAUCAUGGUUUACA	1.16295
Hsa-Mir-10-P2b 5p	ACCCGUA	CACCCGUAGAACCGACCUUGCG	Hsa-Mir-15-P1b 5p	AGCAGCA	UAGCAGCACAUCAUGGUUUACA	1.16295
Hsa-Mir-10-P2c 5p	ACCCGUA	AACCCGUAGAUCCGAUCUUGUG	Hsa-Mir-15-P1b 5p	AGCAGCA	UAGCAGCACAUCAUGGUUUACA	1.16295
Hsa-Mir-10-P2d 5p	ACCCGUA	AACCCGUAGAUCCGAACUUGUG	Hsa-Mir-15-P1b 5p	AGCAGCA	UAGCAGCACAUCAUGGUUUACA	1.16295
Hsa-Mir-10-P3d 5p	CCCUGAG	UCCCUGAGACCCUAACUUGUGA	Hsa-Mir-15-P1b 5p	AGCAGCA	UAGCAGCACAUCAUGGUUUACA	1.79842
Hsa-Mir-15-P1a 5p	AGCAGCA	UAGCAGCACAUAAUGGUUUGUG	Hsa-Mir-15-P1b 5p	AGCAGCA	UAGCAGCACAUCAUGGUUUACA	0.208224
Hsa-Mir-1-P2 3p	GGAAUGU	UGGAAUGUAAGGAAGUGUGUGG	Hsa-Mir-15-P1c 5p	AGCAGCA	CAGCAGCAAUUCAUGUUUUGAA	1.79842
Hsa-Mir-1-P3 3p	GGAAUGU	UGGAAUGUAAAGAAGUAUGUAU	Hsa-Mir-15-P1c 5p	AGCAGCA	CAGCAGCAAUUCAUGUUUUGAA	1.4153
Hsa-Mir-7-P1 5p	GGAAGAC	UGGAAGACUAGUGAUUUUGUUGUU	Hsa-Mir-15-P1c 5p	AGCAGCA	CAGCAGCAAUUCAUGUUUUGAA	2.62238
Hsa-Mir-7-P2 5p	GGAAGAC	UGGAAGACUAGUGAUUUUGUUGUU	Hsa-Mir-15-P1c 5p	AGCAGCA	CAGCAGCAAUUCAUGUUUUGAA	2.62238
Hsa-Mir-7-P4 5p	GGAAGAC	UGGAAGACUAGUGAUUUUGUUGUU	Hsa-Mir-15-P1c 5p	AGCAGCA	CAGCAGCAAUUCAUGUUUUGAA	2.62238
Hsa-Mir-8-P1a 3p	AAUACUG	UAAUACUGCCUGGUAAUGAUGAC	Hsa-Mir-15-P1c 5p	AGCAGCA	CAGCAGCAAUUCAUGUUUUGAA	2.62238
Hsa-Mir-10-P1b-v2 5p	CCCUGUA	ACCCUGUAGAACCGAAUUUGUG	Hsa-Mir-15-P1c 5p	AGCAGCA	CAGCAGCAAUUCAUGUUUUGAA	1.4153
Hsa-Mir-10-P1c-v1 5p	ACCCUGU	UACCCUGUAGAUCCGAAUUUGU	Hsa-Mir-15-P1c 5p	AGCAGCA	CAGCAGCAAUUCAUGUUUUGAA	2.62238
Hsa-Mir-10-P1c-v2 5p	CCCUGUA	ACCCUGUAGAUCCGAAUUUGUG	Hsa-Mir-15-P1c 5p	AGCAGCA	CAGCAGCAAUUCAUGUUUUGAA	1.16295
Hsa-Mir-10-P2b 5p	ACCCGUA	CACCCGUAGAACCGACCUUGCG	Hsa-Mir-15-P1c 5p	AGCAGCA	CAGCAGCAAUUCAUGUUUUGAA	1.16295
Hsa-Mir-10-P2c 5p	ACCCGUA	AACCCGUAGAUCCGAUCUUGUG	Hsa-Mir-15-P1c 5p	AGCAGCA	CAGCAGCAAUUCAUGUUUUGAA	0.974462
Hsa-Mir-10-P2d 5p	ACCCGUA	AACCCGUAGAUCCGAACUUGUG	Hsa-Mir-15-P1c 5p	AGCAGCA	CAGCAGCAAUUCAUGUUUUGAA	1.16295
Hsa-Mir-10-P3d 5p	CCCUGAG	UCCCUGAGACCCUAACUUGUGA	Hsa-Mir-15-P1c 5p	AGCAGCA	CAGCAGCAAUUCAUGUUUUGAA	1.79842
Hsa-Mir-15-P1a 5p	AGCAGCA	UAGCAGCACAUAAUGGUUUGUG	Hsa-Mir-15-P1c 5p	AGCAGCA	CAGCAGCAAUUCAUGUUUUGAA	0.414051
Hsa-Mir-15-P1b 5p	AGCAGCA	UAGCAGCACAUCAUGGUUUACA	Hsa-Mir-15-P1c 5p	AGCAGCA	CAGCAGCAAUUCAUGUUUUGAA	0.338989
Hsa-Let-7-P1b 5p	GAGGUAG	UGAGGUAGGAGGUUGUAUAGUU	Hsa-Mir-15-P1d 5p	AGCAGCA	CAGCAGCACACUGUGGUUUGUA	2.62238
Hsa-Let-7-P1c 5p	GAGGUAG	UGAGGUAGUAGGUUGUAUGGUU	Hsa-Mir-15-P1d 5p	AGCAGCA	CAGCAGCACACUGUGGUUUGUA	2.62238
Hsa-Let-7-P1d 5p	GAGGUAG	UGAGGUAGUAGGUUGUAUAGUU	Hsa-Mir-15-P1d 5p	AGCAGCA	CAGCAGCACACUGUGGUUUGUA	2.62238
Hsa-Let-7-P2a1 5p	GAGGUAG	UGAGGUAGUAGGUUGUAUAGUU	Hsa-Mir-15-P1d 5p	AGCAGCA	CAGCAGCACACUGUGGUUUGUA	2.62238
Hsa-Let-7-P2a2 5p	GAGGUAG	UGAGGUAGUAGGUUGUAUAGUU	Hsa-Mir-15-P1d 5p	AGCAGCA	CAGCAGCACACUGUGGUUUGUA	2.62238
Hsa-Let-7-P2a3 5p	GAGGUAG	UGAGGUAGUAGAUUGUAUAGUU	Hsa-Mir-15-P1d 5p	AGCAGCA	CAGCAGCACACUGUGGUUUGUA	2.62238
Hsa-Let-7-P2b1 5p	GAGGUAG	UGAGGUAGUAGAUUGUAUAGUU	Hsa-Mir-15-P1d 5p	AGCAGCA	CAGCAGCACACUGUGGUUUGUA	2.62238
Hsa-Let-7-P2b2 5p	GAGGUAG	UGAGGUAGUAGGUUGUGUGGUU	Hsa-Mir-15-P1d 5p	AGCAGCA	CAGCAGCACACUGUGGUUUGUA	2.62238
Hsa-Let-7-P2b3 5p	GAGGUAG	UGAGGUAGUAAGUUGUAUUGUU	Hsa-Mir-15-P1d 5p	AGCAGCA	CAGCAGCACACUGUGGUUUGUA	1.79842
Hsa-Let-7-P2c1 5p	GAGGUAG	AGAGGUAGUAGGUUGCAUAGUU	Hsa-Mir-15-P1d 5p	AGCAGCA	CAGCAGCACACUGUGGUUUGUA	2.62238
Hsa-Let-7-P2c2 5p	GAGGUAG	UGAGGUAGUAGUUUGUGCUGUU	Hsa-Mir-15-P1d 5p	AGCAGCA	CAGCAGCACACUGUGGUUUGUA	1.79842
Hsa-Let-7-P2c3 5p	GAGGUAG	UGAGGUAGUAGUUUGUACAGUU	Hsa-Mir-15-P1d 5p	AGCAGCA	CAGCAGCACACUGUGGUUUGUA	2.62238
Hsa-Mir-7-P2 5p	GGAAGAC	UGGAAGACUAGUGAUUUUGUUGUU	Hsa-Mir-15-P1d 5p	AGCAGCA	CAGCAGCACACUGUGGUUUGUA	1.16295
Hsa-Mir-7-P4 5p	GGAAGAC	UGGAAGACUAGUGAUUUUGUUGUU	Hsa-Mir-15-P1d 5p	AGCAGCA	CAGCAGCACACUGUGGUUUGUA	1.16295
Hsa-Mir-8-P1a 3p	AAUACUG	UAAUACUGCCUGGUAAUGAUGAC	Hsa-Mir-15-P1d 5p	AGCAGCA	CAGCAGCACACUGUGGUUUGUA	1.79842
Hsa-Mir-8-P1b 3p	AAUACUG	UAAUACUGCCGGGUAAUGAUGGA	Hsa-Mir-15-P1d 5p	AGCAGCA	CAGCAGCACACUGUGGUUUGUA	2.62238
Hsa-Mir-10-P1c-v1 5p	ACCCUGU	UACCCUGUAGAUCCGAAUUUGU	Hsa-Mir-15-P1d 5p	AGCAGCA	CAGCAGCACACUGUGGUUUGUA	2.62238
Hsa-Mir-10-P1c-v2 5p	CCCUGUA	ACCCUGUAGAUCCGAAUUUGUG	Hsa-Mir-15-P1d 5p	AGCAGCA	CAGCAGCACACUGUGGUUUGUA	1.16295
Hsa-Mir-10-P2b 5p	ACCCGUA	CACCCGUAGAACCGACCUUGCG	Hsa-Mir-15-P1d 5p	AGCAGCA	CAGCAGCACACUGUGGUUUGUA	1.16295
Hsa-Mir-10-P2c 5p	ACCCGUA	AACCCGUAGAUCCGAUCUUGUG	Hsa-Mir-15-P1d 5p	AGCAGCA	CAGCAGCACACUGUGGUUUGUA	1.16295
Hsa-Mir-10-P2d 5p	ACCCGUA	AACCCGUAGAUCCGAACUUGUG	Hsa-Mir-15-P1d 5p	AGCAGCA	CAGCAGCACACUGUGGUUUGUA	1.16295
Hsa-Mir-10-P3d 5p	CCCUGAG	UCCCUGAGACCCUAACUUGUGA	Hsa-Mir-15-P1d 5p	AGCAGCA	CAGCAGCACACUGUGGUUUGUA	2.62238
Hsa-Mir-15-P1a 5p	AGCAGCA	UAGCAGCACAUAAUGGUUUGUG	Hsa-Mir-15-P1d 5p	AGCAGCA	CAGCAGCACACUGUGGUUUGUA	0.27076
Hsa-Mir-15-P1b 5p	AGCAGCA	UAGCAGCACAUCAUGGUUUACA	Hsa-Mir-15-P1d 5p	AGCAGCA	CAGCAGCACACUGUGGUUUGUA	0.338989
Hsa-Mir-15-P1c 5p	AGCAGCA	CAGCAGCAAUUCAUGUUUUGAA	Hsa-Mir-15-P1d 5p	AGCAGCA	CAGCAGCACACUGUGGUUUGUA	0.414051
Hsa-Mir-1-P2 3p	GGAAUGU	UGGAAUGUAAGGAAGUGUGUGG	Hsa-Mir-15-P2a 5p	AGCAGCA	UAGCAGCACGUAAAUAUUGGCG	1.4153
Hsa-Mir-1-P3 3p	GGAAUGU	UGGAAUGUAAAGAAGUAUGUAU	Hsa-Mir-15-P2a 5p	AGCAGCA	UAGCAGCACGUAAAUAUUGGCG	1.79842
Hsa-Mir-7-P1 5p	GGAAGAC	UGGAAGACUAGUGAUUUUGUUGUU	Hsa-Mir-15-P2a 5p	AGCAGCA	UAGCAGCACGUAAAUAUUGGCG	0.974462
Hsa-Mir-7-P2 5p	GGAAGAC	UGGAAGACUAGUGAUUUUGUUGUU	Hsa-Mir-15-P2a 5p	AGCAGCA	UAGCAGCACGUAAAUAUUGGCG	0.974462
Hsa-Mir-7-P4 5p	GGAAGAC	UGGAAGACUAGUGAUUUUGUUGUU	Hsa-Mir-15-P2a 5p	AGCAGCA	UAGCAGCACGUAAAUAUUGGCG	0.974462
Hsa-Mir-8-P1a 3p	AAUACUG	UAAUACUGCCUGGUAAUGAUGAC	Hsa-Mir-15-P2a 5p	AGCAGCA	UAGCAGCACGUAAAUAUUGGCG	1.79842
Hsa-Mir-8-P1b 3p	AAUACUG	UAAUACUGCCGGGUAAUGAUGGA	Hsa-Mir-15-P2a 5p	AGCAGCA	UAGCAGCACGUAAAUAUUGGCG	1.79842
Hsa-Mir-8-P2a 3p	AACACUG	UAACACUGUCUGGUAACGAUGUU	Hsa-Mir-15-P2a 5p	AGCAGCA	UAGCAGCACGUAAAUAUUGGCG	2.62238
Hsa-Mir-8-P2b 3p	AACACUG	UAACACUGUCUGGUAAAGAUGGC	Hsa-Mir-15-P2a 5p	AGCAGCA	UAGCAGCACGUAAAUAUUGGCG	1.79842
Hsa-Mir-9-P1 3p	CUUUGGU	AUAAAGCUAGAUAACCGAAAGUA	Hsa-Mir-15-P2a 5p	AGCAGCA	UAGCAGCACGUAAAUAUUGGCG	2.62238
Hsa-Mir-9-P2 5p	CUUUGGU	UCUUUGGUUAUCUAGCUGUAUGA	Hsa-Mir-15-P2a 5p	AGCAGCA	UAGCAGCACGUAAAUAUUGGCG	2.62238
Hsa-Mir-9-P2 3p	CUUUGGU	AUAAAGCUAGAUAACCGAAAGUA	Hsa-Mir-15-P2a 5p	AGCAGCA	UAGCAGCACGUAAAUAUUGGCG	2.62238
Hsa-Mir-9-P3 5p	CUUUGGU	UCUUUGGUUAUCUAGCUGUAUGA	Hsa-Mir-15-P2a 5p	AGCAGCA	UAGCAGCACGUAAAUAUUGGCG	2.62238
Hsa-Mir-9-P3 3p	CUUUGGU	AUAAAGCUAGAUAACCGAAAGUA	Hsa-Mir-15-P2a 5p	AGCAGCA	UAGCAGCACGUAAAUAUUGGCG	2.62238
Hsa-Mir-10-P1b-v1 5p	ACCCUGU	UACCCUGUAGAACCGAAUUUGU	Hsa-Mir-15-P2a 5p	AGCAGCA	UAGCAGCACGUAAAUAUUGGCG	1.79842
Hsa-Mir-10-P1b-v2 5p	CCCUGUA	ACCCUGUAGAACCGAAUUUGUG	Hsa-Mir-15-P2a 5p	AGCAGCA	UAGCAGCACGUAAAUAUUGGCG	1.4153
Hsa-Mir-10-P1c-v1 5p	ACCCUGU	UACCCUGUAGAUCCGAAUUUGU	Hsa-Mir-15-P2a 5p	AGCAGCA	UAGCAGCACGUAAAUAUUGGCG	2.62238
Hsa-Mir-10-P1c-v2 5p	CCCUGUA	ACCCUGUAGAUCCGAAUUUGUG	Hsa-Mir-15-P2a 5p	AGCAGCA	UAGCAGCACGUAAAUAUUGGCG	1.16295
Hsa-Mir-10-P2b 5p	ACCCGUA	CACCCGUAGAACCGACCUUGCG	Hsa-Mir-15-P2a 5p	AGCAGCA	UAGCAGCACGUAAAUAUUGGCG	1.4153
Hsa-Mir-10-P2c 5p	ACCCGUA	AACCCGUAGAUCCGAUCUUGUG	Hsa-Mir-15-P2a 5p	AGCAGCA	UAGCAGCACGUAAAUAUUGGCG	1.4153
Hsa-Mir-10-P2d 5p	ACCCGUA	AACCCGUAGAUCCGAACUUGUG	Hsa-Mir-15-P2a 5p	AGCAGCA	UAGCAGCACGUAAAUAUUGGCG	1.16295
Hsa-Mir-10-P3d 5p	CCCUGAG	UCCCUGAGACCCUAACUUGUGA	Hsa-Mir-15-P2a 5p	AGCAGCA	UAGCAGCACGUAAAUAUUGGCG	1.79842
Hsa-Mir-15-P1a 5p	AGCAGCA	UAGCAGCACAUAAUGGUUUGUG	Hsa-Mir-15-P2a 5p	AGCAGCA	UAGCAGCACGUAAAUAUUGGCG	0.338989
Hsa-Mir-15-P1b 5p	AGCAGCA	UAGCAGCACAUCAUGGUUUACA	Hsa-Mir-15-P2a 5p	AGCAGCA	UAGCAGCACGUAAAUAUUGGCG	0.497471
Hsa-Mir-15-P1c 5p	AGCAGCA	CAGCAGCAAUUCAUGUUUUGAA	Hsa-Mir-15-P2a 5p	AGCAGCA	UAGCAGCACGUAAAUAUUGGCG	0.698669
Hsa-Mir-15-P1d 5p	AGCAGCA	CAGCAGCACACUGUGGUUUGUA	Hsa-Mir-15-P2a 5p	AGCAGCA	UAGCAGCACGUAAAUAUUGGCG	0.823959
Hsa-Mir-1-P2 3p	GGAAUGU	UGGAAUGUAAGGAAGUGUGUGG	Hsa-Mir-15-P2b 5p	AGCAGCA	UAGCAGCACGUAAAUAUUGGCGU	1.4153
Hsa-Mir-1-P3 3p	GGAAUGU	UGGAAUGUAAAGAAGUAUGUAU	Hsa-Mir-15-P2b 5p	AGCAGCA	UAGCAGCACGUAAAUAUUGGCGU	1.79842
Hsa-Mir-7-P1 5p	GGAAGAC	UGGAAGACUAGUGAUUUUGUUGUU	Hsa-Mir-15-P2b 5p	AGCAGCA	UAGCAGCACGUAAAUAUUGGCGU	0.892188
Hsa-Mir-7-P2 5p	GGAAGAC	UGGAAGACUAGUGAUUUUGUUGUU	Hsa-Mir-15-P2b 5p	AGCAGCA	UAGCAGCACGUAAAUAUUGGCGU	0.892188
Hsa-Mir-7-P4 5p	GGAAGAC	UGGAAGACUAGUGAUUUUGUUGUU	Hsa-Mir-15-P2b 5p	AGCAGCA	UAGCAGCACGUAAAUAUUGGCGU	0.892188
Hsa-Mir-8-P1a 3p	AAUACUG	UAAUACUGCCUGGUAAUGAUGAC	Hsa-Mir-15-P2b 5p	AGCAGCA	UAGCAGCACGUAAAUAUUGGCGU	1.9685
Hsa-Mir-8-P1b 3p	AAUACUG	UAAUACUGCCGGGUAAUGAUGGA	Hsa-Mir-15-P2b 5p	AGCAGCA	UAGCAGCACGUAAAUAUUGGCGU	1.9685
Hsa-Mir-8-P2a 3p	AACACUG	UAACACUGUCUGGUAACGAUGUU	Hsa-Mir-15-P2b 5p	AGCAGCA	UAGCAGCACGUAAAUAUUGGCGU	1.9685
Hsa-Mir-8-P2b 3p	AACACUG	UAACACUGUCUGGUAAAGAUGGC	Hsa-Mir-15-P2b 5p	AGCAGCA	UAGCAGCACGUAAAUAUUGGCGU	1.9685
Hsa-Mir-9-P1 3p	CUUUGGU	AUAAAGCUAGAUAACCGAAAGUA	Hsa-Mir-15-P2b 5p	AGCAGCA	UAGCAGCACGUAAAUAUUGGCGU	3.17558
Hsa-Mir-9-P2 5p	CUUUGGU	UCUUUGGUUAUCUAGCUGUAUGA	Hsa-Mir-15-P2b 5p	AGCAGCA	UAGCAGCACGUAAAUAUUGGCGU	3.17558
Hsa-Mir-9-P2 3p	CUUUGGU	AUAAAGCUAGAUAACCGAAAGUA	Hsa-Mir-15-P2b 5p	AGCAGCA	UAGCAGCACGUAAAUAUUGGCGU	3.17558
Hsa-Mir-9-P3 5p	CUUUGGU	UCUUUGGUUAUCUAGCUGUAUGA	Hsa-Mir-15-P2b 5p	AGCAGCA	UAGCAGCACGUAAAUAUUGGCGU	3.17558
Hsa-Mir-9-P3 3p	CUUUGGU	AUAAAGCUAGAUAACCGAAAGUA	Hsa-Mir-15-P2b 5p	AGCAGCA	UAGCAGCACGUAAAUAUUGGCGU	3.17558
Hsa-Mir-10-P1b-v1 5p	ACCCUGU	UACCCUGUAGAACCGAAUUUGU	Hsa-Mir-15-P2b 5p	AGCAGCA	UAGCAGCACGUAAAUAUUGGCGU	1.79842
Hsa-Mir-10-P1b-v2 5p	CCCUGUA	ACCCUGUAGAACCGAAUUUGUG	Hsa-Mir-15-P2b 5p	AGCAGCA	UAGCAGCACGUAAAUAUUGGCGU	1.4153
Hsa-Mir-10-P1c-v1 5p	ACCCUGU	UACCCUGUAGAUCCGAAUUUGU	Hsa-Mir-15-P2b 5p	AGCAGCA	UAGCAGCACGUAAAUAUUGGCGU	2.62238
Hsa-Mir-10-P1c-v2 5p	CCCUGUA	ACCCUGUAGAUCCGAAUUUGUG	Hsa-Mir-15-P2b 5p	AGCAGCA	UAGCAGCACGUAAAUAUUGGCGU	1.16295
Hsa-Mir-10-P2b 5p	ACCCGUA	CACCCGUAGAACCGACCUUGCG	Hsa-Mir-15-P2b 5p	AGCAGCA	UAGCAGCACGUAAAUAUUGGCGU	1.4153
Hsa-Mir-10-P2c 5p	ACCCGUA	AACCCGUAGAUCCGAUCUUGUG	Hsa-Mir-15-P2b 5p	AGCAGCA	UAGCAGCACGUAAAUAUUGGCGU	1.4153
Hsa-Mir-10-P2d 5p	ACCCGUA	AACCCGUAGAUCCGAACUUGUG	Hsa-Mir-15-P2b 5p	AGCAGCA	UAGCAGCACGUAAAUAUUGGCGU	1.16295
Hsa-Mir-10-P3d 5p	CCCUGAG	UCCCUGAGACCCUAACUUGUGA	Hsa-Mir-15-P2b 5p	AGCAGCA	UAGCAGCACGUAAAUAUUGGCGU	1.79842
Hsa-Mir-15-P1a 5p	AGCAGCA	UAGCAGCACAUAAUGGUUUGUG	Hsa-Mir-15-P2b 5p	AGCAGCA	UAGCAGCACGUAAAUAUUGGCGU	0.338989
Hsa-Mir-15-P1b 5p	AGCAGCA	UAGCAGCACAUCAUGGUUUACA	Hsa-Mir-15-P2b 5p	AGCAGCA	UAGCAGCACGUAAAUAUUGGCGU	0.497471
Hsa-Mir-15-P1c 5p	AGCAGCA	CAGCAGCAAUUCAUGUUUUGAA	Hsa-Mir-15-P2b 5p	AGCAGCA	UAGCAGCACGUAAAUAUUGGCGU	0.698669
Hsa-Mir-15-P1d 5p	AGCAGCA	CAGCAGCACACUGUGGUUUGUA	Hsa-Mir-15-P2b 5p	AGCAGCA	UAGCAGCACGUAAAUAUUGGCGU	0.823959
Hsa-Mir-15-P2a 5p	AGCAGCA	UAGCAGCACGUAAAUAUUGGCG	Hsa-Mir-15-P2b 5p	AGCAGCA	UAGCAGCACGUAAAUAUUGGCGU	0
Hsa-Let-7-P1b 5p	GAGGUAG	UGAGGUAGGAGGUUGUAUAGUU	Hsa-Mir-15-P2c 5p	AGCAGCG	UAGCAGCGGGAACAGUUCUGCAG	2.62238
Hsa-Let-7-P2b1 5p	GAGGUAG	UGAGGUAGUAGAUUGUAUAGUU	Hsa-Mir-15-P2c 5p	AGCAGCG	UAGCAGCGGGAACAGUUCUGCAG	2.62238
Hsa-Let-7-P2c3 5p	GAGGUAG	UGAGGUAGUAGUUUGUACAGUU	Hsa-Mir-15-P2c 5p	AGCAGCG	UAGCAGCGGGAACAGUUCUGCAG	2.62238
Hsa-Mir-1-P1 3p	GGAAUGU	UGGAAUGUAAAGAAGUAUGUAU	Hsa-Mir-15-P2c 5p	AGCAGCG	UAGCAGCGGGAACAGUUCUGCAG	1.79842
Hsa-Mir-1-P2 3p	GGAAUGU	UGGAAUGUAAGGAAGUGUGUGG	Hsa-Mir-15-P2c 5p	AGCAGCG	UAGCAGCGGGAACAGUUCUGCAG	2.62238
Hsa-Mir-1-P3 3p	GGAAUGU	UGGAAUGUAAAGAAGUAUGUAU	Hsa-Mir-15-P2c 5p	AGCAGCG	UAGCAGCGGGAACAGUUCUGCAG	1.79842
Hsa-Mir-7-P1 5p	GGAAGAC	UGGAAGACUAGUGAUUUUGUUGUU	Hsa-Mir-15-P2c 5p	AGCAGCG	UAGCAGCGGGAACAGUUCUGCAG	1.9685
Hsa-Mir-7-P2 5p	GGAAGAC	UGGAAGACUAGUGAUUUUGUUGUU	Hsa-Mir-15-P2c 5p	AGCAGCG	UAGCAGCGGGAACAGUUCUGCAG	1.9685
Hsa-Mir-7-P4 5p	GGAAGAC	UGGAAGACUAGUGAUUUUGUUGUU	Hsa-Mir-15-P2c 5p	AGCAGCG	UAGCAGCGGGAACAGUUCUGCAG	1.9685
Hsa-Mir-8-P1a 3p	AAUACUG	UAAUACUGCCUGGUAAUGAUGAC	Hsa-Mir-15-P2c 5p	AGCAGCG	UAGCAGCGGGAACAGUUCUGCAG	3.17558
Hsa-Mir-9-P1 3p	CUUUGGU	AUAAAGCUAGAUAACCGAAAGUA	Hsa-Mir-15-P2c 5p	AGCAGCG	UAGCAGCGGGAACAGUUCUGCAG	3.17558
Hsa-Mir-9-P2 5p	CUUUGGU	UCUUUGGUUAUCUAGCUGUAUGA	Hsa-Mir-15-P2c 5p	AGCAGCG	UAGCAGCGGGAACAGUUCUGCAG	3.17558
Hsa-Mir-9-P2 3p	CUUUGGU	AUAAAGCUAGAUAACCGAAAGUA	Hsa-Mir-15-P2c 5p	AGCAGCG	UAGCAGCGGGAACAGUUCUGCAG	3.17558
Hsa-Mir-9-P3 5p	CUUUGGU	UCUUUGGUUAUCUAGCUGUAUGA	Hsa-Mir-15-P2c 5p	AGCAGCG	UAGCAGCGGGAACAGUUCUGCAG	3.17558
Hsa-Mir-9-P3 3p	CUUUGGU	AUAAAGCUAGAUAACCGAAAGUA	Hsa-Mir-15-P2c 5p	AGCAGCG	UAGCAGCGGGAACAGUUCUGCAG	3.17558
Hsa-Mir-10-P1b-v1 5p	ACCCUGU	UACCCUGUAGAACCGAAUUUGU	Hsa-Mir-15-P2c 5p	AGCAGCG	UAGCAGCGGGAACAGUUCUGCAG	1.16295
Hsa-Mir-10-P1b-v2 5p	CCCUGUA	ACCCUGUAGAACCGAAUUUGUG	Hsa-Mir-15-P2c 5p	AGCAGCG	UAGCAGCGGGAACAGUUCUGCAG	1.4153
Hsa-Mir-10-P1c-v1 5p	ACCCUGU	UACCCUGUAGAUCCGAAUUUGU	Hsa-Mir-15-P2c 5p	AGCAGCG	UAGCAGCGGGAACAGUUCUGCAG	1.4153
Hsa-Mir-10-P1c-v2 5p	CCCUGUA	ACCCUGUAGAUCCGAAUUUGUG	Hsa-Mir-15-P2c 5p	AGCAGCG	UAGCAGCGGGAACAGUUCUGCAG	1.79842
Hsa-Mir-10-P2b 5p	ACCCGUA	CACCCGUAGAACCGACCUUGCG	Hsa-Mir-15-P2c 5p	AGCAGCG	UAGCAGCGGGAACAGUUCUGCAG	1.16295
Hsa-Mir-10-P2c 5p	ACCCGUA	AACCCGUAGAUCCGAUCUUGUG	Hsa-Mir-15-P2c 5p	AGCAGCG	UAGCAGCGGGAACAGUUCUGCAG	1.4153
Hsa-Mir-10-P2d 5p	ACCCGUA	AACCCGUAGAUCCGAACUUGUG	Hsa-Mir-15-P2c 5p	AGCAGCG	UAGCAGCGGGAACAGUUCUGCAG	1.79842
Hsa-Mir-10-P3b 5p	CCCUGAG	UCCCUGAGACCCUUUAACCUGUGA	Hsa-Mir-15-P2c 5p	AGCAGCG	UAGCAGCGGGAACAGUUCUGCAG	3.17558
Hsa-Mir-10-P3c 5p	CCCUGAG	UCCCUGAGACCCUAACUUGUGA	Hsa-Mir-15-P2c 5p	AGCAGCG	UAGCAGCGGGAACAGUUCUGCAG	1.79842
Hsa-Mir-10-P3d 5p	CCCUGAG	UCCCUGAGACCCUAACUUGUGA	Hsa-Mir-15-P2c 5p	AGCAGCG	UAGCAGCGGGAACAGUUCUGCAG	1.79842
Hsa-Mir-15-P1a 5p	AGCAGCA	UAGCAGCACAUAAUGGUUUGUG	Hsa-Mir-15-P2c 5p	AGCAGCG	UAGCAGCGGGAACAGUUCUGCAG	0.698669
Hsa-Mir-15-P1b 5p	AGCAGCA	UAGCAGCACAUCAUGGUUUACA	Hsa-Mir-15-P2c 5p	AGCAGCG	UAGCAGCGGGAACAGUUCUGCAG	0.698669
Hsa-Mir-15-P1c 5p	AGCAGCA	CAGCAGCAAUUCAUGUUUUGAA	Hsa-Mir-15-P2c 5p	AGCAGCG	UAGCAGCGGGAACAGUUCUGCAG	0.698669
Hsa-Mir-15-P1d 5p	AGCAGCA	CAGCAGCACACUGUGGUUUGUA	Hsa-Mir-15-P2c 5p	AGCAGCG	UAGCAGCGGGAACAGUUCUGCAG	0.823959
Hsa-Mir-15-P2a 5p	AGCAGCA	UAGCAGCACGUAAAUAUUGGCG	Hsa-Mir-15-P2c 5p	AGCAGCG	UAGCAGCGGGAACAGUUCUGCAG	0.591343
Hsa-Mir-15-P2b 5p	AGCAGCA	UAGCAGCACGUAAAUAUUGGCGU	Hsa-Mir-15-P2c 5p	AGCAGCG	UAGCAGCGGGAACAGUUCUGCAG	0.650108
Hsa-Let-7-P2b1 5p	GAGGUAG	UGAGGUAGUAGAUUGUAUAGUU	Hsa-Mir-15-P2d 5p	AGCAGCA	UAGCAGCACAGAAAUAUUGGCA	2.62238
Hsa-Let-7-P2b2 5p	GAGGUAG	UGAGGUAGUAGGUUGUGUGGUU	Hsa-Mir-15-P2d 5p	AGCAGCA	UAGCAGCACAGAAAUAUUGGCA	2.62238
Hsa-Mir-1-P2 3p	GGAAUGU	UGGAAUGUAAGGAAGUGUGUGG	Hsa-Mir-15-P2d 5p	AGCAGCA	UAGCAGCACAGAAAUAUUGGCA	1.16295
Hsa-Mir-1-P3 3p	GGAAUGU	UGGAAUGUAAAGAAGUAUGUAU	Hsa-Mir-15-P2d 5p	AGCAGCA	UAGCAGCACAGAAAUAUUGGCA	1.4153
Hsa-Mir-7-P1 5p	GGAAGAC	UGGAAGACUAGUGAUUUUGUUGUU	Hsa-Mir-15-P2d 5p	AGCAGCA	UAGCAGCACAGAAAUAUUGGCA	0.823959
Hsa-Mir-7-P2 5p	GGAAGAC	UGGAAGACUAGUGAUUUUGUUGUU	Hsa-Mir-15-P2d 5p	AGCAGCA	UAGCAGCACAGAAAUAUUGGCA	0.823959
Hsa-Mir-7-P4 5p	GGAAGAC	UGGAAGACUAGUGAUUUUGUUGUU	Hsa-Mir-15-P2d 5p	AGCAGCA	UAGCAGCACAGAAAUAUUGGCA	0.823959
Hsa-Mir-8-P1a 3p	AAUACUG	UAAUACUGCCUGGUAAUGAUGAC	Hsa-Mir-15-P2d 5p	AGCAGCA	UAGCAGCACAGAAAUAUUGGCA	1.79842
Hsa-Mir-8-P1b 3p	AAUACUG	UAAUACUGCCGGGUAAUGAUGGA	Hsa-Mir-15-P2d 5p	AGCAGCA	UAGCAGCACAGAAAUAUUGGCA	1.79842
Hsa-Mir-10-P1b-v2 5p	CCCUGUA	ACCCUGUAGAACCGAAUUUGUG	Hsa-Mir-15-P2d 5p	AGCAGCA	UAGCAGCACAGAAAUAUUGGCA	1.4153
Hsa-Mir-10-P2b 5p	ACCCGUA	CACCCGUAGAACCGACCUUGCG	Hsa-Mir-15-P2d 5p	AGCAGCA	UAGCAGCACAGAAAUAUUGGCA	1.4153
Hsa-Mir-10-P2c 5p	ACCCGUA	AACCCGUAGAUCCGAUCUUGUG	Hsa-Mir-15-P2d 5p	AGCAGCA	UAGCAGCACAGAAAUAUUGGCA	1.79842
Hsa-Mir-10-P2d 5p	ACCCGUA	AACCCGUAGAUCCGAACUUGUG	Hsa-Mir-15-P2d 5p	AGCAGCA	UAGCAGCACAGAAAUAUUGGCA	1.4153
Hsa-Mir-10-P3d 5p	CCCUGAG	UCCCUGAGACCCUAACUUGUGA	Hsa-Mir-15-P2d 5p	AGCAGCA	UAGCAGCACAGAAAUAUUGGCA	1.4153
Hsa-Mir-15-P1a 5p	AGCAGCA	UAGCAGCACAUAAUGGUUUGUG	Hsa-Mir-15-P2d 5p	AGCAGCA	UAGCAGCACAGAAAUAUUGGCA	0.414051
Hsa-Mir-15-P1b 5p	AGCAGCA	UAGCAGCACAUCAUGGUUUACA	Hsa-Mir-15-P2d 5p	AGCAGCA	UAGCAGCACAGAAAUAUUGGCA	0.414051
Hsa-Mir-15-P1c 5p	AGCAGCA	CAGCAGCAAUUCAUGUUUUGAA	Hsa-Mir-15-P2d 5p	AGCAGCA	UAGCAGCACAGAAAUAUUGGCA	0.698669
Hsa-Mir-15-P1d 5p	AGCAGCA	CAGCAGCACACUGUGGUUUGUA	Hsa-Mir-15-P2d 5p	AGCAGCA	UAGCAGCACAGAAAUAUUGGCA	0.591343
Hsa-Mir-15-P2a 5p	AGCAGCA	UAGCAGCACGUAAAUAUUGGCG	Hsa-Mir-15-P2d 5p	AGCAGCA	UAGCAGCACAGAAAUAUUGGCA	0.150503
Hsa-Mir-15-P2b 5p	AGCAGCA	UAGCAGCACGUAAAUAUUGGCGU	Hsa-Mir-15-P2d 5p	AGCAGCA	UAGCAGCACAGAAAUAUUGGCA	0.150503
Hsa-Mir-15-P2c 5p	AGCAGCG	UAGCAGCGGGAACAGUUCUGCAG	Hsa-Mir-15-P2d 5p	AGCAGCA	UAGCAGCACAGAAAUAUUGGCA	0.591343
Hsa-Let-7-P1d 5p	GAGGUAG	UGAGGUAGUAGGUUGUAUAGUU	Hsa-Mir-17-P1a 5p	AAAGUGC	CAAAGUGCUUACAGUGCAGGUAG	2.62238
Hsa-Let-7-P2a1 5p	GAGGUAG	UGAGGUAGUAGGUUGUAUAGUU	Hsa-Mir-17-P1a 5p	AAAGUGC	CAAAGUGCUUACAGUGCAGGUAG	2.62238
Hsa-Let-7-P2a2 5p	GAGGUAG	UGAGGUAGUAGGUUGUAUAGUU	Hsa-Mir-17-P1a 5p	AAAGUGC	CAAAGUGCUUACAGUGCAGGUAG	2.62238
Hsa-Let-7-P2a3 5p	GAGGUAG	UGAGGUAGUAGAUUGUAUAGUU	Hsa-Mir-17-P1a 5p	AAAGUGC	CAAAGUGCUUACAGUGCAGGUAG	2.62238
Hsa-Let-7-P2b1 5p	GAGGUAG	UGAGGUAGUAGAUUGUAUAGUU	Hsa-Mir-17-P1a 5p	AAAGUGC	CAAAGUGCUUACAGUGCAGGUAG	2.62238
Hsa-Let-7-P2b2 5p	GAGGUAG	UGAGGUAGUAGGUUGUGUGGUU	Hsa-Mir-17-P1a 5p	AAAGUGC	CAAAGUGCUUACAGUGCAGGUAG	1.79842
Hsa-Let-7-P2b3 5p	GAGGUAG	UGAGGUAGUAAGUUGUAUUGUU	Hsa-Mir-17-P1a 5p	AAAGUGC	CAAAGUGCUUACAGUGCAGGUAG	1.79842
Hsa-Let-7-P2c1 5p	GAGGUAG	AGAGGUAGUAGGUUGCAUAGUU	Hsa-Mir-17-P1a 5p	AAAGUGC	CAAAGUGCUUACAGUGCAGGUAG	2.62238
Hsa-Let-7-P2c2 5p	GAGGUAG	UGAGGUAGUAGUUUGUGCUGUU	Hsa-Mir-17-P1a 5p	AAAGUGC	CAAAGUGCUUACAGUGCAGGUAG	2.62238
Hsa-Let-7-P2c3 5p	GAGGUAG	UGAGGUAGUAGUUUGUACAGUU	Hsa-Mir-17-P1a 5p	AAAGUGC	CAAAGUGCUUACAGUGCAGGUAG	2.62238
Hsa-Mir-1-P1 3p	GGAAUGU	UGGAAUGUAAAGAAGUAUGUAU	Hsa-Mir-17-P1a 5p	AAAGUGC	CAAAGUGCUUACAGUGCAGGUAG	2.62238
Hsa-Mir-7-P1 5p	GGAAGAC	UGGAAGACUAGUGAUUUUGUUGUU	Hsa-Mir-17-P1a 5p	AAAGUGC	CAAAGUGCUUACAGUGCAGGUAG	3.17558
Hsa-Mir-7-P2 5p	GGAAGAC	UGGAAGACUAGUGAUUUUGUUGUU	Hsa-Mir-17-P1a 5p	AAAGUGC	CAAAGUGCUUACAGUGCAGGUAG	3.17558
Hsa-Mir-7-P4 5p	GGAAGAC	UGGAAGACUAGUGAUUUUGUUGUU	Hsa-Mir-17-P1a 5p	AAAGUGC	CAAAGUGCUUACAGUGCAGGUAG	3.17558
Hsa-Mir-10-P2c 5p	ACCCGUA	AACCCGUAGAUCCGAUCUUGUG	Hsa-Mir-17-P1a 5p	AAAGUGC	CAAAGUGCUUACAGUGCAGGUAG	2.62238
Hsa-Mir-10-P2d 5p	ACCCGUA	AACCCGUAGAUCCGAACUUGUG	Hsa-Mir-17-P1a 5p	AAAGUGC	CAAAGUGCUUACAGUGCAGGUAG	2.62238
Hsa-Mir-15-P1d 5p	AGCAGCA	CAGCAGCACACUGUGGUUUGUA	Hsa-Mir-17-P1a 5p	AAAGUGC	CAAAGUGCUUACAGUGCAGGUAG	2.62238
Hsa-Let-7-P1d 5p	GAGGUAG	UGAGGUAGUAGGUUGUAUAGUU	Hsa-Mir-17-P1c 5p	AAAGUGC	AAAAGUGCUUACAGUGCAGGUAG	2.62238
Hsa-Let-7-P2a1 5p	GAGGUAG	UGAGGUAGUAGGUUGUAUAGUU	Hsa-Mir-17-P1c 5p	AAAGUGC	AAAAGUGCUUACAGUGCAGGUAG	2.62238
Hsa-Let-7-P2a2 5p	GAGGUAG	UGAGGUAGUAGGUUGUAUAGUU	Hsa-Mir-17-P1c 5p	AAAGUGC	AAAAGUGCUUACAGUGCAGGUAG	2.62238
Hsa-Let-7-P2a3 5p	GAGGUAG	UGAGGUAGUAGAUUGUAUAGUU	Hsa-Mir-17-P1c 5p	AAAGUGC	AAAAGUGCUUACAGUGCAGGUAG	2.62238
Hsa-Let-7-P2b1 5p	GAGGUAG	UGAGGUAGUAGAUUGUAUAGUU	Hsa-Mir-17-P1c 5p	AAAGUGC	AAAAGUGCUUACAGUGCAGGUAG	2.62238
Hsa-Let-7-P2b2 5p	GAGGUAG	UGAGGUAGUAGGUUGUGUGGUU	Hsa-Mir-17-P1c 5p	AAAGUGC	AAAAGUGCUUACAGUGCAGGUAG	1.79842
Hsa-Let-7-P2b3 5p	GAGGUAG	UGAGGUAGUAAGUUGUAUUGUU	Hsa-Mir-17-P1c 5p	AAAGUGC	AAAAGUGCUUACAGUGCAGGUAG	1.79842
Hsa-Let-7-P2c1 5p	GAGGUAG	AGAGGUAGUAGGUUGCAUAGUU	Hsa-Mir-17-P1c 5p	AAAGUGC	AAAAGUGCUUACAGUGCAGGUAG	1.79842
Hsa-Let-7-P2c2 5p	GAGGUAG	UGAGGUAGUAGUUUGUGCUGUU	Hsa-Mir-17-P1c 5p	AAAGUGC	AAAAGUGCUUACAGUGCAGGUAG	2.62238
Hsa-Let-7-P2c3 5p	GAGGUAG	UGAGGUAGUAGUUUGUACAGUU	Hsa-Mir-17-P1c 5p	AAAGUGC	AAAAGUGCUUACAGUGCAGGUAG	2.62238
Hsa-Mir-1-P1 3p	GGAAUGU	UGGAAUGUAAAGAAGUAUGUAU	Hsa-Mir-17-P1c 5p	AAAGUGC	AAAAGUGCUUACAGUGCAGGUAG	2.62238
Hsa-Mir-7-P1 5p	GGAAGAC	UGGAAGACUAGUGAUUUUGUUGUU	Hsa-Mir-17-P1c 5p	AAAGUGC	AAAAGUGCUUACAGUGCAGGUAG	3.17558
Hsa-Mir-7-P2 5p	GGAAGAC	UGGAAGACUAGUGAUUUUGUUGUU	Hsa-Mir-17-P1c 5p	AAAGUGC	AAAAGUGCUUACAGUGCAGGUAG	3.17558
Hsa-Mir-7-P4 5p	GGAAGAC	UGGAAGACUAGUGAUUUUGUUGUU	Hsa-Mir-17-P1c 5p	AAAGUGC	AAAAGUGCUUACAGUGCAGGUAG	3.17558
Hsa-Mir-10-P2c 5p	ACCCGUA	AACCCGUAGAUCCGAUCUUGUG	Hsa-Mir-17-P1c 5p	AAAGUGC	AAAAGUGCUUACAGUGCAGGUAG	1.79842
Hsa-Mir-10-P2d 5p	ACCCGUA	AACCCGUAGAUCCGAACUUGUG	Hsa-Mir-17-P1c 5p	AAAGUGC	AAAAGUGCUUACAGUGCAGGUAG	1.79842
Hsa-Mir-17-P1a 5p	AAAGUGC	CAAAGUGCUUACAGUGCAGGUAG	Hsa-Mir-17-P1c 5p	AAAGUGC	AAAAGUGCUUACAGUGCAGGUAG	0.0447894
Hsa-Let-7-P1d 5p	GAGGUAG	UGAGGUAGUAGGUUGUAUAGUU	Hsa-Mir-17-P1d 5p	AAAGUGC	UAAAGUGCUGACAGUGCAGAU	2.28339
Hsa-Let-7-P2a1 5p	GAGGUAG	UGAGGUAGUAGGUUGUAUAGUU	Hsa-Mir-17-P1d 5p	AAAGUGC	UAAAGUGCUGACAGUGCAGAU	2.28339
Hsa-Let-7-P2a2 5p	GAGGUAG	UGAGGUAGUAGGUUGUAUAGUU	Hsa-Mir-17-P1d 5p	AAAGUGC	UAAAGUGCUGACAGUGCAGAU	2.28339
Hsa-Let-7-P2a3 5p	GAGGUAG	UGAGGUAGUAGAUUGUAUAGUU	Hsa-Mir-17-P1d 5p	AAAGUGC	UAAAGUGCUGACAGUGCAGAU	2.28339
Hsa-Let-7-P2b1 5p	GAGGUAG	UGAGGUAGUAGAUUGUAUAGUU	Hsa-Mir-17-P1d 5p	AAAGUGC	UAAAGUGCUGACAGUGCAGAU	2.28339
Hsa-Let-7-P2b2 5p	GAGGUAG	UGAGGUAGUAGGUUGUGUGGUU	Hsa-Mir-17-P1d 5p	AAAGUGC	UAAAGUGCUGACAGUGCAGAU	1.64792
Hsa-Let-7-P2b3 5p	GAGGUAG	UGAGGUAGUAAGUUGUAUUGUU	Hsa-Mir-17-P1d 5p	AAAGUGC	UAAAGUGCUGACAGUGCAGAU	1.64792
Hsa-Let-7-P2c3 5p	GAGGUAG	UGAGGUAGUAGUUUGUACAGUU	Hsa-Mir-17-P1d 5p	AAAGUGC	UAAAGUGCUGACAGUGCAGAU	2.28339
Hsa-Mir-1-P1 3p	GGAAUGU	UGGAAUGUAAAGAAGUAUGUAU	Hsa-Mir-17-P1d 5p	AAAGUGC	UAAAGUGCUGACAGUGCAGAU	1.64792
Hsa-Mir-1-P2 3p	GGAAUGU	UGGAAUGUAAGGAAGUGUGUGG	Hsa-Mir-17-P1d 5p	AAAGUGC	UAAAGUGCUGACAGUGCAGAU	2.28339
Hsa-Mir-1-P3 3p	GGAAUGU	UGGAAUGUAAAGAAGUAUGUAU	Hsa-Mir-17-P1d 5p	AAAGUGC	UAAAGUGCUGACAGUGCAGAU	1.64792
Hsa-Mir-7-P1 5p	GGAAGAC	UGGAAGACUAGUGAUUUUGUUGUU	Hsa-Mir-17-P1d 5p	AAAGUGC	UAAAGUGCUGACAGUGCAGAU	1.64792
Hsa-Mir-7-P2 5p	GGAAGAC	UGGAAGACUAGUGAUUUUGUUGUU	Hsa-Mir-17-P1d 5p	AAAGUGC	UAAAGUGCUGACAGUGCAGAU	1.64792
Hsa-Mir-7-P4 5p	GGAAGAC	UGGAAGACUAGUGAUUUUGUUGUU	Hsa-Mir-17-P1d 5p	AAAGUGC	UAAAGUGCUGACAGUGCAGAU	1.64792
Hsa-Mir-9-P1 3p	CUUUGGU	AUAAAGCUAGAUAACCGAAAGUA	Hsa-Mir-17-P1d 5p	AAAGUGC	UAAAGUGCUGACAGUGCAGAU	1.64792
Hsa-Mir-9-P2 5p	CUUUGGU	UCUUUGGUUAUCUAGCUGUAUGA	Hsa-Mir-17-P1d 5p	AAAGUGC	UAAAGUGCUGACAGUGCAGAU	2.28339
Hsa-Mir-9-P2 3p	CUUUGGU	AUAAAGCUAGAUAACCGAAAGUA	Hsa-Mir-17-P1d 5p	AAAGUGC	UAAAGUGCUGACAGUGCAGAU	1.64792
Hsa-Mir-9-P3 5p	CUUUGGU	UCUUUGGUUAUCUAGCUGUAUGA	Hsa-Mir-17-P1d 5p	AAAGUGC	UAAAGUGCUGACAGUGCAGAU	2.28339
Hsa-Mir-9-P3 3p	CUUUGGU	AUAAAGCUAGAUAACCGAAAGUA	Hsa-Mir-17-P1d 5p	AAAGUGC	UAAAGUGCUGACAGUGCAGAU	1.64792
Hsa-Mir-10-P1b-v1 5p	ACCCUGU	UACCCUGUAGAACCGAAUUUGU	Hsa-Mir-17-P1d 5p	AAAGUGC	UAAAGUGCUGACAGUGCAGAU	2.28339
Hsa-Mir-15-P2b 5p	AGCAGCA	UAGCAGCACGUAAAUAUUGGCGU	Hsa-Mir-17-P1d 5p	AAAGUGC	UAAAGUGCUGACAGUGCAGAU	2.28339
Hsa-Mir-17-P1c 5p	AAAGUGC	AAAAGUGCUUACAGUGCAGGUAG	Hsa-Mir-17-P1d 5p	AAAGUGC	UAAAGUGCUGACAGUGCAGAU	0.158482
Hsa-Let-7-P1d 5p	GAGGUAG	UGAGGUAGUAGGUUGUAUAGUU	Hsa-Mir-17-P1d 3p	AAAGUGC	CCGCACUGUGGGUACUUGCUGC	2.62238
Hsa-Let-7-P2a1 5p	GAGGUAG	UGAGGUAGUAGGUUGUAUAGUU	Hsa-Mir-17-P1d 3p	AAAGUGC	CCGCACUGUGGGUACUUGCUGC	2.62238
Hsa-Let-7-P2a2 5p	GAGGUAG	UGAGGUAGUAGGUUGUAUAGUU	Hsa-Mir-17-P1d 3p	AAAGUGC	CCGCACUGUGGGUACUUGCUGC	2.62238
Hsa-Mir-1-P2 3p	GGAAUGU	UGGAAUGUAAGGAAGUGUGUGG	Hsa-Mir-17-P1d 3p	AAAGUGC	CCGCACUGUGGGUACUUGCUGC	1.4153
Hsa-Mir-1-P3 3p	GGAAUGU	UGGAAUGUAAAGAAGUAUGUAU	Hsa-Mir-17-P1d 3p	AAAGUGC	CCGCACUGUGGGUACUUGCUGC	2.62238
Hsa-Mir-7-P1 5p	GGAAGAC	UGGAAGACUAGUGAUUUUGUUGUU	Hsa-Mir-17-P1d 3p	AAAGUGC	CCGCACUGUGGGUACUUGCUGC	1.4153
Hsa-Mir-7-P2 5p	GGAAGAC	UGGAAGACUAGUGAUUUUGUUGUU	Hsa-Mir-17-P1d 3p	AAAGUGC	CCGCACUGUGGGUACUUGCUGC	1.4153
Hsa-Mir-7-P4 5p	GGAAGAC	UGGAAGACUAGUGAUUUUGUUGUU	Hsa-Mir-17-P1d 3p	AAAGUGC	CCGCACUGUGGGUACUUGCUGC	1.4153
Hsa-Mir-8-P1a 3p	AAUACUG	UAAUACUGCCUGGUAAUGAUGAC	Hsa-Mir-17-P1d 3p	AAAGUGC	CCGCACUGUGGGUACUUGCUGC	1.16295
Hsa-Mir-8-P1b 3p	AAUACUG	UAAUACUGCCGGGUAAUGAUGGA	Hsa-Mir-17-P1d 3p	AAAGUGC	CCGCACUGUGGGUACUUGCUGC	0.974462
Hsa-Mir-8-P2a 3p	AACACUG	UAACACUGUCUGGUAACGAUGUU	Hsa-Mir-17-P1d 3p	AAAGUGC	CCGCACUGUGGGUACUUGCUGC	0.974462
Hsa-Mir-8-P2b 3p	AACACUG	UAACACUGUCUGGUAAAGAUGGC	Hsa-Mir-17-P1d 3p	AAAGUGC	CCGCACUGUGGGUACUUGCUGC	0.974462
Hsa-Mir-8-P3a 3p	AAUACUG	UAAUACUGUCUGGUAAAACCGU	Hsa-Mir-17-P1d 3p	AAAGUGC	CCGCACUGUGGGUACUUGCUGC	1.4153
Hsa-Mir-9-P1 5p	CUUUGGU	UCUUUGGUUAUCUAGCUGUAUGA	Hsa-Mir-17-P1d 3p	AAAGUGC	CCGCACUGUGGGUACUUGCUGC	2.62238
Hsa-Mir-10-P3c 5p	CCCUGAG	UCCCUGAGACCCUAACUUGUGA	Hsa-Mir-17-P1d 3p	AAAGUGC	CCGCACUGUGGGUACUUGCUGC	1.4153
Hsa-Mir-10-P3d 5p	CCCUGAG	UCCCUGAGACCCUAACUUGUGA	Hsa-Mir-17-P1d 3p	AAAGUGC	CCGCACUGUGGGUACUUGCUGC	1.4153
Hsa-Mir-15-P2b 5p	AGCAGCA	UAGCAGCACGUAAAUAUUGGCGU	Hsa-Mir-17-P1d 3p	AAAGUGC	CCGCACUGUGGGUACUUGCUGC	2.62238
Hsa-Mir-15-P2c 5p	AGCAGCG	UAGCAGCGGGAACAGUUCUGCAG	Hsa-Mir-17-P1d 3p	AAAGUGC	CCGCACUGUGGGUACUUGCUGC	1.4153
Hsa-Mir-15-P2d 5p	AGCAGCA	UAGCAGCACAGAAAUAUUGGCA	Hsa-Mir-17-P1d 3p	AAAGUGC	CCGCACUGUGGGUACUUGCUGC	2.62238
Hsa-Let-7-P1c 5p	GAGGUAG	UGAGGUAGUAGGUUGUAUGGUU	Hsa-Mir-17-P2a 5p	AAGGUGC	UAAGGUGCAUCUAGUGCAGAUAG	1.79842
Hsa-Let-7-P1d 5p	GAGGUAG	UGAGGUAGUAGGUUGUAUAGUU	Hsa-Mir-17-P2a 5p	AAGGUGC	UAAGGUGCAUCUAGUGCAGAUAG	2.62238
Hsa-Let-7-P2a1 5p	GAGGUAG	UGAGGUAGUAGGUUGUAUAGUU	Hsa-Mir-17-P2a 5p	AAGGUGC	UAAGGUGCAUCUAGUGCAGAUAG	2.62238
Hsa-Let-7-P2a2 5p	GAGGUAG	UGAGGUAGUAGGUUGUAUAGUU	Hsa-Mir-17-P2a 5p	AAGGUGC	UAAGGUGCAUCUAGUGCAGAUAG	2.62238
Hsa-Let-7-P2a3 5p	GAGGUAG	UGAGGUAGUAGAUUGUAUAGUU	Hsa-Mir-17-P2a 5p	AAGGUGC	UAAGGUGCAUCUAGUGCAGAUAG	2.62238
Hsa-Let-7-P2b1 5p	GAGGUAG	UGAGGUAGUAGAUUGUAUAGUU	Hsa-Mir-17-P2a 5p	AAGGUGC	UAAGGUGCAUCUAGUGCAGAUAG	2.62238
Hsa-Let-7-P2b2 5p	GAGGUAG	UGAGGUAGUAGGUUGUGUGGUU	Hsa-Mir-17-P2a 5p	AAGGUGC	UAAGGUGCAUCUAGUGCAGAUAG	1.79842
Hsa-Let-7-P2b3 5p	GAGGUAG	UGAGGUAGUAAGUUGUAUUGUU	Hsa-Mir-17-P2a 5p	AAGGUGC	UAAGGUGCAUCUAGUGCAGAUAG	2.62238
Hsa-Let-7-P2c3 5p	GAGGUAG	UGAGGUAGUAGUUUGUACAGUU	Hsa-Mir-17-P2a 5p	AAGGUGC	UAAGGUGCAUCUAGUGCAGAUAG	1.79842
Hsa-Mir-1-P1 3p	GGAAUGU	UGGAAUGUAAAGAAGUAUGUAU	Hsa-Mir-17-P2a 5p	AAGGUGC	UAAGGUGCAUCUAGUGCAGAUAG	2.62238
Hsa-Mir-1-P2 3p	GGAAUGU	UGGAAUGUAAGGAAGUGUGUGG	Hsa-Mir-17-P2a 5p	AAGGUGC	UAAGGUGCAUCUAGUGCAGAUAG	2.62238
Hsa-Mir-1-P3 3p	GGAAUGU	UGGAAUGUAAAGAAGUAUGUAU	Hsa-Mir-17-P2a 5p	AAGGUGC	UAAGGUGCAUCUAGUGCAGAUAG	2.62238
Hsa-Mir-7-P1 5p	GGAAGAC	UGGAAGACUAGUGAUUUUGUUGUU	Hsa-Mir-17-P2a 5p	AAGGUGC	UAAGGUGCAUCUAGUGCAGAUAG	3.17558
Hsa-Mir-7-P2 5p	GGAAGAC	UGGAAGACUAGUGAUUUUGUUGUU	Hsa-Mir-17-P2a 5p	AAGGUGC	UAAGGUGCAUCUAGUGCAGAUAG	3.17558
Hsa-Mir-7-P4 5p	GGAAGAC	UGGAAGACUAGUGAUUUUGUUGUU	Hsa-Mir-17-P2a 5p	AAGGUGC	UAAGGUGCAUCUAGUGCAGAUAG	3.17558
Hsa-Mir-17-P1a 5p	AAAGUGC	CAAAGUGCUUACAGUGCAGGUAG	Hsa-Mir-17-P2a 5p	AAGGUGC	UAAGGUGCAUCUAGUGCAGAUAG	0.320583
Hsa-Mir-17-P1c 5p	AAAGUGC	AAAAGUGCUUACAGUGCAGGUAG	Hsa-Mir-17-P2a 5p	AAGGUGC	UAAGGUGCAUCUAGUGCAGAUAG	0.320583
Hsa-Mir-17-P1d 5p	AAAGUGC	UAAAGUGCUGACAGUGCAGAU	Hsa-Mir-17-P2a 5p	AAGGUGC	UAAGGUGCAUCUAGUGCAGAUAG	0.286451
Hsa-Let-7-P1c 5p	GAGGUAG	UGAGGUAGUAGGUUGUAUGGUU	Hsa-Mir-17-P2c 5p	AAGGUGC	UAAGGUGCAUCUAGUGCAGUUAGU	1.79842
Hsa-Let-7-P1d 5p	GAGGUAG	UGAGGUAGUAGGUUGUAUAGUU	Hsa-Mir-17-P2c 5p	AAGGUGC	UAAGGUGCAUCUAGUGCAGUUAGU	2.62238
Hsa-Let-7-P2a1 5p	GAGGUAG	UGAGGUAGUAGGUUGUAUAGUU	Hsa-Mir-17-P2c 5p	AAGGUGC	UAAGGUGCAUCUAGUGCAGUUAGU	2.62238
Hsa-Let-7-P2a2 5p	GAGGUAG	UGAGGUAGUAGGUUGUAUAGUU	Hsa-Mir-17-P2c 5p	AAGGUGC	UAAGGUGCAUCUAGUGCAGUUAGU	2.62238
Hsa-Let-7-P2a3 5p	GAGGUAG	UGAGGUAGUAGAUUGUAUAGUU	Hsa-Mir-17-P2c 5p	AAGGUGC	UAAGGUGCAUCUAGUGCAGUUAGU	2.62238
Hsa-Let-7-P2b1 5p	GAGGUAG	UGAGGUAGUAGAUUGUAUAGUU	Hsa-Mir-17-P2c 5p	AAGGUGC	UAAGGUGCAUCUAGUGCAGUUAGU	2.62238
Hsa-Let-7-P2b2 5p	GAGGUAG	UGAGGUAGUAGGUUGUGUGGUU	Hsa-Mir-17-P2c 5p	AAGGUGC	UAAGGUGCAUCUAGUGCAGUUAGU	1.79842
Hsa-Let-7-P2b3 5p	GAGGUAG	UGAGGUAGUAAGUUGUAUUGUU	Hsa-Mir-17-P2c 5p	AAGGUGC	UAAGGUGCAUCUAGUGCAGUUAGU	2.62238
Hsa-Let-7-P2c3 5p	GAGGUAG	UGAGGUAGUAGUUUGUACAGUU	Hsa-Mir-17-P2c 5p	AAGGUGC	UAAGGUGCAUCUAGUGCAGUUAGU	1.79842
Hsa-Mir-1-P1 3p	GGAAUGU	UGGAAUGUAAAGAAGUAUGUAU	Hsa-Mir-17-P2c 5p	AAGGUGC	UAAGGUGCAUCUAGUGCAGUUAGU	1.79842
Hsa-Mir-1-P2 3p	GGAAUGU	UGGAAUGUAAGGAAGUGUGUGG	Hsa-Mir-17-P2c 5p	AAGGUGC	UAAGGUGCAUCUAGUGCAGUUAGU	1.79842
Hsa-Mir-1-P3 3p	GGAAUGU	UGGAAUGUAAAGAAGUAUGUAU	Hsa-Mir-17-P2c 5p	AAGGUGC	UAAGGUGCAUCUAGUGCAGUUAGU	1.79842
Hsa-Mir-7-P1 5p	GGAAGAC	UGGAAGACUAGUGAUUUUGUUGUU	Hsa-Mir-17-P2c 5p	AAGGUGC	UAAGGUGCAUCUAGUGCAGUUAGU	1.64792
Hsa-Mir-7-P2 5p	GGAAGAC	UGGAAGACUAGUGAUUUUGUUGUU	Hsa-Mir-17-P2c 5p	AAGGUGC	UAAGGUGCAUCUAGUGCAGUUAGU	1.64792
Hsa-Mir-7-P4 5p	GGAAGAC	UGGAAGACUAGUGAUUUUGUUGUU	Hsa-Mir-17-P2c 5p	AAGGUGC	UAAGGUGCAUCUAGUGCAGUUAGU	1.64792
Hsa-Mir-10-P3d 5p	CCCUGAG	UCCCUGAGACCCUAACUUGUGA	Hsa-Mir-17-P2c 5p	AAGGUGC	UAAGGUGCAUCUAGUGCAGUUAGU	2.62238
Hsa-Mir-17-P1a 5p	AAAGUGC	CAAAGUGCUUACAGUGCAGGUAG	Hsa-Mir-17-P2c 5p	AAGGUGC	UAAGGUGCAUCUAGUGCAGUUAGU	0.320583
Hsa-Mir-17-P1c 5p	AAAGUGC	AAAAGUGCUUACAGUGCAGGUAG	Hsa-Mir-17-P2c 5p	AAGGUGC	UAAGGUGCAUCUAGUGCAGUUAGU	0.320583
Hsa-Mir-17-P1d 5p	AAAGUGC	UAAAGUGCUGACAGUGCAGAU	Hsa-Mir-17-P2c 5p	AAGGUGC	UAAGGUGCAUCUAGUGCAGUUAGU	0.35968
Hsa-Let-7-P1b 5p	GAGGUAG	UGAGGUAGGAGGUUGUAUAGUU	Hsa-Mir-17-P4a 5p	AAAGUGC	UAAAGUGCUUAUAGUGCAGGUAG	2.62238
Hsa-Let-7-P1c 5p	GAGGUAG	UGAGGUAGUAGGUUGUAUGGUU	Hsa-Mir-17-P4a 5p	AAAGUGC	UAAAGUGCUUAUAGUGCAGGUAG	1.4153
Hsa-Let-7-P1d 5p	GAGGUAG	UGAGGUAGUAGGUUGUAUAGUU	Hsa-Mir-17-P4a 5p	AAAGUGC	UAAAGUGCUUAUAGUGCAGGUAG	1.79842
Hsa-Let-7-P2a1 5p	GAGGUAG	UGAGGUAGUAGGUUGUAUAGUU	Hsa-Mir-17-P4a 5p	AAAGUGC	UAAAGUGCUUAUAGUGCAGGUAG	1.79842
Hsa-Let-7-P2a2 5p	GAGGUAG	UGAGGUAGUAGGUUGUAUAGUU	Hsa-Mir-17-P4a 5p	AAAGUGC	UAAAGUGCUUAUAGUGCAGGUAG	1.79842
Hsa-Let-7-P2a3 5p	GAGGUAG	UGAGGUAGUAGAUUGUAUAGUU	Hsa-Mir-17-P4a 5p	AAAGUGC	UAAAGUGCUUAUAGUGCAGGUAG	1.79842
Hsa-Let-7-P2b1 5p	GAGGUAG	UGAGGUAGUAGAUUGUAUAGUU	Hsa-Mir-17-P4a 5p	AAAGUGC	UAAAGUGCUUAUAGUGCAGGUAG	1.79842
Hsa-Let-7-P2b2 5p	GAGGUAG	UGAGGUAGUAGGUUGUGUGGUU	Hsa-Mir-17-P4a 5p	AAAGUGC	UAAAGUGCUUAUAGUGCAGGUAG	1.4153
Hsa-Let-7-P2b3 5p	GAGGUAG	UGAGGUAGUAAGUUGUAUUGUU	Hsa-Mir-17-P4a 5p	AAAGUGC	UAAAGUGCUUAUAGUGCAGGUAG	1.4153
Hsa-Let-7-P2c1 5p	GAGGUAG	AGAGGUAGUAGGUUGCAUAGUU	Hsa-Mir-17-P4a 5p	AAAGUGC	UAAAGUGCUUAUAGUGCAGGUAG	2.62238
Hsa-Let-7-P2c2 5p	GAGGUAG	UGAGGUAGUAGUUUGUGCUGUU	Hsa-Mir-17-P4a 5p	AAAGUGC	UAAAGUGCUUAUAGUGCAGGUAG	1.4153
Hsa-Let-7-P2c3 5p	GAGGUAG	UGAGGUAGUAGUUUGUACAGUU	Hsa-Mir-17-P4a 5p	AAAGUGC	UAAAGUGCUUAUAGUGCAGGUAG	1.4153
Hsa-Mir-1-P1 3p	GGAAUGU	UGGAAUGUAAAGAAGUAUGUAU	Hsa-Mir-17-P4a 5p	AAAGUGC	UAAAGUGCUUAUAGUGCAGGUAG	1.79842
Hsa-Mir-1-P2 3p	GGAAUGU	UGGAAUGUAAGGAAGUGUGUGG	Hsa-Mir-17-P4a 5p	AAAGUGC	UAAAGUGCUUAUAGUGCAGGUAG	2.62238
Hsa-Mir-1-P3 3p	GGAAUGU	UGGAAUGUAAAGAAGUAUGUAU	Hsa-Mir-17-P4a 5p	AAAGUGC	UAAAGUGCUUAUAGUGCAGGUAG	1.79842
Hsa-Mir-7-P1 5p	GGAAGAC	UGGAAGACUAGUGAUUUUGUUGUU	Hsa-Mir-17-P4a 5p	AAAGUGC	UAAAGUGCUUAUAGUGCAGGUAG	1.52766
Hsa-Mir-7-P2 5p	GGAAGAC	UGGAAGACUAGUGAUUUUGUUGUU	Hsa-Mir-17-P4a 5p	AAAGUGC	UAAAGUGCUUAUAGUGCAGGUAG	1.52766
Hsa-Mir-7-P4 5p	GGAAGAC	UGGAAGACUAGUGAUUUUGUUGUU	Hsa-Mir-17-P4a 5p	AAAGUGC	UAAAGUGCUUAUAGUGCAGGUAG	1.52766
Hsa-Mir-15-P2a 5p	AGCAGCA	UAGCAGCACGUAAAUAUUGGCG	Hsa-Mir-17-P4a 5p	AAAGUGC	UAAAGUGCUUAUAGUGCAGGUAG	2.62238
Hsa-Mir-15-P2b 5p	AGCAGCA	UAGCAGCACGUAAAUAUUGGCGU	Hsa-Mir-17-P4a 5p	AAAGUGC	UAAAGUGCUUAUAGUGCAGGUAG	3.17558
Hsa-Mir-15-P2c 5p	AGCAGCG	UAGCAGCGGGAACAGUUCUGCAG	Hsa-Mir-17-P4a 5p	AAAGUGC	UAAAGUGCUUAUAGUGCAGGUAG	3.17558
Hsa-Mir-15-P2d 5p	AGCAGCA	UAGCAGCACAGAAAUAUUGGCA	Hsa-Mir-17-P4a 5p	AAAGUGC	UAAAGUGCUUAUAGUGCAGGUAG	1.79842
Hsa-Mir-17-P1a 5p	AAAGUGC	CAAAGUGCUUACAGUGCAGGUAG	Hsa-Mir-17-P4a 5p	AAAGUGC	UAAAGUGCUUAUAGUGCAGGUAG	0.0924245
Hsa-Mir-17-P1c 5p	AAAGUGC	AAAAGUGCUUACAGUGCAGGUAG	Hsa-Mir-17-P4a 5p	AAAGUGC	UAAAGUGCUUAUAGUGCAGGUAG	0.0924245
Hsa-Mir-17-P1d 5p	AAAGUGC	UAAAGUGCUGACAGUGCAGAU	Hsa-Mir-17-P4a 5p	AAAGUGC	UAAAGUGCUUAUAGUGCAGGUAG	0.158482
Hsa-Mir-17-P2c 5p	AAGGUGC	UAAGGUGCAUCUAGUGCAGUUAGU	Hsa-Mir-17-P4a 5p	AAAGUGC	UAAAGUGCUUAUAGUGCAGGUAG	0.197861
Hsa-Let-7-P1d 5p	GAGGUAG	UGAGGUAGUAGGUUGUAUAGUU	Hsa-Mir-17-P4c 5p	AAAGUGC	CAAAGUGCUCAUAGUGCAGGUAG	2.62238
Hsa-Let-7-P2a1 5p	GAGGUAG	UGAGGUAGUAGGUUGUAUAGUU	Hsa-Mir-17-P4c 5p	AAAGUGC	CAAAGUGCUCAUAGUGCAGGUAG	2.62238
Hsa-Let-7-P2a2 5p	GAGGUAG	UGAGGUAGUAGGUUGUAUAGUU	Hsa-Mir-17-P4c 5p	AAAGUGC	CAAAGUGCUCAUAGUGCAGGUAG	2.62238
Hsa-Let-7-P2a3 5p	GAGGUAG	UGAGGUAGUAGAUUGUAUAGUU	Hsa-Mir-17-P4c 5p	AAAGUGC	CAAAGUGCUCAUAGUGCAGGUAG	2.62238
Hsa-Let-7-P2b1 5p	GAGGUAG	UGAGGUAGUAGAUUGUAUAGUU	Hsa-Mir-17-P4c 5p	AAAGUGC	CAAAGUGCUCAUAGUGCAGGUAG	2.62238
Hsa-Let-7-P2b2 5p	GAGGUAG	UGAGGUAGUAGGUUGUGUGGUU	Hsa-Mir-17-P4c 5p	AAAGUGC	CAAAGUGCUCAUAGUGCAGGUAG	1.79842
Hsa-Let-7-P2b3 5p	GAGGUAG	UGAGGUAGUAAGUUGUAUUGUU	Hsa-Mir-17-P4c 5p	AAAGUGC	CAAAGUGCUCAUAGUGCAGGUAG	1.79842
Hsa-Let-7-P2c1 5p	GAGGUAG	AGAGGUAGUAGGUUGCAUAGUU	Hsa-Mir-17-P4c 5p	AAAGUGC	CAAAGUGCUCAUAGUGCAGGUAG	2.62238
Hsa-Let-7-P2c2 5p	GAGGUAG	UGAGGUAGUAGUUUGUGCUGUU	Hsa-Mir-17-P4c 5p	AAAGUGC	CAAAGUGCUCAUAGUGCAGGUAG	1.79842
Hsa-Let-7-P2c3 5p	GAGGUAG	UGAGGUAGUAGUUUGUACAGUU	Hsa-Mir-17-P4c 5p	AAAGUGC	CAAAGUGCUCAUAGUGCAGGUAG	1.79842
Hsa-Mir-1-P1 3p	GGAAUGU	UGGAAUGUAAAGAAGUAUGUAU	Hsa-Mir-17-P4c 5p	AAAGUGC	CAAAGUGCUCAUAGUGCAGGUAG	2.62238
Hsa-Mir-7-P1 5p	GGAAGAC	UGGAAGACUAGUGAUUUUGUUGUU	Hsa-Mir-17-P4c 5p	AAAGUGC	CAAAGUGCUCAUAGUGCAGGUAG	1.9685
Hsa-Mir-7-P2 5p	GGAAGAC	UGGAAGACUAGUGAUUUUGUUGUU	Hsa-Mir-17-P4c 5p	AAAGUGC	CAAAGUGCUCAUAGUGCAGGUAG	1.9685
Hsa-Mir-7-P4 5p	GGAAGAC	UGGAAGACUAGUGAUUUUGUUGUU	Hsa-Mir-17-P4c 5p	AAAGUGC	CAAAGUGCUCAUAGUGCAGGUAG	1.9685
Hsa-Mir-17-P1a 5p	AAAGUGC	CAAAGUGCUUACAGUGCAGGUAG	Hsa-Mir-17-P4c 5p	AAAGUGC	CAAAGUGCUCAUAGUGCAGGUAG	0.0924245
Hsa-Mir-17-P1c 5p	AAAGUGC	AAAAGUGCUUACAGUGCAGGUAG	Hsa-Mir-17-P4c 5p	AAAGUGC	CAAAGUGCUCAUAGUGCAGGUAG	0.143291
Hsa-Mir-17-P1d 5p	AAAGUGC	UAAAGUGCUGACAGUGCAGAU	Hsa-Mir-17-P4c 5p	AAAGUGC	CAAAGUGCUCAUAGUGCAGGUAG	0.21974
Hsa-Mir-17-P2c 5p	AAGGUGC	UAAGGUGCAUCUAGUGCAGUUAGU	Hsa-Mir-17-P4c 5p	AAAGUGC	CAAAGUGCUCAUAGUGCAGGUAG	0.320583
Hsa-Mir-17-P4a 5p	AAAGUGC	UAAAGUGCUUAUAGUGCAGGUAG	Hsa-Mir-17-P4c 5p	AAAGUGC	CAAAGUGCUCAUAGUGCAGGUAG	0.0924245
Hsa-Let-7-P1d 5p	GAGGUAG	UGAGGUAGUAGGUUGUAUAGUU	Hsa-Mir-17-P4d 5p	AAAGUGC	CAAAGUGCUGUUCGUGCAGGUAG	2.62238
Hsa-Let-7-P2a1 5p	GAGGUAG	UGAGGUAGUAGGUUGUAUAGUU	Hsa-Mir-17-P4d 5p	AAAGUGC	CAAAGUGCUGUUCGUGCAGGUAG	2.62238
Hsa-Let-7-P2a2 5p	GAGGUAG	UGAGGUAGUAGGUUGUAUAGUU	Hsa-Mir-17-P4d 5p	AAAGUGC	CAAAGUGCUGUUCGUGCAGGUAG	2.62238
Hsa-Let-7-P2a3 5p	GAGGUAG	UGAGGUAGUAGAUUGUAUAGUU	Hsa-Mir-17-P4d 5p	AAAGUGC	CAAAGUGCUGUUCGUGCAGGUAG	2.62238
Hsa-Let-7-P2b1 5p	GAGGUAG	UGAGGUAGUAGAUUGUAUAGUU	Hsa-Mir-17-P4d 5p	AAAGUGC	CAAAGUGCUGUUCGUGCAGGUAG	2.62238
Hsa-Let-7-P2b2 5p	GAGGUAG	UGAGGUAGUAGGUUGUGUGGUU	Hsa-Mir-17-P4d 5p	AAAGUGC	CAAAGUGCUGUUCGUGCAGGUAG	1.79842
Hsa-Let-7-P2b3 5p	GAGGUAG	UGAGGUAGUAAGUUGUAUUGUU	Hsa-Mir-17-P4d 5p	AAAGUGC	CAAAGUGCUGUUCGUGCAGGUAG	2.62238
Hsa-Let-7-P2c1 5p	GAGGUAG	AGAGGUAGUAGGUUGCAUAGUU	Hsa-Mir-17-P4d 5p	AAAGUGC	CAAAGUGCUGUUCGUGCAGGUAG	2.62238
Hsa-Let-7-P2c2 5p	GAGGUAG	UGAGGUAGUAGUUUGUGCUGUU	Hsa-Mir-17-P4d 5p	AAAGUGC	CAAAGUGCUGUUCGUGCAGGUAG	1.79842
Hsa-Let-7-P2c3 5p	GAGGUAG	UGAGGUAGUAGUUUGUACAGUU	Hsa-Mir-17-P4d 5p	AAAGUGC	CAAAGUGCUGUUCGUGCAGGUAG	1.79842
Hsa-Mir-7-P2 5p	GGAAGAC	UGGAAGACUAGUGAUUUUGUUGUU	Hsa-Mir-17-P4d 5p	AAAGUGC	CAAAGUGCUGUUCGUGCAGGUAG	1.9685
Hsa-Mir-7-P4 5p	GGAAGAC	UGGAAGACUAGUGAUUUUGUUGUU	Hsa-Mir-17-P4d 5p	AAAGUGC	CAAAGUGCUGUUCGUGCAGGUAG	1.9685
Hsa-Mir-10-P2c 5p	ACCCGUA	AACCCGUAGAUCCGAUCUUGUG	Hsa-Mir-17-P4d 5p	AAAGUGC	CAAAGUGCUGUUCGUGCAGGUAG	1.79842
Hsa-Mir-10-P2d 5p	ACCCGUA	AACCCGUAGAUCCGAACUUGUG	Hsa-Mir-17-P4d 5p	AAAGUGC	CAAAGUGCUGUUCGUGCAGGUAG	1.79842
Hsa-Mir-15-P2a 5p	AGCAGCA	UAGCAGCACGUAAAUAUUGGCG	Hsa-Mir-17-P4d 5p	AAAGUGC	CAAAGUGCUGUUCGUGCAGGUAG	2.62238
Hsa-Mir-15-P2b 5p	AGCAGCA	UAGCAGCACGUAAAUAUUGGCGU	Hsa-Mir-17-P4d 5p	AAAGUGC	CAAAGUGCUGUUCGUGCAGGUAG	3.17558
Hsa-Mir-15-P2c 5p	AGCAGCG	UAGCAGCGGGAACAGUUCUGCAG	Hsa-Mir-17-P4d 5p	AAAGUGC	CAAAGUGCUGUUCGUGCAGGUAG	3.17558
Hsa-Mir-17-P1c 5p	AAAGUGC	AAAAGUGCUUACAGUGCAGGUAG	Hsa-Mir-17-P4d 5p	AAAGUGC	CAAAGUGCUGUUCGUGCAGGUAG	0.256715
Hsa-Mir-17-P1d 5p	AAAGUGC	UAAAGUGCUGACAGUGCAGAU	Hsa-Mir-17-P4d 5p	AAAGUGC	CAAAGUGCUGUUCGUGCAGGUAG	0.286451
Hsa-Mir-17-P2c 5p	AAGGUGC	UAAGGUGCAUCUAGUGCAGUUAGU	Hsa-Mir-17-P4d 5p	AAAGUGC	CAAAGUGCUGUUCGUGCAGGUAG	0.390401
Hsa-Mir-17-P4a 5p	AAAGUGC	UAAAGUGCUUAUAGUGCAGGUAG	Hsa-Mir-17-P4d 5p	AAAGUGC	CAAAGUGCUGUUCGUGCAGGUAG	0.197861
Hsa-Mir-17-P4c 5p	AAAGUGC	CAAAGUGCUCAUAGUGCAGGUAG	Hsa-Mir-17-P4d 5p	AAAGUGC	CAAAGUGCUGUUCGUGCAGGUAG	0.143291
Hsa-Let-7-P1b 5p	GAGGUAG	UGAGGUAGGAGGUUGUAUAGUU	Hsa-Mir-19-P1a 3p	GUGCAAA	UGUGCAAAUCUAUGCAAAACUGA	1.4153
Hsa-Let-7-P1c 5p	GAGGUAG	UGAGGUAGUAGGUUGUAUGGUU	Hsa-Mir-19-P1a 3p	GUGCAAA	UGUGCAAAUCUAUGCAAAACUGA	1.4153
Hsa-Let-7-P1d 5p	GAGGUAG	UGAGGUAGUAGGUUGUAUAGUU	Hsa-Mir-19-P1a 3p	GUGCAAA	UGUGCAAAUCUAUGCAAAACUGA	1.16295
Hsa-Let-7-P2a1 5p	GAGGUAG	UGAGGUAGUAGGUUGUAUAGUU	Hsa-Mir-19-P1a 3p	GUGCAAA	UGUGCAAAUCUAUGCAAAACUGA	1.16295
Hsa-Let-7-P2a2 5p	GAGGUAG	UGAGGUAGUAGGUUGUAUAGUU	Hsa-Mir-19-P1a 3p	GUGCAAA	UGUGCAAAUCUAUGCAAAACUGA	1.16295
Hsa-Let-7-P2a3 5p	GAGGUAG	UGAGGUAGUAGAUUGUAUAGUU	Hsa-Mir-19-P1a 3p	GUGCAAA	UGUGCAAAUCUAUGCAAAACUGA	0.974462
Hsa-Let-7-P2b1 5p	GAGGUAG	UGAGGUAGUAGAUUGUAUAGUU	Hsa-Mir-19-P1a 3p	GUGCAAA	UGUGCAAAUCUAUGCAAAACUGA	0.974462
Hsa-Let-7-P2b2 5p	GAGGUAG	UGAGGUAGUAGGUUGUGUGGUU	Hsa-Mir-19-P1a 3p	GUGCAAA	UGUGCAAAUCUAUGCAAAACUGA	1.79842
Hsa-Let-7-P2b3 5p	GAGGUAG	UGAGGUAGUAAGUUGUAUUGUU	Hsa-Mir-19-P1a 3p	GUGCAAA	UGUGCAAAUCUAUGCAAAACUGA	1.4153
Hsa-Let-7-P2c1 5p	GAGGUAG	AGAGGUAGUAGGUUGCAUAGUU	Hsa-Mir-19-P1a 3p	GUGCAAA	UGUGCAAAUCUAUGCAAAACUGA	1.4153
Hsa-Let-7-P2c2 5p	GAGGUAG	UGAGGUAGUAGUUUGUGCUGUU	Hsa-Mir-19-P1a 3p	GUGCAAA	UGUGCAAAUCUAUGCAAAACUGA	1.79842
Hsa-Let-7-P2c3 5p	GAGGUAG	UGAGGUAGUAGUUUGUACAGUU	Hsa-Mir-19-P1a 3p	GUGCAAA	UGUGCAAAUCUAUGCAAAACUGA	1.16295
Hsa-Mir-7-P2 5p	GGAAGAC	UGGAAGACUAGUGAUUUUGUUGUU	Hsa-Mir-19-P1a 3p	GUGCAAA	UGUGCAAAUCUAUGCAAAACUGA	3.17558
Hsa-Mir-7-P4 5p	GGAAGAC	UGGAAGACUAGUGAUUUUGUUGUU	Hsa-Mir-19-P1a 3p	GUGCAAA	UGUGCAAAUCUAUGCAAAACUGA	3.17558
Hsa-Mir-8-P2a 3p	AACACUG	UAACACUGUCUGGUAACGAUGUU	Hsa-Mir-19-P1a 3p	GUGCAAA	UGUGCAAAUCUAUGCAAAACUGA	3.17558
Hsa-Mir-8-P2b 3p	AACACUG	UAACACUGUCUGGUAAAGAUGGC	Hsa-Mir-19-P1a 3p	GUGCAAA	UGUGCAAAUCUAUGCAAAACUGA	1.52766
Hsa-Mir-8-P3a 3p	AAUACUG	UAAUACUGUCUGGUAAAACCGU	Hsa-Mir-19-P1a 3p	GUGCAAA	UGUGCAAAUCUAUGCAAAACUGA	1.4153
Hsa-Mir-9-P1 5p	CUUUGGU	UCUUUGGUUAUCUAGCUGUAUGA	Hsa-Mir-19-P1a 3p	GUGCAAA	UGUGCAAAUCUAUGCAAAACUGA	1.52766
Hsa-Mir-10-P2d 5p	ACCCGUA	AACCCGUAGAUCCGAACUUGUG	Hsa-Mir-19-P1a 3p	GUGCAAA	UGUGCAAAUCUAUGCAAAACUGA	1.79842
Hsa-Mir-10-P3b 5p	CCCUGAG	UCCCUGAGACCCUUUAACCUGUGA	Hsa-Mir-19-P1a 3p	GUGCAAA	UGUGCAAAUCUAUGCAAAACUGA	3.17558
Hsa-Mir-15-P2b 5p	AGCAGCA	UAGCAGCACGUAAAUAUUGGCGU	Hsa-Mir-19-P1a 3p	GUGCAAA	UGUGCAAAUCUAUGCAAAACUGA	3.17558
Hsa-Let-7-P1c 5p	GAGGUAG	UGAGGUAGUAGGUUGUAUGGUU	Hsa-Mir-19-P2a 3p	GUGCAAA	UGUGCAAAUCCAUGCAAAACUGA	1.4153
Hsa-Let-7-P1d 5p	GAGGUAG	UGAGGUAGUAGGUUGUAUAGUU	Hsa-Mir-19-P2a 3p	GUGCAAA	UGUGCAAAUCCAUGCAAAACUGA	1.16295
Hsa-Let-7-P2a1 5p	GAGGUAG	UGAGGUAGUAGGUUGUAUAGUU	Hsa-Mir-19-P2a 3p	GUGCAAA	UGUGCAAAUCCAUGCAAAACUGA	1.16295
Hsa-Let-7-P2a2 5p	GAGGUAG	UGAGGUAGUAGGUUGUAUAGUU	Hsa-Mir-19-P2a 3p	GUGCAAA	UGUGCAAAUCCAUGCAAAACUGA	1.16295
Hsa-Let-7-P2a3 5p	GAGGUAG	UGAGGUAGUAGAUUGUAUAGUU	Hsa-Mir-19-P2a 3p	GUGCAAA	UGUGCAAAUCCAUGCAAAACUGA	0.974462
Hsa-Let-7-P2b1 5p	GAGGUAG	UGAGGUAGUAGAUUGUAUAGUU	Hsa-Mir-19-P2a 3p	GUGCAAA	UGUGCAAAUCCAUGCAAAACUGA	0.974462
Hsa-Let-7-P2b2 5p	GAGGUAG	UGAGGUAGUAGGUUGUGUGGUU	Hsa-Mir-19-P2a 3p	GUGCAAA	UGUGCAAAUCCAUGCAAAACUGA	1.79842
Hsa-Let-7-P2b3 5p	GAGGUAG	UGAGGUAGUAAGUUGUAUUGUU	Hsa-Mir-19-P2a 3p	GUGCAAA	UGUGCAAAUCCAUGCAAAACUGA	1.4153
Hsa-Let-7-P2c1 5p	GAGGUAG	AGAGGUAGUAGGUUGCAUAGUU	Hsa-Mir-19-P2a 3p	GUGCAAA	UGUGCAAAUCCAUGCAAAACUGA	1.4153
Hsa-Let-7-P2c2 5p	GAGGUAG	UGAGGUAGUAGUUUGUGCUGUU	Hsa-Mir-19-P2a 3p	GUGCAAA	UGUGCAAAUCCAUGCAAAACUGA	1.79842
Hsa-Let-7-P2c3 5p	GAGGUAG	UGAGGUAGUAGUUUGUACAGUU	Hsa-Mir-19-P2a 3p	GUGCAAA	UGUGCAAAUCCAUGCAAAACUGA	1.16295
Hsa-Mir-7-P2 5p	GGAAGAC	UGGAAGACUAGUGAUUUUGUUGUU	Hsa-Mir-19-P2a 3p	GUGCAAA	UGUGCAAAUCCAUGCAAAACUGA	3.17558
Hsa-Mir-7-P4 5p	GGAAGAC	UGGAAGACUAGUGAUUUUGUUGUU	Hsa-Mir-19-P2a 3p	GUGCAAA	UGUGCAAAUCCAUGCAAAACUGA	3.17558
Hsa-Mir-8-P3a 3p	AAUACUG	UAAUACUGUCUGGUAAAACCGU	Hsa-Mir-19-P2a 3p	GUGCAAA	UGUGCAAAUCCAUGCAAAACUGA	1.79842
Hsa-Mir-9-P1 5p	CUUUGGU	UCUUUGGUUAUCUAGCUGUAUGA	Hsa-Mir-19-P2a 3p	GUGCAAA	UGUGCAAAUCCAUGCAAAACUGA	1.9685
Hsa-Mir-10-P3b 5p	CCCUGAG	UCCCUGAGACCCUUUAACCUGUGA	Hsa-Mir-19-P2a 3p	GUGCAAA	UGUGCAAAUCCAUGCAAAACUGA	1.9685
Hsa-Mir-17-P2c 5p	AAGGUGC	UAAGGUGCAUCUAGUGCAGUUAGU	Hsa-Mir-19-P2a 3p	GUGCAAA	UGUGCAAAUCCAUGCAAAACUGA	3.17558
Hsa-Let-7-P1b 5p	GAGGUAG	UGAGGUAGGAGGUUGUAUAGUU	Hsa-Mir-19-P2c 3p	GUGCAAA	UGUGCAAAUCCAUGCAAAACUGA	1.4153
Hsa-Let-7-P1c 5p	GAGGUAG	UGAGGUAGUAGGUUGUAUGGUU	Hsa-Mir-19-P2c 3p	GUGCAAA	UGUGCAAAUCCAUGCAAAACUGA	1.4153
Hsa-Let-7-P1d 5p	GAGGUAG	UGAGGUAGUAGGUUGUAUAGUU	Hsa-Mir-19-P2c 3p	GUGCAAA	UGUGCAAAUCCAUGCAAAACUGA	1.16295
Hsa-Let-7-P2a1 5p	GAGGUAG	UGAGGUAGUAGGUUGUAUAGUU	Hsa-Mir-19-P2c 3p	GUGCAAA	UGUGCAAAUCCAUGCAAAACUGA	1.16295
Hsa-Let-7-P2a2 5p	GAGGUAG	UGAGGUAGUAGGUUGUAUAGUU	Hsa-Mir-19-P2c 3p	GUGCAAA	UGUGCAAAUCCAUGCAAAACUGA	1.16295
Hsa-Let-7-P2a3 5p	GAGGUAG	UGAGGUAGUAGAUUGUAUAGUU	Hsa-Mir-19-P2c 3p	GUGCAAA	UGUGCAAAUCCAUGCAAAACUGA	0.974462
Hsa-Let-7-P2b1 5p	GAGGUAG	UGAGGUAGUAGAUUGUAUAGUU	Hsa-Mir-19-P2c 3p	GUGCAAA	UGUGCAAAUCCAUGCAAAACUGA	0.974462
Hsa-Let-7-P2b2 5p	GAGGUAG	UGAGGUAGUAGGUUGUGUGGUU	Hsa-Mir-19-P2c 3p	GUGCAAA	UGUGCAAAUCCAUGCAAAACUGA	1.79842
Hsa-Let-7-P2b3 5p	GAGGUAG	UGAGGUAGUAAGUUGUAUUGUU	Hsa-Mir-19-P2c 3p	GUGCAAA	UGUGCAAAUCCAUGCAAAACUGA	1.4153
Hsa-Let-7-P2c1 5p	GAGGUAG	AGAGGUAGUAGGUUGCAUAGUU	Hsa-Mir-19-P2c 3p	GUGCAAA	UGUGCAAAUCCAUGCAAAACUGA	1.4153
Hsa-Let-7-P2c2 5p	GAGGUAG	UGAGGUAGUAGUUUGUGCUGUU	Hsa-Mir-19-P2c 3p	GUGCAAA	UGUGCAAAUCCAUGCAAAACUGA	1.79842
Hsa-Let-7-P2c3 5p	GAGGUAG	UGAGGUAGUAGUUUGUACAGUU	Hsa-Mir-19-P2c 3p	GUGCAAA	UGUGCAAAUCCAUGCAAAACUGA	1.16295
Hsa-Mir-7-P2 5p	GGAAGAC	UGGAAGACUAGUGAUUUUGUUGUU	Hsa-Mir-19-P2c 3p	GUGCAAA	UGUGCAAAUCCAUGCAAAACUGA	3.17558
Hsa-Mir-7-P4 5p	GGAAGAC	UGGAAGACUAGUGAUUUUGUUGUU	Hsa-Mir-19-P2c 3p	GUGCAAA	UGUGCAAAUCCAUGCAAAACUGA	3.17558
Hsa-Mir-8-P3a 3p	AAUACUG	UAAUACUGUCUGGUAAAACCGU	Hsa-Mir-19-P2c 3p	GUGCAAA	UGUGCAAAUCCAUGCAAAACUGA	1.79842
Hsa-Mir-9-P1 5p	CUUUGGU	UCUUUGGUUAUCUAGCUGUAUGA	Hsa-Mir-19-P2c 3p	GUGCAAA	UGUGCAAAUCCAUGCAAAACUGA	1.9685
Hsa-Mir-10-P3b 5p	CCCUGAG	UCCCUGAGACCCUUUAACCUGUGA	Hsa-Mir-19-P2c 3p	GUGCAAA	UGUGCAAAUCCAUGCAAAACUGA	1.9685
Hsa-Mir-17-P2c 5p	AAGGUGC	UAAGGUGCAUCUAGUGCAGUUAGU	Hsa-Mir-19-P2c 3p	GUGCAAA	UGUGCAAAUCCAUGCAAAACUGA	3.17558
Hsa-Mir-19-P2a 3p	GUGCAAA	UGUGCAAAUCCAUGCAAAACUGA	Hsa-Mir-19-P2c 3p	GUGCAAA	UGUGCAAAUCCAUGCAAAACUGA	0
Hsa-Let-7-P1b 5p	GAGGUAG	UGAGGUAGGAGGUUGUAUAGUU	Hsa-Mir-21 5p	AGCUUAU	UAGCUUAUCAGACUGAUGUUGACU	1.79842
Hsa-Let-7-P1c 5p	GAGGUAG	UGAGGUAGUAGGUUGUAUGGUU	Hsa-Mir-21 5p	AGCUUAU	UAGCUUAUCAGACUGAUGUUGACU	1.79842
Hsa-Let-7-P1d 5p	GAGGUAG	UGAGGUAGUAGGUUGUAUAGUU	Hsa-Mir-21 5p	AGCUUAU	UAGCUUAUCAGACUGAUGUUGACU	1.79842
Hsa-Let-7-P2a1 5p	GAGGUAG	UGAGGUAGUAGGUUGUAUAGUU	Hsa-Mir-21 5p	AGCUUAU	UAGCUUAUCAGACUGAUGUUGACU	1.79842
Hsa-Let-7-P2a2 5p	GAGGUAG	UGAGGUAGUAGGUUGUAUAGUU	Hsa-Mir-21 5p	AGCUUAU	UAGCUUAUCAGACUGAUGUUGACU	1.79842
Hsa-Let-7-P2a3 5p	GAGGUAG	UGAGGUAGUAGAUUGUAUAGUU	Hsa-Mir-21 5p	AGCUUAU	UAGCUUAUCAGACUGAUGUUGACU	1.4153
Hsa-Let-7-P2b1 5p	GAGGUAG	UGAGGUAGUAGAUUGUAUAGUU	Hsa-Mir-21 5p	AGCUUAU	UAGCUUAUCAGACUGAUGUUGACU	1.4153
Hsa-Let-7-P2b2 5p	GAGGUAG	UGAGGUAGUAGGUUGUGUGGUU	Hsa-Mir-21 5p	AGCUUAU	UAGCUUAUCAGACUGAUGUUGACU	1.79842
Hsa-Let-7-P2b3 5p	GAGGUAG	UGAGGUAGUAAGUUGUAUUGUU	Hsa-Mir-21 5p	AGCUUAU	UAGCUUAUCAGACUGAUGUUGACU	1.79842
Hsa-Let-7-P2c1 5p	GAGGUAG	AGAGGUAGUAGGUUGCAUAGUU	Hsa-Mir-21 5p	AGCUUAU	UAGCUUAUCAGACUGAUGUUGACU	2.62238
Hsa-Let-7-P2c2 5p	GAGGUAG	UGAGGUAGUAGUUUGUGCUGUU	Hsa-Mir-21 5p	AGCUUAU	UAGCUUAUCAGACUGAUGUUGACU	1.4153
Hsa-Let-7-P2c3 5p	GAGGUAG	UGAGGUAGUAGUUUGUACAGUU	Hsa-Mir-21 5p	AGCUUAU	UAGCUUAUCAGACUGAUGUUGACU	1.79842
Hsa-Mir-1-P1 3p	GGAAUGU	UGGAAUGUAAAGAAGUAUGUAU	Hsa-Mir-21 5p	AGCUUAU	UAGCUUAUCAGACUGAUGUUGACU	1.79842
Hsa-Mir-1-P2 3p	GGAAUGU	UGGAAUGUAAGGAAGUGUGUGG	Hsa-Mir-21 5p	AGCUUAU	UAGCUUAUCAGACUGAUGUUGACU	1.16295
Hsa-Mir-1-P3 3p	GGAAUGU	UGGAAUGUAAAGAAGUAUGUAU	Hsa-Mir-21 5p	AGCUUAU	UAGCUUAUCAGACUGAUGUUGACU	1.79842
Hsa-Mir-7-P1 5p	GGAAGAC	UGGAAGACUAGUGAUUUUGUUGUU	Hsa-Mir-21 5p	AGCUUAU	UAGCUUAUCAGACUGAUGUUGACU	1.64792
Hsa-Mir-7-P2 5p	GGAAGAC	UGGAAGACUAGUGAUUUUGUUGUU	Hsa-Mir-21 5p	AGCUUAU	UAGCUUAUCAGACUGAUGUUGACU	1.64792
Hsa-Mir-7-P4 5p	GGAAGAC	UGGAAGACUAGUGAUUUUGUUGUU	Hsa-Mir-21 5p	AGCUUAU	UAGCUUAUCAGACUGAUGUUGACU	1.64792
Hsa-Mir-8-P1a 3p	AAUACUG	UAAUACUGCCUGGUAAUGAUGAC	Hsa-Mir-21 5p	AGCUUAU	UAGCUUAUCAGACUGAUGUUGACU	0.892188
Hsa-Mir-8-P1b 3p	AAUACUG	UAAUACUGCCGGGUAAUGAUGGA	Hsa-Mir-21 5p	AGCUUAU	UAGCUUAUCAGACUGAUGUUGACU	1.05067
Hsa-Mir-8-P2a 3p	AACACUG	UAACACUGUCUGGUAACGAUGUU	Hsa-Mir-21 5p	AGCUUAU	UAGCUUAUCAGACUGAUGUUGACU	1.52766
Hsa-Mir-8-P2b 3p	AACACUG	UAACACUGUCUGGUAAAGAUGGC	Hsa-Mir-21 5p	AGCUUAU	UAGCUUAUCAGACUGAUGUUGACU	1.25187
Hsa-Mir-10-P1b-v2 5p	CCCUGUA	ACCCUGUAGAACCGAAUUUGUG	Hsa-Mir-21 5p	AGCUUAU	UAGCUUAUCAGACUGAUGUUGACU	1.79842
Hsa-Mir-10-P1c-v1 5p	ACCCUGU	UACCCUGUAGAUCCGAAUUUGU	Hsa-Mir-21 5p	AGCUUAU	UAGCUUAUCAGACUGAUGUUGACU	0.823959
Hsa-Mir-10-P1c-v2 5p	CCCUGUA	ACCCUGUAGAUCCGAAUUUGUG	Hsa-Mir-21 5p	AGCUUAU	UAGCUUAUCAGACUGAUGUUGACU	1.79842
Hsa-Mir-10-P3b 5p	CCCUGAG	UCCCUGAGACCCUUUAACCUGUGA	Hsa-Mir-21 5p	AGCUUAU	UAGCUUAUCAGACUGAUGUUGACU	1.64792
Hsa-Mir-10-P3c 5p	CCCUGAG	UCCCUGAGACCCUAACUUGUGA	Hsa-Mir-21 5p	AGCUUAU	UAGCUUAUCAGACUGAUGUUGACU	1.4153
Hsa-Mir-10-P3d 5p	CCCUGAG	UCCCUGAGACCCUAACUUGUGA	Hsa-Mir-21 5p	AGCUUAU	UAGCUUAUCAGACUGAUGUUGACU	1.4153
Hsa-Mir-15-P1a 5p	AGCAGCA	UAGCAGCACAUAAUGGUUUGUG	Hsa-Mir-21 5p	AGCUUAU	UAGCUUAUCAGACUGAUGUUGACU	0.823959
Hsa-Mir-15-P1b 5p	AGCAGCA	UAGCAGCACAUCAUGGUUUACA	Hsa-Mir-21 5p	AGCUUAU	UAGCUUAUCAGACUGAUGUUGACU	0.823959
Hsa-Mir-15-P1c 5p	AGCAGCA	CAGCAGCAAUUCAUGUUUUGAA	Hsa-Mir-21 5p	AGCUUAU	UAGCUUAUCAGACUGAUGUUGACU	1.4153
Hsa-Mir-15-P1d 5p	AGCAGCA	CAGCAGCACACUGUGGUUUGUA	Hsa-Mir-21 5p	AGCUUAU	UAGCUUAUCAGACUGAUGUUGACU	0.974462
Hsa-Mir-15-P2a 5p	AGCAGCA	UAGCAGCACGUAAAUAUUGGCG	Hsa-Mir-21 5p	AGCUUAU	UAGCUUAUCAGACUGAUGUUGACU	1.4153
Hsa-Mir-15-P2b 5p	AGCAGCA	UAGCAGCACGUAAAUAUUGGCGU	Hsa-Mir-21 5p	AGCUUAU	UAGCUUAUCAGACUGAUGUUGACU	1.52766
Hsa-Mir-15-P2c 5p	AGCAGCG	UAGCAGCGGGAACAGUUCUGCAG	Hsa-Mir-21 5p	AGCUUAU	UAGCUUAUCAGACUGAUGUUGACU	1.05067
Hsa-Mir-15-P2d 5p	AGCAGCA	UAGCAGCACAGAAAUAUUGGCA	Hsa-Mir-21 5p	AGCUUAU	UAGCUUAUCAGACUGAUGUUGACU	0.823959
Hsa-Mir-7-P1 5p	GGAAGAC	UGGAAGACUAGUGAUUUUGUUGUU	Hsa-Mir-22-P1b 3p	AGCUGCC	AAGCUGCCAGUUGAAGAACUGU	1.79842
Hsa-Mir-7-P2 5p	GGAAGAC	UGGAAGACUAGUGAUUUUGUUGUU	Hsa-Mir-22-P1b 3p	AGCUGCC	AAGCUGCCAGUUGAAGAACUGU	1.79842
Hsa-Mir-7-P4 5p	GGAAGAC	UGGAAGACUAGUGAUUUUGUUGUU	Hsa-Mir-22-P1b 3p	AGCUGCC	AAGCUGCCAGUUGAAGAACUGU	1.79842
Hsa-Mir-8-P1a 3p	AAUACUG	UAAUACUGCCUGGUAAUGAUGAC	Hsa-Mir-22-P1b 3p	AGCUGCC	AAGCUGCCAGUUGAAGAACUGU	2.62238
Hsa-Mir-8-P2b 3p	AACACUG	UAACACUGUCUGGUAAAGAUGGC	Hsa-Mir-22-P1b 3p	AGCUGCC	AAGCUGCCAGUUGAAGAACUGU	1.4153
Hsa-Mir-8-P3a 3p	AAUACUG	UAAUACUGUCUGGUAAAACCGU	Hsa-Mir-22-P1b 3p	AGCUGCC	AAGCUGCCAGUUGAAGAACUGU	1.16295
Hsa-Mir-10-P1b-v1 5p	ACCCUGU	UACCCUGUAGAACCGAAUUUGU	Hsa-Mir-22-P1b 3p	AGCUGCC	AAGCUGCCAGUUGAAGAACUGU	1.4153
Hsa-Mir-10-P1c-v2 5p	CCCUGUA	ACCCUGUAGAUCCGAAUUUGUG	Hsa-Mir-22-P1b 3p	AGCUGCC	AAGCUGCCAGUUGAAGAACUGU	2.62238
Hsa-Mir-10-P2d 5p	ACCCGUA	AACCCGUAGAUCCGAACUUGUG	Hsa-Mir-22-P1b 3p	AGCUGCC	AAGCUGCCAGUUGAAGAACUGU	2.62238
Hsa-Mir-10-P3b 5p	CCCUGAG	UCCCUGAGACCCUUUAACCUGUGA	Hsa-Mir-22-P1b 3p	AGCUGCC	AAGCUGCCAGUUGAAGAACUGU	1.16295
Hsa-Mir-10-P3c 5p	CCCUGAG	UCCCUGAGACCCUAACUUGUGA	Hsa-Mir-22-P1b 3p	AGCUGCC	AAGCUGCCAGUUGAAGAACUGU	1.4153
Hsa-Mir-10-P3d 5p	CCCUGAG	UCCCUGAGACCCUAACUUGUGA	Hsa-Mir-22-P1b 3p	AGCUGCC	AAGCUGCCAGUUGAAGAACUGU	1.4153
Hsa-Mir-15-P1a 5p	AGCAGCA	UAGCAGCACAUAAUGGUUUGUG	Hsa-Mir-22-P1b 3p	AGCUGCC	AAGCUGCCAGUUGAAGAACUGU	1.79842
Hsa-Mir-15-P1b 5p	AGCAGCA	UAGCAGCACAUCAUGGUUUACA	Hsa-Mir-22-P1b 3p	AGCUGCC	AAGCUGCCAGUUGAAGAACUGU	1.79842
Hsa-Mir-15-P1c 5p	AGCAGCA	CAGCAGCAAUUCAUGUUUUGAA	Hsa-Mir-22-P1b 3p	AGCUGCC	AAGCUGCCAGUUGAAGAACUGU	1.79842
Hsa-Mir-15-P1d 5p	AGCAGCA	CAGCAGCACACUGUGGUUUGUA	Hsa-Mir-22-P1b 3p	AGCUGCC	AAGCUGCCAGUUGAAGAACUGU	1.4153
Hsa-Mir-15-P2a 5p	AGCAGCA	UAGCAGCACGUAAAUAUUGGCG	Hsa-Mir-22-P1b 3p	AGCUGCC	AAGCUGCCAGUUGAAGAACUGU	1.4153
Hsa-Mir-15-P2b 5p	AGCAGCA	UAGCAGCACGUAAAUAUUGGCGU	Hsa-Mir-22-P1b 3p	AGCUGCC	AAGCUGCCAGUUGAAGAACUGU	1.4153
Hsa-Mir-15-P2c 5p	AGCAGCG	UAGCAGCGGGAACAGUUCUGCAG	Hsa-Mir-22-P1b 3p	AGCUGCC	AAGCUGCCAGUUGAAGAACUGU	1.79842
Hsa-Mir-15-P2d 5p	AGCAGCA	UAGCAGCACAGAAAUAUUGGCA	Hsa-Mir-22-P1b 3p	AGCUGCC	AAGCUGCCAGUUGAAGAACUGU	2.62238
Hsa-Mir-17-P2a 5p	AAGGUGC	UAAGGUGCAUCUAGUGCAGAUAG	Hsa-Mir-22-P1b 3p	AGCUGCC	AAGCUGCCAGUUGAAGAACUGU	2.62238
Hsa-Mir-17-P2c 5p	AAGGUGC	UAAGGUGCAUCUAGUGCAGUUAGU	Hsa-Mir-22-P1b 3p	AGCUGCC	AAGCUGCCAGUUGAAGAACUGU	1.79842
Hsa-Mir-8-P1b 3p	AAUACUG	UAAUACUGCCGGGUAAUGAUGGA	Hsa-Mir-23-P2 3p	UCACAUU	AUCACAUUGCCAGGGAUUACCAC	3.17558
Hsa-Mir-10-P1b-v2 5p	CCCUGUA	ACCCUGUAGAACCGAAUUUGUG	Hsa-Mir-23-P2 3p	UCACAUU	AUCACAUUGCCAGGGAUUACCAC	1.4153
Hsa-Mir-10-P1c-v1 5p	ACCCUGU	UACCCUGUAGAUCCGAAUUUGU	Hsa-Mir-23-P2 3p	UCACAUU	AUCACAUUGCCAGGGAUUACCAC	2.62238
Hsa-Mir-10-P1c-v2 5p	CCCUGUA	ACCCUGUAGAUCCGAAUUUGUG	Hsa-Mir-23-P2 3p	UCACAUU	AUCACAUUGCCAGGGAUUACCAC	1.4153
Hsa-Mir-10-P2b 5p	ACCCGUA	CACCCGUAGAACCGACCUUGCG	Hsa-Mir-23-P2 3p	UCACAUU	AUCACAUUGCCAGGGAUUACCAC	1.79842
Hsa-Mir-10-P2c 5p	ACCCGUA	AACCCGUAGAUCCGAUCUUGUG	Hsa-Mir-23-P2 3p	UCACAUU	AUCACAUUGCCAGGGAUUACCAC	1.79842
Hsa-Mir-10-P2d 5p	ACCCGUA	AACCCGUAGAUCCGAACUUGUG	Hsa-Mir-23-P2 3p	UCACAUU	AUCACAUUGCCAGGGAUUACCAC	1.4153
Hsa-Mir-10-P3d 5p	CCCUGAG	UCCCUGAGACCCUAACUUGUGA	Hsa-Mir-23-P2 3p	UCACAUU	AUCACAUUGCCAGGGAUUACCAC	2.62238
Hsa-Mir-15-P2d 5p	AGCAGCA	UAGCAGCACAGAAAUAUUGGCA	Hsa-Mir-23-P2 3p	UCACAUU	AUCACAUUGCCAGGGAUUACCAC	2.62238
Hsa-Mir-19-P2a 3p	GUGCAAA	UGUGCAAAUCCAUGCAAAACUGA	Hsa-Mir-23-P2 3p	UCACAUU	AUCACAUUGCCAGGGAUUACCAC	1.25187
Hsa-Mir-19-P2c 3p	GUGCAAA	UGUGCAAAUCCAUGCAAAACUGA	Hsa-Mir-23-P2 3p	UCACAUU	AUCACAUUGCCAGGGAUUACCAC	1.25187
Hsa-Mir-21 5p	AGCUUAU	UAGCUUAUCAGACUGAUGUUGACU	Hsa-Mir-23-P2 3p	UCACAUU	AUCACAUUGCCAGGGAUUACCAC	1.9685
Hsa-Mir-8-P1b 3p	AAUACUG	UAAUACUGCCGGGUAAUGAUGGA	Hsa-Mir-23-P3 3p	UCACAUU	AUCACAUUGCCAGGGAUUUCCAA	3.17558
Hsa-Mir-10-P1b-v2 5p	CCCUGUA	ACCCUGUAGAACCGAAUUUGUG	Hsa-Mir-23-P3 3p	UCACAUU	AUCACAUUGCCAGGGAUUUCCAA	1.16295
Hsa-Mir-10-P1c-v1 5p	ACCCUGU	UACCCUGUAGAUCCGAAUUUGU	Hsa-Mir-23-P3 3p	UCACAUU	AUCACAUUGCCAGGGAUUUCCAA	1.79842
Hsa-Mir-10-P1c-v2 5p	CCCUGUA	ACCCUGUAGAUCCGAAUUUGUG	Hsa-Mir-23-P3 3p	UCACAUU	AUCACAUUGCCAGGGAUUUCCAA	1.16295
Hsa-Mir-10-P2b 5p	ACCCGUA	CACCCGUAGAACCGACCUUGCG	Hsa-Mir-23-P3 3p	UCACAUU	AUCACAUUGCCAGGGAUUUCCAA	1.4153
Hsa-Mir-10-P2c 5p	ACCCGUA	AACCCGUAGAUCCGAUCUUGUG	Hsa-Mir-23-P3 3p	UCACAUU	AUCACAUUGCCAGGGAUUUCCAA	1.4153
Hsa-Mir-10-P2d 5p	ACCCGUA	AACCCGUAGAUCCGAACUUGUG	Hsa-Mir-23-P3 3p	UCACAUU	AUCACAUUGCCAGGGAUUUCCAA	1.16295
Hsa-Mir-10-P3d 5p	CCCUGAG	UCCCUGAGACCCUAACUUGUGA	Hsa-Mir-23-P3 3p	UCACAUU	AUCACAUUGCCAGGGAUUUCCAA	2.62238
Hsa-Mir-15-P2d 5p	AGCAGCA	UAGCAGCACAGAAAUAUUGGCA	Hsa-Mir-23-P3 3p	UCACAUU	AUCACAUUGCCAGGGAUUUCCAA	2.62238
Hsa-Mir-19-P2a 3p	GUGCAAA	UGUGCAAAUCCAUGCAAAACUGA	Hsa-Mir-23-P3 3p	UCACAUU	AUCACAUUGCCAGGGAUUUCCAA	1.25187
Hsa-Mir-19-P2c 3p	GUGCAAA	UGUGCAAAUCCAUGCAAAACUGA	Hsa-Mir-23-P3 3p	UCACAUU	AUCACAUUGCCAGGGAUUUCCAA	1.25187
Hsa-Mir-21 5p	AGCUUAU	UAGCUUAUCAGACUGAUGUUGACU	Hsa-Mir-23-P3 3p	UCACAUU	AUCACAUUGCCAGGGAUUUCCAA	1.9685
Hsa-Let-7-P2a1 5p	GAGGUAG	UGAGGUAGUAGGUUGUAUAGUU	Hsa-Mir-24-P2 3p	GGCUCAG	UGGCUCAGUUCAGCAGGAACAG	2.62238
Hsa-Let-7-P2a2 5p	GAGGUAG	UGAGGUAGUAGGUUGUAUAGUU	Hsa-Mir-24-P2 3p	GGCUCAG	UGGCUCAGUUCAGCAGGAACAG	2.62238
Hsa-Let-7-P2a3 5p	GAGGUAG	UGAGGUAGUAGAUUGUAUAGUU	Hsa-Mir-24-P2 3p	GGCUCAG	UGGCUCAGUUCAGCAGGAACAG	1.79842
Hsa-Let-7-P2b1 5p	GAGGUAG	UGAGGUAGUAGAUUGUAUAGUU	Hsa-Mir-24-P2 3p	GGCUCAG	UGGCUCAGUUCAGCAGGAACAG	1.79842
Hsa-Let-7-P2b2 5p	GAGGUAG	UGAGGUAGUAGGUUGUGUGGUU	Hsa-Mir-24-P2 3p	GGCUCAG	UGGCUCAGUUCAGCAGGAACAG	2.62238
Hsa-Let-7-P2c3 5p	GAGGUAG	UGAGGUAGUAGUUUGUACAGUU	Hsa-Mir-24-P2 3p	GGCUCAG	UGGCUCAGUUCAGCAGGAACAG	2.62238
Hsa-Mir-7-P2 5p	GGAAGAC	UGGAAGACUAGUGAUUUUGUUGUU	Hsa-Mir-24-P2 3p	GGCUCAG	UGGCUCAGUUCAGCAGGAACAG	1.79842
Hsa-Mir-7-P4 5p	GGAAGAC	UGGAAGACUAGUGAUUUUGUUGUU	Hsa-Mir-24-P2 3p	GGCUCAG	UGGCUCAGUUCAGCAGGAACAG	1.79842
Hsa-Mir-8-P1a 3p	AAUACUG	UAAUACUGCCUGGUAAUGAUGAC	Hsa-Mir-24-P2 3p	GGCUCAG	UGGCUCAGUUCAGCAGGAACAG	2.62238
Hsa-Mir-8-P1b 3p	AAUACUG	UAAUACUGCCGGGUAAUGAUGGA	Hsa-Mir-24-P2 3p	GGCUCAG	UGGCUCAGUUCAGCAGGAACAG	1.79842
Hsa-Mir-8-P2a 3p	AACACUG	UAACACUGUCUGGUAACGAUGUU	Hsa-Mir-24-P2 3p	GGCUCAG	UGGCUCAGUUCAGCAGGAACAG	1.4153
Hsa-Mir-8-P2b 3p	AACACUG	UAACACUGUCUGGUAAAGAUGGC	Hsa-Mir-24-P2 3p	GGCUCAG	UGGCUCAGUUCAGCAGGAACAG	1.16295
Hsa-Mir-8-P3a 3p	AAUACUG	UAAUACUGUCUGGUAAAACCGU	Hsa-Mir-24-P2 3p	GGCUCAG	UGGCUCAGUUCAGCAGGAACAG	1.4153
Hsa-Mir-10-P3c 5p	CCCUGAG	UCCCUGAGACCCUAACUUGUGA	Hsa-Mir-24-P2 3p	GGCUCAG	UGGCUCAGUUCAGCAGGAACAG	1.79842
Hsa-Mir-10-P3d 5p	CCCUGAG	UCCCUGAGACCCUAACUUGUGA	Hsa-Mir-24-P2 3p	GGCUCAG	UGGCUCAGUUCAGCAGGAACAG	1.79842
Hsa-Mir-15-P1a 5p	AGCAGCA	UAGCAGCACAUAAUGGUUUGUG	Hsa-Mir-24-P2 3p	GGCUCAG	UGGCUCAGUUCAGCAGGAACAG	2.62238
Hsa-Mir-19-P2a 3p	GUGCAAA	UGUGCAAAUCCAUGCAAAACUGA	Hsa-Mir-24-P2 3p	GGCUCAG	UGGCUCAGUUCAGCAGGAACAG	0.974462
Hsa-Mir-19-P2c 3p	GUGCAAA	UGUGCAAAUCCAUGCAAAACUGA	Hsa-Mir-24-P2 3p	GGCUCAG	UGGCUCAGUUCAGCAGGAACAG	0.974462
Hsa-Mir-21 5p	AGCUUAU	UAGCUUAUCAGACUGAUGUUGACU	Hsa-Mir-24-P2 3p	GGCUCAG	UGGCUCAGUUCAGCAGGAACAG	2.62238
Hsa-Mir-22-P1b 3p	AGCUGCC	AAGCUGCCAGUUGAAGAACUGU	Hsa-Mir-24-P2 3p	GGCUCAG	UGGCUCAGUUCAGCAGGAACAG	1.79842
Hsa-Let-7-P2a1 5p	GAGGUAG	UGAGGUAGUAGGUUGUAUAGUU	Hsa-Mir-24-P3 3p	GGCUCAG	UGGCUCAGUUCAGCAGGAACAG	2.62238
Hsa-Let-7-P2a2 5p	GAGGUAG	UGAGGUAGUAGGUUGUAUAGUU	Hsa-Mir-24-P3 3p	GGCUCAG	UGGCUCAGUUCAGCAGGAACAG	2.62238
Hsa-Let-7-P2a3 5p	GAGGUAG	UGAGGUAGUAGAUUGUAUAGUU	Hsa-Mir-24-P3 3p	GGCUCAG	UGGCUCAGUUCAGCAGGAACAG	1.79842
Hsa-Let-7-P2b1 5p	GAGGUAG	UGAGGUAGUAGAUUGUAUAGUU	Hsa-Mir-24-P3 3p	GGCUCAG	UGGCUCAGUUCAGCAGGAACAG	1.79842
Hsa-Let-7-P2b2 5p	GAGGUAG	UGAGGUAGUAGGUUGUGUGGUU	Hsa-Mir-24-P3 3p	GGCUCAG	UGGCUCAGUUCAGCAGGAACAG	2.62238
Hsa-Let-7-P2c3 5p	GAGGUAG	UGAGGUAGUAGUUUGUACAGUU	Hsa-Mir-24-P3 3p	GGCUCAG	UGGCUCAGUUCAGCAGGAACAG	2.62238
Hsa-Mir-7-P2 5p	GGAAGAC	UGGAAGACUAGUGAUUUUGUUGUU	Hsa-Mir-24-P3 3p	GGCUCAG	UGGCUCAGUUCAGCAGGAACAG	1.79842
Hsa-Mir-7-P4 5p	GGAAGAC	UGGAAGACUAGUGAUUUUGUUGUU	Hsa-Mir-24-P3 3p	GGCUCAG	UGGCUCAGUUCAGCAGGAACAG	1.79842
Hsa-Mir-8-P1a 3p	AAUACUG	UAAUACUGCCUGGUAAUGAUGAC	Hsa-Mir-24-P3 3p	GGCUCAG	UGGCUCAGUUCAGCAGGAACAG	2.62238
Hsa-Mir-8-P1b 3p	AAUACUG	UAAUACUGCCGGGUAAUGAUGGA	Hsa-Mir-24-P3 3p	GGCUCAG	UGGCUCAGUUCAGCAGGAACAG	1.79842
Hsa-Mir-8-P2a 3p	AACACUG	UAACACUGUCUGGUAACGAUGUU	Hsa-Mir-24-P3 3p	GGCUCAG	UGGCUCAGUUCAGCAGGAACAG	1.4153
Hsa-Mir-8-P2b 3p	AACACUG	UAACACUGUCUGGUAAAGAUGGC	Hsa-Mir-24-P3 3p	GGCUCAG	UGGCUCAGUUCAGCAGGAACAG	1.16295
Hsa-Mir-8-P3a 3p	AAUACUG	UAAUACUGUCUGGUAAAACCGU	Hsa-Mir-24-P3 3p	GGCUCAG	UGGCUCAGUUCAGCAGGAACAG	1.4153
Hsa-Mir-10-P3c 5p	CCCUGAG	UCCCUGAGACCCUAACUUGUGA	Hsa-Mir-24-P3 3p	GGCUCAG	UGGCUCAGUUCAGCAGGAACAG	1.79842
Hsa-Mir-10-P3d 5p	CCCUGAG	UCCCUGAGACCCUAACUUGUGA	Hsa-Mir-24-P3 3p	GGCUCAG	UGGCUCAGUUCAGCAGGAACAG	1.79842
Hsa-Mir-15-P1a 5p	AGCAGCA	UAGCAGCACAUAAUGGUUUGUG	Hsa-Mir-24-P3 3p	GGCUCAG	UGGCUCAGUUCAGCAGGAACAG	2.62238
Hsa-Mir-19-P2a 3p	GUGCAAA	UGUGCAAAUCCAUGCAAAACUGA	Hsa-Mir-24-P3 3p	GGCUCAG	UGGCUCAGUUCAGCAGGAACAG	0.974462
Hsa-Mir-19-P2c 3p	GUGCAAA	UGUGCAAAUCCAUGCAAAACUGA	Hsa-Mir-24-P3 3p	GGCUCAG	UGGCUCAGUUCAGCAGGAACAG	0.974462
Hsa-Mir-21 5p	AGCUUAU	UAGCUUAUCAGACUGAUGUUGACU	Hsa-Mir-24-P3 3p	GGCUCAG	UGGCUCAGUUCAGCAGGAACAG	2.62238
Hsa-Mir-22-P1b 3p	AGCUGCC	AAGCUGCCAGUUGAAGAACUGU	Hsa-Mir-24-P3 3p	GGCUCAG	UGGCUCAGUUCAGCAGGAACAG	1.79842
Hsa-Mir-1-P2 3p	GGAAUGU	UGGAAUGUAAGGAAGUGUGUGG	Hsa-Mir-26-P1 5p	UCAAGUA	UUCAAGUAAUCCAGGAUAGGCU	1.79842
Hsa-Mir-1-P3 3p	GGAAUGU	UGGAAUGUAAAGAAGUAUGUAU	Hsa-Mir-26-P1 5p	UCAAGUA	UUCAAGUAAUCCAGGAUAGGCU	1.4153
Hsa-Mir-7-P1 5p	GGAAGAC	UGGAAGACUAGUGAUUUUGUUGUU	Hsa-Mir-26-P1 5p	UCAAGUA	UUCAAGUAAUCCAGGAUAGGCU	2.62238
Hsa-Mir-7-P2 5p	GGAAGAC	UGGAAGACUAGUGAUUUUGUUGUU	Hsa-Mir-26-P1 5p	UCAAGUA	UUCAAGUAAUCCAGGAUAGGCU	2.62238
Hsa-Mir-7-P4 5p	GGAAGAC	UGGAAGACUAGUGAUUUUGUUGUU	Hsa-Mir-26-P1 5p	UCAAGUA	UUCAAGUAAUCCAGGAUAGGCU	2.62238
Hsa-Mir-10-P1b-v1 5p	ACCCUGU	UACCCUGUAGAACCGAAUUUGU	Hsa-Mir-26-P1 5p	UCAAGUA	UUCAAGUAAUCCAGGAUAGGCU	2.62238
Hsa-Mir-10-P1b-v2 5p	CCCUGUA	ACCCUGUAGAACCGAAUUUGUG	Hsa-Mir-26-P1 5p	UCAAGUA	UUCAAGUAAUCCAGGAUAGGCU	1.16295
Hsa-Mir-10-P1c-v1 5p	ACCCUGU	UACCCUGUAGAUCCGAAUUUGU	Hsa-Mir-26-P1 5p	UCAAGUA	UUCAAGUAAUCCAGGAUAGGCU	2.62238
Hsa-Mir-10-P1c-v2 5p	CCCUGUA	ACCCUGUAGAUCCGAAUUUGUG	Hsa-Mir-26-P1 5p	UCAAGUA	UUCAAGUAAUCCAGGAUAGGCU	1.16295
Hsa-Mir-10-P2b 5p	ACCCGUA	CACCCGUAGAACCGACCUUGCG	Hsa-Mir-26-P1 5p	UCAAGUA	UUCAAGUAAUCCAGGAUAGGCU	1.4153
Hsa-Mir-10-P2c 5p	ACCCGUA	AACCCGUAGAUCCGAUCUUGUG	Hsa-Mir-26-P1 5p	UCAAGUA	UUCAAGUAAUCCAGGAUAGGCU	1.79842
Hsa-Mir-10-P2d 5p	ACCCGUA	AACCCGUAGAUCCGAACUUGUG	Hsa-Mir-26-P1 5p	UCAAGUA	UUCAAGUAAUCCAGGAUAGGCU	1.4153
Hsa-Mir-10-P3b 5p	CCCUGAG	UCCCUGAGACCCUUUAACCUGUGA	Hsa-Mir-26-P1 5p	UCAAGUA	UUCAAGUAAUCCAGGAUAGGCU	1.4153
Hsa-Mir-10-P3c 5p	CCCUGAG	UCCCUGAGACCCUAACUUGUGA	Hsa-Mir-26-P1 5p	UCAAGUA	UUCAAGUAAUCCAGGAUAGGCU	1.4153
Hsa-Mir-10-P3d 5p	CCCUGAG	UCCCUGAGACCCUAACUUGUGA	Hsa-Mir-26-P1 5p	UCAAGUA	UUCAAGUAAUCCAGGAUAGGCU	1.4153
Hsa-Mir-15-P1a 5p	AGCAGCA	UAGCAGCACAUAAUGGUUUGUG	Hsa-Mir-26-P1 5p	UCAAGUA	UUCAAGUAAUCCAGGAUAGGCU	1.4153
Hsa-Mir-15-P1b 5p	AGCAGCA	UAGCAGCACAUCAUGGUUUACA	Hsa-Mir-26-P1 5p	UCAAGUA	UUCAAGUAAUCCAGGAUAGGCU	1.16295
Hsa-Mir-15-P1c 5p	AGCAGCA	CAGCAGCAAUUCAUGUUUUGAA	Hsa-Mir-26-P1 5p	UCAAGUA	UUCAAGUAAUCCAGGAUAGGCU	0.974462
Hsa-Mir-15-P1d 5p	AGCAGCA	CAGCAGCACACUGUGGUUUGUA	Hsa-Mir-26-P1 5p	UCAAGUA	UUCAAGUAAUCCAGGAUAGGCU	1.79842
Hsa-Mir-15-P2a 5p	AGCAGCA	UAGCAGCACGUAAAUAUUGGCG	Hsa-Mir-26-P1 5p	UCAAGUA	UUCAAGUAAUCCAGGAUAGGCU	0.974462
Hsa-Mir-15-P2b 5p	AGCAGCA	UAGCAGCACGUAAAUAUUGGCGU	Hsa-Mir-26-P1 5p	UCAAGUA	UUCAAGUAAUCCAGGAUAGGCU	0.974462
Hsa-Mir-15-P2c 5p	AGCAGCG	UAGCAGCGGGAACAGUUCUGCAG	Hsa-Mir-26-P1 5p	UCAAGUA	UUCAAGUAAUCCAGGAUAGGCU	1.79842
Hsa-Mir-15-P2d 5p	AGCAGCA	UAGCAGCACAGAAAUAUUGGCA	Hsa-Mir-26-P1 5p	UCAAGUA	UUCAAGUAAUCCAGGAUAGGCU	0.974462
Hsa-Mir-17-P1a 5p	AAAGUGC	CAAAGUGCUUACAGUGCAGGUAG	Hsa-Mir-26-P1 5p	UCAAGUA	UUCAAGUAAUCCAGGAUAGGCU	1.4153
Hsa-Mir-17-P1c 5p	AAAGUGC	AAAAGUGCUUACAGUGCAGGUAG	Hsa-Mir-26-P1 5p	UCAAGUA	UUCAAGUAAUCCAGGAUAGGCU	1.4153
Hsa-Mir-17-P1d 5p	AAAGUGC	UAAAGUGCUGACAGUGCAGAU	Hsa-Mir-26-P1 5p	UCAAGUA	UUCAAGUAAUCCAGGAUAGGCU	1.64792
Hsa-Mir-17-P2c 5p	AAGGUGC	UAAGGUGCAUCUAGUGCAGUUAGU	Hsa-Mir-26-P1 5p	UCAAGUA	UUCAAGUAAUCCAGGAUAGGCU	1.4153
Hsa-Mir-17-P4a 5p	AAAGUGC	UAAAGUGCUUAUAGUGCAGGUAG	Hsa-Mir-26-P1 5p	UCAAGUA	UUCAAGUAAUCCAGGAUAGGCU	1.4153
Hsa-Mir-17-P4c 5p	AAAGUGC	CAAAGUGCUCAUAGUGCAGGUAG	Hsa-Mir-26-P1 5p	UCAAGUA	UUCAAGUAAUCCAGGAUAGGCU	2.62238
Hsa-Mir-19-P2c 3p	GUGCAAA	UGUGCAAAUCCAUGCAAAACUGA	Hsa-Mir-26-P1 5p	UCAAGUA	UUCAAGUAAUCCAGGAUAGGCU	2.62238
Hsa-Mir-23-P3 3p	UCACAUU	AUCACAUUGCCAGGGAUUUCCAA	Hsa-Mir-26-P1 5p	UCAAGUA	UUCAAGUAAUCCAGGAUAGGCU	0.974462
Hsa-Mir-1-P2 3p	GGAAUGU	UGGAAUGUAAGGAAGUGUGUGG	Hsa-Mir-26-P2 5p	UCAAGUA	UUCAAGUAAUUCAGGAUAGGUU	1.79842
Hsa-Mir-1-P3 3p	GGAAUGU	UGGAAUGUAAAGAAGUAUGUAU	Hsa-Mir-26-P2 5p	UCAAGUA	UUCAAGUAAUUCAGGAUAGGUU	1.4153
Hsa-Mir-7-P1 5p	GGAAGAC	UGGAAGACUAGUGAUUUUGUUGUU	Hsa-Mir-26-P2 5p	UCAAGUA	UUCAAGUAAUUCAGGAUAGGUU	1.79842
Hsa-Mir-7-P2 5p	GGAAGAC	UGGAAGACUAGUGAUUUUGUUGUU	Hsa-Mir-26-P2 5p	UCAAGUA	UUCAAGUAAUUCAGGAUAGGUU	1.79842
Hsa-Mir-7-P4 5p	GGAAGAC	UGGAAGACUAGUGAUUUUGUUGUU	Hsa-Mir-26-P2 5p	UCAAGUA	UUCAAGUAAUUCAGGAUAGGUU	1.79842
Hsa-Mir-8-P1a 3p	AAUACUG	UAAUACUGCCUGGUAAUGAUGAC	Hsa-Mir-26-P2 5p	UCAAGUA	UUCAAGUAAUUCAGGAUAGGUU	2.62238
Hsa-Mir-9-P1 5p	CUUUGGU	UCUUUGGUUAUCUAGCUGUAUGA	Hsa-Mir-26-P2 5p	UCAAGUA	UUCAAGUAAUUCAGGAUAGGUU	1.79842
Hsa-Mir-9-P1 3p	CUUUGGU	AUAAAGCUAGAUAACCGAAAGUA	Hsa-Mir-26-P2 5p	UCAAGUA	UUCAAGUAAUUCAGGAUAGGUU	1.4153
Hsa-Mir-9-P2 5p	CUUUGGU	UCUUUGGUUAUCUAGCUGUAUGA	Hsa-Mir-26-P2 5p	UCAAGUA	UUCAAGUAAUUCAGGAUAGGUU	1.79842
Hsa-Mir-9-P2 3p	CUUUGGU	AUAAAGCUAGAUAACCGAAAGUA	Hsa-Mir-26-P2 5p	UCAAGUA	UUCAAGUAAUUCAGGAUAGGUU	1.4153
Hsa-Mir-9-P3 5p	CUUUGGU	UCUUUGGUUAUCUAGCUGUAUGA	Hsa-Mir-26-P2 5p	UCAAGUA	UUCAAGUAAUUCAGGAUAGGUU	1.79842
Hsa-Mir-9-P3 3p	CUUUGGU	AUAAAGCUAGAUAACCGAAAGUA	Hsa-Mir-26-P2 5p	UCAAGUA	UUCAAGUAAUUCAGGAUAGGUU	1.4153
Hsa-Mir-10-P1b-v1 5p	ACCCUGU	UACCCUGUAGAACCGAAUUUGU	Hsa-Mir-26-P2 5p	UCAAGUA	UUCAAGUAAUUCAGGAUAGGUU	2.62238
Hsa-Mir-10-P1b-v2 5p	CCCUGUA	ACCCUGUAGAACCGAAUUUGUG	Hsa-Mir-26-P2 5p	UCAAGUA	UUCAAGUAAUUCAGGAUAGGUU	0.974462
Hsa-Mir-10-P1c-v1 5p	ACCCUGU	UACCCUGUAGAUCCGAAUUUGU	Hsa-Mir-26-P2 5p	UCAAGUA	UUCAAGUAAUUCAGGAUAGGUU	2.62238
Hsa-Mir-10-P1c-v2 5p	CCCUGUA	ACCCUGUAGAUCCGAAUUUGUG	Hsa-Mir-26-P2 5p	UCAAGUA	UUCAAGUAAUUCAGGAUAGGUU	0.823959
Hsa-Mir-10-P2b 5p	ACCCGUA	CACCCGUAGAACCGACCUUGCG	Hsa-Mir-26-P2 5p	UCAAGUA	UUCAAGUAAUUCAGGAUAGGUU	1.79842
Hsa-Mir-10-P2c 5p	ACCCGUA	AACCCGUAGAUCCGAUCUUGUG	Hsa-Mir-26-P2 5p	UCAAGUA	UUCAAGUAAUUCAGGAUAGGUU	1.16295
Hsa-Mir-10-P2d 5p	ACCCGUA	AACCCGUAGAUCCGAACUUGUG	Hsa-Mir-26-P2 5p	UCAAGUA	UUCAAGUAAUUCAGGAUAGGUU	0.974462
Hsa-Mir-10-P3b 5p	CCCUGAG	UCCCUGAGACCCUUUAACCUGUGA	Hsa-Mir-26-P2 5p	UCAAGUA	UUCAAGUAAUUCAGGAUAGGUU	1.79842
Hsa-Mir-10-P3c 5p	CCCUGAG	UCCCUGAGACCCUAACUUGUGA	Hsa-Mir-26-P2 5p	UCAAGUA	UUCAAGUAAUUCAGGAUAGGUU	1.79842
Hsa-Mir-10-P3d 5p	CCCUGAG	UCCCUGAGACCCUAACUUGUGA	Hsa-Mir-26-P2 5p	UCAAGUA	UUCAAGUAAUUCAGGAUAGGUU	1.79842
Hsa-Mir-15-P1a 5p	AGCAGCA	UAGCAGCACAUAAUGGUUUGUG	Hsa-Mir-26-P2 5p	UCAAGUA	UUCAAGUAAUUCAGGAUAGGUU	0.974462
Hsa-Mir-15-P1b 5p	AGCAGCA	UAGCAGCACAUCAUGGUUUACA	Hsa-Mir-26-P2 5p	UCAAGUA	UUCAAGUAAUUCAGGAUAGGUU	1.16295
Hsa-Mir-15-P1c 5p	AGCAGCA	CAGCAGCAAUUCAUGUUUUGAA	Hsa-Mir-26-P2 5p	UCAAGUA	UUCAAGUAAUUCAGGAUAGGUU	0.823959
Hsa-Mir-15-P1d 5p	AGCAGCA	CAGCAGCACACUGUGGUUUGUA	Hsa-Mir-26-P2 5p	UCAAGUA	UUCAAGUAAUUCAGGAUAGGUU	1.79842
Hsa-Mir-15-P2a 5p	AGCAGCA	UAGCAGCACGUAAAUAUUGGCG	Hsa-Mir-26-P2 5p	UCAAGUA	UUCAAGUAAUUCAGGAUAGGUU	0.974462
Hsa-Mir-15-P2b 5p	AGCAGCA	UAGCAGCACGUAAAUAUUGGCGU	Hsa-Mir-26-P2 5p	UCAAGUA	UUCAAGUAAUUCAGGAUAGGUU	0.974462
Hsa-Mir-15-P2c 5p	AGCAGCG	UAGCAGCGGGAACAGUUCUGCAG	Hsa-Mir-26-P2 5p	UCAAGUA	UUCAAGUAAUUCAGGAUAGGUU	2.62238
Hsa-Mir-15-P2d 5p	AGCAGCA	UAGCAGCACAGAAAUAUUGGCA	Hsa-Mir-26-P2 5p	UCAAGUA	UUCAAGUAAUUCAGGAUAGGUU	1.16295
Hsa-Mir-17-P1a 5p	AAAGUGC	CAAAGUGCUUACAGUGCAGGUAG	Hsa-Mir-26-P2 5p	UCAAGUA	UUCAAGUAAUUCAGGAUAGGUU	1.16295
Hsa-Mir-17-P1c 5p	AAAGUGC	AAAAGUGCUUACAGUGCAGGUAG	Hsa-Mir-26-P2 5p	UCAAGUA	UUCAAGUAAUUCAGGAUAGGUU	1.16295
Hsa-Mir-17-P1d 5p	AAAGUGC	UAAAGUGCUGACAGUGCAGAU	Hsa-Mir-26-P2 5p	UCAAGUA	UUCAAGUAAUUCAGGAUAGGUU	1.30893
Hsa-Mir-17-P2c 5p	AAGGUGC	UAAGGUGCAUCUAGUGCAGUUAGU	Hsa-Mir-26-P2 5p	UCAAGUA	UUCAAGUAAUUCAGGAUAGGUU	1.4153
Hsa-Mir-17-P4a 5p	AAAGUGC	UAAAGUGCUUAUAGUGCAGGUAG	Hsa-Mir-26-P2 5p	UCAAGUA	UUCAAGUAAUUCAGGAUAGGUU	1.16295
Hsa-Mir-17-P4c 5p	AAAGUGC	CAAAGUGCUCAUAGUGCAGGUAG	Hsa-Mir-26-P2 5p	UCAAGUA	UUCAAGUAAUUCAGGAUAGGUU	1.79842
Hsa-Mir-17-P4d 5p	AAAGUGC	CAAAGUGCUGUUCGUGCAGGUAG	Hsa-Mir-26-P2 5p	UCAAGUA	UUCAAGUAAUUCAGGAUAGGUU	1.79842
Hsa-Mir-19-P1a 3p	GUGCAAA	UGUGCAAAUCUAUGCAAAACUGA	Hsa-Mir-26-P2 5p	UCAAGUA	UUCAAGUAAUUCAGGAUAGGUU	1.79842
Hsa-Mir-19-P2a 3p	GUGCAAA	UGUGCAAAUCCAUGCAAAACUGA	Hsa-Mir-26-P2 5p	UCAAGUA	UUCAAGUAAUUCAGGAUAGGUU	2.62238
Hsa-Mir-19-P2c 3p	GUGCAAA	UGUGCAAAUCCAUGCAAAACUGA	Hsa-Mir-26-P2 5p	UCAAGUA	UUCAAGUAAUUCAGGAUAGGUU	2.62238
Hsa-Mir-23-P3 3p	UCACAUU	AUCACAUUGCCAGGGAUUUCCAA	Hsa-Mir-26-P2 5p	UCAAGUA	UUCAAGUAAUUCAGGAUAGGUU	1.4153
Hsa-Mir-1-P2 3p	GGAAUGU	UGGAAUGUAAGGAAGUGUGUGG	Hsa-Mir-26-P4 5p	UCAAGUA	UUCAAGUAAUCCAGGAUAGGCU	1.79842
Hsa-Mir-1-P3 3p	GGAAUGU	UGGAAUGUAAAGAAGUAUGUAU	Hsa-Mir-26-P4 5p	UCAAGUA	UUCAAGUAAUCCAGGAUAGGCU	1.4153
Hsa-Mir-7-P1 5p	GGAAGAC	UGGAAGACUAGUGAUUUUGUUGUU	Hsa-Mir-26-P4 5p	UCAAGUA	UUCAAGUAAUCCAGGAUAGGCU	2.62238
Hsa-Mir-7-P2 5p	GGAAGAC	UGGAAGACUAGUGAUUUUGUUGUU	Hsa-Mir-26-P4 5p	UCAAGUA	UUCAAGUAAUCCAGGAUAGGCU	2.62238
Hsa-Mir-7-P4 5p	GGAAGAC	UGGAAGACUAGUGAUUUUGUUGUU	Hsa-Mir-26-P4 5p	UCAAGUA	UUCAAGUAAUCCAGGAUAGGCU	2.62238
Hsa-Mir-10-P1b-v1 5p	ACCCUGU	UACCCUGUAGAACCGAAUUUGU	Hsa-Mir-26-P4 5p	UCAAGUA	UUCAAGUAAUCCAGGAUAGGCU	2.62238
Hsa-Mir-10-P1b-v2 5p	CCCUGUA	ACCCUGUAGAACCGAAUUUGUG	Hsa-Mir-26-P4 5p	UCAAGUA	UUCAAGUAAUCCAGGAUAGGCU	1.16295
Hsa-Mir-10-P1c-v1 5p	ACCCUGU	UACCCUGUAGAUCCGAAUUUGU	Hsa-Mir-26-P4 5p	UCAAGUA	UUCAAGUAAUCCAGGAUAGGCU	2.62238
Hsa-Mir-10-P1c-v2 5p	CCCUGUA	ACCCUGUAGAUCCGAAUUUGUG	Hsa-Mir-26-P4 5p	UCAAGUA	UUCAAGUAAUCCAGGAUAGGCU	1.16295
Hsa-Mir-10-P2b 5p	ACCCGUA	CACCCGUAGAACCGACCUUGCG	Hsa-Mir-26-P4 5p	UCAAGUA	UUCAAGUAAUCCAGGAUAGGCU	1.4153
Hsa-Mir-10-P2c 5p	ACCCGUA	AACCCGUAGAUCCGAUCUUGUG	Hsa-Mir-26-P4 5p	UCAAGUA	UUCAAGUAAUCCAGGAUAGGCU	1.79842
Hsa-Mir-10-P2d 5p	ACCCGUA	AACCCGUAGAUCCGAACUUGUG	Hsa-Mir-26-P4 5p	UCAAGUA	UUCAAGUAAUCCAGGAUAGGCU	1.4153
Hsa-Mir-10-P3b 5p	CCCUGAG	UCCCUGAGACCCUUUAACCUGUGA	Hsa-Mir-26-P4 5p	UCAAGUA	UUCAAGUAAUCCAGGAUAGGCU	1.4153
Hsa-Mir-10-P3c 5p	CCCUGAG	UCCCUGAGACCCUAACUUGUGA	Hsa-Mir-26-P4 5p	UCAAGUA	UUCAAGUAAUCCAGGAUAGGCU	1.4153
Hsa-Mir-10-P3d 5p	CCCUGAG	UCCCUGAGACCCUAACUUGUGA	Hsa-Mir-26-P4 5p	UCAAGUA	UUCAAGUAAUCCAGGAUAGGCU	1.4153
Hsa-Mir-15-P1a 5p	AGCAGCA	UAGCAGCACAUAAUGGUUUGUG	Hsa-Mir-26-P4 5p	UCAAGUA	UUCAAGUAAUCCAGGAUAGGCU	1.4153
Hsa-Mir-15-P1b 5p	AGCAGCA	UAGCAGCACAUCAUGGUUUACA	Hsa-Mir-26-P4 5p	UCAAGUA	UUCAAGUAAUCCAGGAUAGGCU	1.16295
Hsa-Mir-15-P1c 5p	AGCAGCA	CAGCAGCAAUUCAUGUUUUGAA	Hsa-Mir-26-P4 5p	UCAAGUA	UUCAAGUAAUCCAGGAUAGGCU	0.974462
Hsa-Mir-15-P1d 5p	AGCAGCA	CAGCAGCACACUGUGGUUUGUA	Hsa-Mir-26-P4 5p	UCAAGUA	UUCAAGUAAUCCAGGAUAGGCU	1.79842
Hsa-Mir-15-P2a 5p	AGCAGCA	UAGCAGCACGUAAAUAUUGGCG	Hsa-Mir-26-P4 5p	UCAAGUA	UUCAAGUAAUCCAGGAUAGGCU	0.974462
Hsa-Mir-15-P2b 5p	AGCAGCA	UAGCAGCACGUAAAUAUUGGCGU	Hsa-Mir-26-P4 5p	UCAAGUA	UUCAAGUAAUCCAGGAUAGGCU	0.974462
Hsa-Mir-15-P2c 5p	AGCAGCG	UAGCAGCGGGAACAGUUCUGCAG	Hsa-Mir-26-P4 5p	UCAAGUA	UUCAAGUAAUCCAGGAUAGGCU	1.79842
Hsa-Mir-15-P2d 5p	AGCAGCA	UAGCAGCACAGAAAUAUUGGCA	Hsa-Mir-26-P4 5p	UCAAGUA	UUCAAGUAAUCCAGGAUAGGCU	0.974462
Hsa-Mir-17-P1a 5p	AAAGUGC	CAAAGUGCUUACAGUGCAGGUAG	Hsa-Mir-26-P4 5p	UCAAGUA	UUCAAGUAAUCCAGGAUAGGCU	1.4153
Hsa-Mir-17-P1c 5p	AAAGUGC	AAAAGUGCUUACAGUGCAGGUAG	Hsa-Mir-26-P4 5p	UCAAGUA	UUCAAGUAAUCCAGGAUAGGCU	1.4153
Hsa-Mir-17-P1d 5p	AAAGUGC	UAAAGUGCUGACAGUGCAGAU	Hsa-Mir-26-P4 5p	UCAAGUA	UUCAAGUAAUCCAGGAUAGGCU	1.64792
Hsa-Mir-17-P2c 5p	AAGGUGC	UAAGGUGCAUCUAGUGCAGUUAGU	Hsa-Mir-26-P4 5p	UCAAGUA	UUCAAGUAAUCCAGGAUAGGCU	1.4153
Hsa-Mir-17-P4a 5p	AAAGUGC	UAAAGUGCUUAUAGUGCAGGUAG	Hsa-Mir-26-P4 5p	UCAAGUA	UUCAAGUAAUCCAGGAUAGGCU	1.4153
Hsa-Mir-17-P4c 5p	AAAGUGC	CAAAGUGCUCAUAGUGCAGGUAG	Hsa-Mir-26-P4 5p	UCAAGUA	UUCAAGUAAUCCAGGAUAGGCU	2.62238
Hsa-Mir-19-P2c 3p	GUGCAAA	UGUGCAAAUCCAUGCAAAACUGA	Hsa-Mir-26-P4 5p	UCAAGUA	UUCAAGUAAUCCAGGAUAGGCU	2.62238
Hsa-Mir-23-P3 3p	UCACAUU	AUCACAUUGCCAGGGAUUUCCAA	Hsa-Mir-26-P4 5p	UCAAGUA	UUCAAGUAAUCCAGGAUAGGCU	0.974462
Hsa-Mir-26-P2 5p	UCAAGUA	UUCAAGUAAUUCAGGAUAGGUU	Hsa-Mir-26-P4 5p	UCAAGUA	UUCAAGUAAUCCAGGAUAGGCU	0.0969088
Hsa-Let-7-P2c3 5p	GAGGUAG	UGAGGUAGUAGUUUGUACAGUU	Hsa-Mir-27-P2 3p	UCACAGU	UUCACAGUGGCUAAGUUCUGC	2.28339
Hsa-Mir-1-P1 3p	GGAAUGU	UGGAAUGUAAAGAAGUAUGUAU	Hsa-Mir-27-P2 3p	UCACAGU	UUCACAGUGGCUAAGUUCUGC	1.30893
Hsa-Mir-1-P2 3p	GGAAUGU	UGGAAUGUAAGGAAGUGUGUGG	Hsa-Mir-27-P2 3p	UCACAGU	UUCACAGUGGCUAAGUUCUGC	1.30893
Hsa-Mir-1-P3 3p	GGAAUGU	UGGAAUGUAAAGAAGUAUGUAU	Hsa-Mir-27-P2 3p	UCACAGU	UUCACAGUGGCUAAGUUCUGC	1.30893
Hsa-Mir-7-P1 5p	GGAAGAC	UGGAAGACUAGUGAUUUUGUUGUU	Hsa-Mir-27-P2 3p	UCACAGU	UUCACAGUGGCUAAGUUCUGC	2.28339
Hsa-Mir-7-P2 5p	GGAAGAC	UGGAAGACUAGUGAUUUUGUUGUU	Hsa-Mir-27-P2 3p	UCACAGU	UUCACAGUGGCUAAGUUCUGC	2.28339
Hsa-Mir-7-P4 5p	GGAAGAC	UGGAAGACUAGUGAUUUUGUUGUU	Hsa-Mir-27-P2 3p	UCACAGU	UUCACAGUGGCUAAGUUCUGC	2.28339
Hsa-Mir-9-P1 3p	CUUUGGU	AUAAAGCUAGAUAACCGAAAGUA	Hsa-Mir-27-P2 3p	UCACAGU	UUCACAGUGGCUAAGUUCUGC	1.64792
Hsa-Mir-9-P2 5p	CUUUGGU	UCUUUGGUUAUCUAGCUGUAUGA	Hsa-Mir-27-P2 3p	UCACAGU	UUCACAGUGGCUAAGUUCUGC	1.64792
Hsa-Mir-9-P2 3p	CUUUGGU	AUAAAGCUAGAUAACCGAAAGUA	Hsa-Mir-27-P2 3p	UCACAGU	UUCACAGUGGCUAAGUUCUGC	1.64792
Hsa-Mir-9-P3 5p	CUUUGGU	UCUUUGGUUAUCUAGCUGUAUGA	Hsa-Mir-27-P2 3p	UCACAGU	UUCACAGUGGCUAAGUUCUGC	1.64792
Hsa-Mir-9-P3 3p	CUUUGGU	AUAAAGCUAGAUAACCGAAAGUA	Hsa-Mir-27-P2 3p	UCACAGU	UUCACAGUGGCUAAGUUCUGC	1.64792
Hsa-Mir-10-P1b-v1 5p	ACCCUGU	UACCCUGUAGAACCGAAUUUGU	Hsa-Mir-27-P2 3p	UCACAGU	UUCACAGUGGCUAAGUUCUGC	1.30893
Hsa-Mir-10-P2c 5p	ACCCGUA	AACCCGUAGAUCCGAUCUUGUG	Hsa-Mir-27-P2 3p	UCACAGU	UUCACAGUGGCUAAGUUCUGC	2.28339
Hsa-Mir-15-P1b 5p	AGCAGCA	UAGCAGCACAUCAUGGUUUACA	Hsa-Mir-27-P2 3p	UCACAGU	UUCACAGUGGCUAAGUUCUGC	2.28339
Hsa-Mir-15-P1c 5p	AGCAGCA	CAGCAGCAAUUCAUGUUUUGAA	Hsa-Mir-27-P2 3p	UCACAGU	UUCACAGUGGCUAAGUUCUGC	2.28339
Hsa-Mir-15-P1d 5p	AGCAGCA	CAGCAGCACACUGUGGUUUGUA	Hsa-Mir-27-P2 3p	UCACAGU	UUCACAGUGGCUAAGUUCUGC	2.28339
Hsa-Mir-15-P2a 5p	AGCAGCA	UAGCAGCACGUAAAUAUUGGCG	Hsa-Mir-27-P2 3p	UCACAGU	UUCACAGUGGCUAAGUUCUGC	1.64792
Hsa-Mir-15-P2b 5p	AGCAGCA	UAGCAGCACGUAAAUAUUGGCGU	Hsa-Mir-27-P2 3p	UCACAGU	UUCACAGUGGCUAAGUUCUGC	1.64792
Hsa-Mir-15-P2c 5p	AGCAGCG	UAGCAGCGGGAACAGUUCUGCAG	Hsa-Mir-27-P2 3p	UCACAGU	UUCACAGUGGCUAAGUUCUGC	0.75573
Hsa-Mir-15-P2d 5p	AGCAGCA	UAGCAGCACAGAAAUAUUGGCA	Hsa-Mir-27-P2 3p	UCACAGU	UUCACAGUGGCUAAGUUCUGC	2.28339
Hsa-Mir-23-P3 3p	UCACAUU	AUCACAUUGCCAGGGAUUUCCAA	Hsa-Mir-27-P2 3p	UCACAGU	UUCACAGUGGCUAAGUUCUGC	0.635473
Hsa-Mir-26-P2 5p	UCAAGUA	UUCAAGUAAUUCAGGAUAGGUU	Hsa-Mir-27-P2 3p	UCACAGU	UUCACAGUGGCUAAGUUCUGC	1.30893
Hsa-Mir-26-P4 5p	UCAAGUA	UUCAAGUAAUCCAGGAUAGGCU	Hsa-Mir-27-P2 3p	UCACAGU	UUCACAGUGGCUAAGUUCUGC	0.899022
Hsa-Let-7-P2c3 5p	GAGGUAG	UGAGGUAGUAGUUUGUACAGUU	Hsa-Mir-27-P3 3p	UCACAGU	UUCACAGUGGCUAAGUUCCGC	2.28339
Hsa-Mir-1-P1 3p	GGAAUGU	UGGAAUGUAAAGAAGUAUGUAU	Hsa-Mir-27-P3 3p	UCACAGU	UUCACAGUGGCUAAGUUCCGC	1.30893
Hsa-Mir-1-P2 3p	GGAAUGU	UGGAAUGUAAGGAAGUGUGUGG	Hsa-Mir-27-P3 3p	UCACAGU	UUCACAGUGGCUAAGUUCCGC	1.30893
Hsa-Mir-1-P3 3p	GGAAUGU	UGGAAUGUAAAGAAGUAUGUAU	Hsa-Mir-27-P3 3p	UCACAGU	UUCACAGUGGCUAAGUUCCGC	1.30893
Hsa-Mir-7-P1 5p	GGAAGAC	UGGAAGACUAGUGAUUUUGUUGUU	Hsa-Mir-27-P3 3p	UCACAGU	UUCACAGUGGCUAAGUUCCGC	2.28339
Hsa-Mir-7-P2 5p	GGAAGAC	UGGAAGACUAGUGAUUUUGUUGUU	Hsa-Mir-27-P3 3p	UCACAGU	UUCACAGUGGCUAAGUUCCGC	2.28339
Hsa-Mir-7-P4 5p	GGAAGAC	UGGAAGACUAGUGAUUUUGUUGUU	Hsa-Mir-27-P3 3p	UCACAGU	UUCACAGUGGCUAAGUUCCGC	2.28339
Hsa-Mir-9-P1 3p	CUUUGGU	AUAAAGCUAGAUAACCGAAAGUA	Hsa-Mir-27-P3 3p	UCACAGU	UUCACAGUGGCUAAGUUCCGC	1.64792
Hsa-Mir-9-P2 5p	CUUUGGU	UCUUUGGUUAUCUAGCUGUAUGA	Hsa-Mir-27-P3 3p	UCACAGU	UUCACAGUGGCUAAGUUCCGC	2.28339
Hsa-Mir-9-P2 3p	CUUUGGU	AUAAAGCUAGAUAACCGAAAGUA	Hsa-Mir-27-P3 3p	UCACAGU	UUCACAGUGGCUAAGUUCCGC	1.64792
Hsa-Mir-9-P3 5p	CUUUGGU	UCUUUGGUUAUCUAGCUGUAUGA	Hsa-Mir-27-P3 3p	UCACAGU	UUCACAGUGGCUAAGUUCCGC	2.28339
Hsa-Mir-9-P3 3p	CUUUGGU	AUAAAGCUAGAUAACCGAAAGUA	Hsa-Mir-27-P3 3p	UCACAGU	UUCACAGUGGCUAAGUUCCGC	1.64792
Hsa-Mir-10-P1b-v1 5p	ACCCUGU	UACCCUGUAGAACCGAAUUUGU	Hsa-Mir-27-P3 3p	UCACAGU	UUCACAGUGGCUAAGUUCCGC	1.64792
Hsa-Mir-15-P2b 5p	AGCAGCA	UAGCAGCACGUAAAUAUUGGCGU	Hsa-Mir-27-P3 3p	UCACAGU	UUCACAGUGGCUAAGUUCCGC	1.64792
Hsa-Mir-15-P2c 5p	AGCAGCG	UAGCAGCGGGAACAGUUCUGCAG	Hsa-Mir-27-P3 3p	UCACAGU	UUCACAGUGGCUAAGUUCCGC	0.899022
Hsa-Mir-15-P2d 5p	AGCAGCA	UAGCAGCACAGAAAUAUUGGCA	Hsa-Mir-27-P3 3p	UCACAGU	UUCACAGUGGCUAAGUUCCGC	2.28339
Hsa-Mir-23-P3 3p	UCACAUU	AUCACAUUGCCAGGGAUUUCCAA	Hsa-Mir-27-P3 3p	UCACAGU	UUCACAGUGGCUAAGUUCCGC	0.75573
Hsa-Mir-26-P2 5p	UCAAGUA	UUCAAGUAAUUCAGGAUAGGUU	Hsa-Mir-27-P3 3p	UCACAGU	UUCACAGUGGCUAAGUUCCGC	1.30893
Hsa-Mir-26-P4 5p	UCAAGUA	UUCAAGUAAUCCAGGAUAGGCU	Hsa-Mir-27-P3 3p	UCACAGU	UUCACAGUGGCUAAGUUCCGC	0.899022
Hsa-Mir-27-P2 3p	UCACAGU	UUCACAGUGGCUAAGUUCUGC	Hsa-Mir-27-P3 3p	UCACAGU	UUCACAGUGGCUAAGUUCCGC	0.049198
Hsa-Let-7-P1b 5p	GAGGUAG	UGAGGUAGGAGGUUGUAUAGUU	Hsa-Mir-28-P1 5p	AGGAGCU	AAGGAGCUCACAGUCUAUUGAG	1.79842
Hsa-Let-7-P1c 5p	GAGGUAG	UGAGGUAGUAGGUUGUAUGGUU	Hsa-Mir-28-P1 5p	AGGAGCU	AAGGAGCUCACAGUCUAUUGAG	1.79842
Hsa-Let-7-P1d 5p	GAGGUAG	UGAGGUAGUAGGUUGUAUAGUU	Hsa-Mir-28-P1 5p	AGGAGCU	AAGGAGCUCACAGUCUAUUGAG	1.79842
Hsa-Let-7-P2a1 5p	GAGGUAG	UGAGGUAGUAGGUUGUAUAGUU	Hsa-Mir-28-P1 5p	AGGAGCU	AAGGAGCUCACAGUCUAUUGAG	1.79842
Hsa-Let-7-P2a2 5p	GAGGUAG	UGAGGUAGUAGGUUGUAUAGUU	Hsa-Mir-28-P1 5p	AGGAGCU	AAGGAGCUCACAGUCUAUUGAG	1.79842
Hsa-Let-7-P2a3 5p	GAGGUAG	UGAGGUAGUAGAUUGUAUAGUU	Hsa-Mir-28-P1 5p	AGGAGCU	AAGGAGCUCACAGUCUAUUGAG	1.4153
Hsa-Let-7-P2b1 5p	GAGGUAG	UGAGGUAGUAGAUUGUAUAGUU	Hsa-Mir-28-P1 5p	AGGAGCU	AAGGAGCUCACAGUCUAUUGAG	1.4153
Hsa-Let-7-P2b2 5p	GAGGUAG	UGAGGUAGUAGGUUGUGUGGUU	Hsa-Mir-28-P1 5p	AGGAGCU	AAGGAGCUCACAGUCUAUUGAG	2.62238
Hsa-Let-7-P2b3 5p	GAGGUAG	UGAGGUAGUAAGUUGUAUUGUU	Hsa-Mir-28-P1 5p	AGGAGCU	AAGGAGCUCACAGUCUAUUGAG	1.4153
Hsa-Let-7-P2c1 5p	GAGGUAG	AGAGGUAGUAGGUUGCAUAGUU	Hsa-Mir-28-P1 5p	AGGAGCU	AAGGAGCUCACAGUCUAUUGAG	1.79842
Hsa-Let-7-P2c2 5p	GAGGUAG	UGAGGUAGUAGUUUGUGCUGUU	Hsa-Mir-28-P1 5p	AGGAGCU	AAGGAGCUCACAGUCUAUUGAG	2.62238
Hsa-Let-7-P2c3 5p	GAGGUAG	UGAGGUAGUAGUUUGUACAGUU	Hsa-Mir-28-P1 5p	AGGAGCU	AAGGAGCUCACAGUCUAUUGAG	2.62238
Hsa-Mir-1-P1 3p	GGAAUGU	UGGAAUGUAAAGAAGUAUGUAU	Hsa-Mir-28-P1 5p	AGGAGCU	AAGGAGCUCACAGUCUAUUGAG	1.4153
Hsa-Mir-1-P2 3p	GGAAUGU	UGGAAUGUAAGGAAGUGUGUGG	Hsa-Mir-28-P1 5p	AGGAGCU	AAGGAGCUCACAGUCUAUUGAG	1.79842
Hsa-Mir-1-P3 3p	GGAAUGU	UGGAAUGUAAAGAAGUAUGUAU	Hsa-Mir-28-P1 5p	AGGAGCU	AAGGAGCUCACAGUCUAUUGAG	1.4153
Hsa-Mir-7-P1 5p	GGAAGAC	UGGAAGACUAGUGAUUUUGUUGUU	Hsa-Mir-28-P1 5p	AGGAGCU	AAGGAGCUCACAGUCUAUUGAG	1.4153
Hsa-Mir-7-P2 5p	GGAAGAC	UGGAAGACUAGUGAUUUUGUUGUU	Hsa-Mir-28-P1 5p	AGGAGCU	AAGGAGCUCACAGUCUAUUGAG	1.4153
Hsa-Mir-7-P4 5p	GGAAGAC	UGGAAGACUAGUGAUUUUGUUGUU	Hsa-Mir-28-P1 5p	AGGAGCU	AAGGAGCUCACAGUCUAUUGAG	1.4153
Hsa-Mir-10-P1b-v1 5p	ACCCUGU	UACCCUGUAGAACCGAAUUUGU	Hsa-Mir-28-P1 5p	AGGAGCU	AAGGAGCUCACAGUCUAUUGAG	2.62238
Hsa-Mir-10-P1b-v2 5p	CCCUGUA	ACCCUGUAGAACCGAAUUUGUG	Hsa-Mir-28-P1 5p	AGGAGCU	AAGGAGCUCACAGUCUAUUGAG	1.79842
Hsa-Mir-10-P2b 5p	ACCCGUA	CACCCGUAGAACCGACCUUGCG	Hsa-Mir-28-P1 5p	AGGAGCU	AAGGAGCUCACAGUCUAUUGAG	1.79842
Hsa-Mir-10-P2c 5p	ACCCGUA	AACCCGUAGAUCCGAUCUUGUG	Hsa-Mir-28-P1 5p	AGGAGCU	AAGGAGCUCACAGUCUAUUGAG	1.16295
Hsa-Mir-10-P2d 5p	ACCCGUA	AACCCGUAGAUCCGAACUUGUG	Hsa-Mir-28-P1 5p	AGGAGCU	AAGGAGCUCACAGUCUAUUGAG	1.4153
Hsa-Mir-15-P1b 5p	AGCAGCA	UAGCAGCACAUCAUGGUUUACA	Hsa-Mir-28-P1 5p	AGGAGCU	AAGGAGCUCACAGUCUAUUGAG	0.974462
Hsa-Mir-15-P1c 5p	AGCAGCA	CAGCAGCAAUUCAUGUUUUGAA	Hsa-Mir-28-P1 5p	AGGAGCU	AAGGAGCUCACAGUCUAUUGAG	0.823959
Hsa-Mir-15-P1d 5p	AGCAGCA	CAGCAGCACACUGUGGUUUGUA	Hsa-Mir-28-P1 5p	AGGAGCU	AAGGAGCUCACAGUCUAUUGAG	0.591343
Hsa-Mir-15-P2a 5p	AGCAGCA	UAGCAGCACGUAAAUAUUGGCG	Hsa-Mir-28-P1 5p	AGGAGCU	AAGGAGCUCACAGUCUAUUGAG	0.974462
Hsa-Mir-15-P2b 5p	AGCAGCA	UAGCAGCACGUAAAUAUUGGCGU	Hsa-Mir-28-P1 5p	AGGAGCU	AAGGAGCUCACAGUCUAUUGAG	0.974462
Hsa-Mir-15-P2c 5p	AGCAGCG	UAGCAGCGGGAACAGUUCUGCAG	Hsa-Mir-28-P1 5p	AGGAGCU	AAGGAGCUCACAGUCUAUUGAG	1.16295
Hsa-Mir-15-P2d 5p	AGCAGCA	UAGCAGCACAGAAAUAUUGGCA	Hsa-Mir-28-P1 5p	AGGAGCU	AAGGAGCUCACAGUCUAUUGAG	0.974462
Hsa-Mir-19-P2c 3p	GUGCAAA	UGUGCAAAUCCAUGCAAAACUGA	Hsa-Mir-28-P1 5p	AGGAGCU	AAGGAGCUCACAGUCUAUUGAG	2.62238
Hsa-Mir-21 5p	AGCUUAU	UAGCUUAUCAGACUGAUGUUGACU	Hsa-Mir-28-P1 5p	AGGAGCU	AAGGAGCUCACAGUCUAUUGAG	1.4153
Hsa-Mir-22-P1b 3p	AGCUGCC	AAGCUGCCAGUUGAAGAACUGU	Hsa-Mir-28-P1 5p	AGGAGCU	AAGGAGCUCACAGUCUAUUGAG	1.79842
Hsa-Mir-23-P2 3p	UCACAUU	AUCACAUUGCCAGGGAUUACCAC	Hsa-Mir-28-P1 5p	AGGAGCU	AAGGAGCUCACAGUCUAUUGAG	2.62238
Hsa-Mir-23-P3 3p	UCACAUU	AUCACAUUGCCAGGGAUUUCCAA	Hsa-Mir-28-P1 5p	AGGAGCU	AAGGAGCUCACAGUCUAUUGAG	1.79842
Hsa-Mir-24-P2 3p	GGCUCAG	UGGCUCAGUUCAGCAGGAACAG	Hsa-Mir-28-P1 5p	AGGAGCU	AAGGAGCUCACAGUCUAUUGAG	2.62238
Hsa-Mir-24-P3 3p	GGCUCAG	UGGCUCAGUUCAGCAGGAACAG	Hsa-Mir-28-P1 5p	AGGAGCU	AAGGAGCUCACAGUCUAUUGAG	2.62238
Hsa-Mir-8-P2b 3p	AACACUG	UAACACUGUCUGGUAAAGAUGGC	Hsa-Mir-28-P1 3p	AGGAGCU	CACUAGAUUGUGAGCUCCUGGA	2.62238
Hsa-Mir-8-P3a 3p	AAUACUG	UAAUACUGUCUGGUAAAACCGU	Hsa-Mir-28-P1 3p	AGGAGCU	CACUAGAUUGUGAGCUCCUGGA	1.79842
Hsa-Mir-9-P1 5p	CUUUGGU	UCUUUGGUUAUCUAGCUGUAUGA	Hsa-Mir-28-P1 3p	AGGAGCU	CACUAGAUUGUGAGCUCCUGGA	2.62238
Hsa-Mir-9-P1 3p	CUUUGGU	AUAAAGCUAGAUAACCGAAAGUA	Hsa-Mir-28-P1 3p	AGGAGCU	CACUAGAUUGUGAGCUCCUGGA	1.79842
Hsa-Mir-9-P2 5p	CUUUGGU	UCUUUGGUUAUCUAGCUGUAUGA	Hsa-Mir-28-P1 3p	AGGAGCU	CACUAGAUUGUGAGCUCCUGGA	2.62238
Hsa-Mir-9-P2 3p	CUUUGGU	AUAAAGCUAGAUAACCGAAAGUA	Hsa-Mir-28-P1 3p	AGGAGCU	CACUAGAUUGUGAGCUCCUGGA	1.79842
Hsa-Mir-9-P3 5p	CUUUGGU	UCUUUGGUUAUCUAGCUGUAUGA	Hsa-Mir-28-P1 3p	AGGAGCU	CACUAGAUUGUGAGCUCCUGGA	2.62238
Hsa-Mir-9-P3 3p	CUUUGGU	AUAAAGCUAGAUAACCGAAAGUA	Hsa-Mir-28-P1 3p	AGGAGCU	CACUAGAUUGUGAGCUCCUGGA	1.79842
Hsa-Mir-10-P1b-v1 5p	ACCCUGU	UACCCUGUAGAACCGAAUUUGU	Hsa-Mir-28-P1 3p	AGGAGCU	CACUAGAUUGUGAGCUCCUGGA	2.62238
Hsa-Mir-10-P1c-v2 5p	CCCUGUA	ACCCUGUAGAUCCGAAUUUGUG	Hsa-Mir-28-P1 3p	AGGAGCU	CACUAGAUUGUGAGCUCCUGGA	2.62238
Hsa-Mir-10-P2b 5p	ACCCGUA	CACCCGUAGAACCGACCUUGCG	Hsa-Mir-28-P1 3p	AGGAGCU	CACUAGAUUGUGAGCUCCUGGA	1.4153
Hsa-Mir-10-P2c 5p	ACCCGUA	AACCCGUAGAUCCGAUCUUGUG	Hsa-Mir-28-P1 3p	AGGAGCU	CACUAGAUUGUGAGCUCCUGGA	1.16295
Hsa-Mir-10-P2d 5p	ACCCGUA	AACCCGUAGAUCCGAACUUGUG	Hsa-Mir-28-P1 3p	AGGAGCU	CACUAGAUUGUGAGCUCCUGGA	1.4153
Hsa-Mir-15-P1b 5p	AGCAGCA	UAGCAGCACAUCAUGGUUUACA	Hsa-Mir-28-P1 3p	AGGAGCU	CACUAGAUUGUGAGCUCCUGGA	1.79842
Hsa-Mir-15-P1c 5p	AGCAGCA	CAGCAGCAAUUCAUGUUUUGAA	Hsa-Mir-28-P1 3p	AGGAGCU	CACUAGAUUGUGAGCUCCUGGA	0.974462
Hsa-Mir-15-P1d 5p	AGCAGCA	CAGCAGCACACUGUGGUUUGUA	Hsa-Mir-28-P1 3p	AGGAGCU	CACUAGAUUGUGAGCUCCUGGA	1.79842
Hsa-Mir-15-P2a 5p	AGCAGCA	UAGCAGCACGUAAAUAUUGGCG	Hsa-Mir-28-P1 3p	AGGAGCU	CACUAGAUUGUGAGCUCCUGGA	1.79842
Hsa-Mir-15-P2b 5p	AGCAGCA	UAGCAGCACGUAAAUAUUGGCGU	Hsa-Mir-28-P1 3p	AGGAGCU	CACUAGAUUGUGAGCUCCUGGA	1.79842
Hsa-Mir-15-P2c 5p	AGCAGCG	UAGCAGCGGGAACAGUUCUGCAG	Hsa-Mir-28-P1 3p	AGGAGCU	CACUAGAUUGUGAGCUCCUGGA	1.16295
Hsa-Mir-15-P2d 5p	AGCAGCA	UAGCAGCACAGAAAUAUUGGCA	Hsa-Mir-28-P1 3p	AGGAGCU	CACUAGAUUGUGAGCUCCUGGA	2.62238
Hsa-Mir-17-P1a 5p	AAAGUGC	CAAAGUGCUUACAGUGCAGGUAG	Hsa-Mir-28-P1 3p	AGGAGCU	CACUAGAUUGUGAGCUCCUGGA	1.4153
Hsa-Mir-17-P1c 5p	AAAGUGC	AAAAGUGCUUACAGUGCAGGUAG	Hsa-Mir-28-P1 3p	AGGAGCU	CACUAGAUUGUGAGCUCCUGGA	1.79842
Hsa-Mir-17-P1d 5p	AAAGUGC	UAAAGUGCUGACAGUGCAGAU	Hsa-Mir-28-P1 3p	AGGAGCU	CACUAGAUUGUGAGCUCCUGGA	2.28339
Hsa-Mir-17-P1d 3p	AAAGUGC	CCGCACUGUGGGUACUUGCUGC	Hsa-Mir-28-P1 3p	AGGAGCU	CACUAGAUUGUGAGCUCCUGGA	1.4153
Hsa-Mir-17-P4c 5p	AAAGUGC	CAAAGUGCUCAUAGUGCAGGUAG	Hsa-Mir-28-P1 3p	AGGAGCU	CACUAGAUUGUGAGCUCCUGGA	1.4153
Hsa-Mir-17-P4d 5p	AAAGUGC	CAAAGUGCUGUUCGUGCAGGUAG	Hsa-Mir-28-P1 3p	AGGAGCU	CACUAGAUUGUGAGCUCCUGGA	1.16295
Hsa-Mir-26-P2 5p	UCAAGUA	UUCAAGUAAUUCAGGAUAGGUU	Hsa-Mir-28-P1 3p	AGGAGCU	CACUAGAUUGUGAGCUCCUGGA	1.79842
Hsa-Mir-26-P4 5p	UCAAGUA	UUCAAGUAAUCCAGGAUAGGCU	Hsa-Mir-28-P1 3p	AGGAGCU	CACUAGAUUGUGAGCUCCUGGA	2.62238
Hsa-Mir-27-P2 3p	UCACAGU	UUCACAGUGGCUAAGUUCUGC	Hsa-Mir-28-P1 3p	AGGAGCU	CACUAGAUUGUGAGCUCCUGGA	1.30893
Hsa-Mir-27-P3 3p	UCACAGU	UUCACAGUGGCUAAGUUCCGC	Hsa-Mir-28-P1 3p	AGGAGCU	CACUAGAUUGUGAGCUCCUGGA	1.64792
Hsa-Mir-28-P1 5p	AGGAGCU	AAGGAGCUCACAGUCUAUUGAG	Hsa-Mir-28-P1 3p	AGGAGCU	CACUAGAUUGUGAGCUCCUGGA	1.4153
Hsa-Let-7-P1b 5p	GAGGUAG	UGAGGUAGGAGGUUGUAUAGUU	Hsa-Mir-28-P2 5p	CGAGGAG	UCGAGGAGCUCACAGUCUAGUA	0.974462
Hsa-Let-7-P1c 5p	GAGGUAG	UGAGGUAGUAGGUUGUAUGGUU	Hsa-Mir-28-P2 5p	CGAGGAG	UCGAGGAGCUCACAGUCUAGUA	1.16295
Hsa-Let-7-P1d 5p	GAGGUAG	UGAGGUAGUAGGUUGUAUAGUU	Hsa-Mir-28-P2 5p	CGAGGAG	UCGAGGAGCUCACAGUCUAGUA	0.974462
Hsa-Let-7-P2a1 5p	GAGGUAG	UGAGGUAGUAGGUUGUAUAGUU	Hsa-Mir-28-P2 5p	CGAGGAG	UCGAGGAGCUCACAGUCUAGUA	0.974462
Hsa-Let-7-P2a2 5p	GAGGUAG	UGAGGUAGUAGGUUGUAUAGUU	Hsa-Mir-28-P2 5p	CGAGGAG	UCGAGGAGCUCACAGUCUAGUA	0.974462
Hsa-Let-7-P2a3 5p	GAGGUAG	UGAGGUAGUAGAUUGUAUAGUU	Hsa-Mir-28-P2 5p	CGAGGAG	UCGAGGAGCUCACAGUCUAGUA	0.823959
Hsa-Let-7-P2b1 5p	GAGGUAG	UGAGGUAGUAGAUUGUAUAGUU	Hsa-Mir-28-P2 5p	CGAGGAG	UCGAGGAGCUCACAGUCUAGUA	0.823959
Hsa-Let-7-P2b2 5p	GAGGUAG	UGAGGUAGUAGGUUGUGUGGUU	Hsa-Mir-28-P2 5p	CGAGGAG	UCGAGGAGCUCACAGUCUAGUA	1.16295
Hsa-Let-7-P2b3 5p	GAGGUAG	UGAGGUAGUAAGUUGUAUUGUU	Hsa-Mir-28-P2 5p	CGAGGAG	UCGAGGAGCUCACAGUCUAGUA	1.16295
Hsa-Let-7-P2c1 5p	GAGGUAG	AGAGGUAGUAGGUUGCAUAGUU	Hsa-Mir-28-P2 5p	CGAGGAG	UCGAGGAGCUCACAGUCUAGUA	1.4153
Hsa-Let-7-P2c2 5p	GAGGUAG	UGAGGUAGUAGUUUGUGCUGUU	Hsa-Mir-28-P2 5p	CGAGGAG	UCGAGGAGCUCACAGUCUAGUA	1.4153
Hsa-Let-7-P2c3 5p	GAGGUAG	UGAGGUAGUAGUUUGUACAGUU	Hsa-Mir-28-P2 5p	CGAGGAG	UCGAGGAGCUCACAGUCUAGUA	1.16295
Hsa-Mir-1-P1 3p	GGAAUGU	UGGAAUGUAAAGAAGUAUGUAU	Hsa-Mir-28-P2 5p	CGAGGAG	UCGAGGAGCUCACAGUCUAGUA	1.79842
Hsa-Mir-1-P2 3p	GGAAUGU	UGGAAUGUAAGGAAGUGUGUGG	Hsa-Mir-28-P2 5p	CGAGGAG	UCGAGGAGCUCACAGUCUAGUA	1.79842
Hsa-Mir-1-P3 3p	GGAAUGU	UGGAAUGUAAAGAAGUAUGUAU	Hsa-Mir-28-P2 5p	CGAGGAG	UCGAGGAGCUCACAGUCUAGUA	1.79842
Hsa-Mir-7-P1 5p	GGAAGAC	UGGAAGACUAGUGAUUUUGUUGUU	Hsa-Mir-28-P2 5p	CGAGGAG	UCGAGGAGCUCACAGUCUAGUA	1.16295
Hsa-Mir-7-P2 5p	GGAAGAC	UGGAAGACUAGUGAUUUUGUUGUU	Hsa-Mir-28-P2 5p	CGAGGAG	UCGAGGAGCUCACAGUCUAGUA	1.16295
Hsa-Mir-7-P4 5p	GGAAGAC	UGGAAGACUAGUGAUUUUGUUGUU	Hsa-Mir-28-P2 5p	CGAGGAG	UCGAGGAGCUCACAGUCUAGUA	1.16295
Hsa-Mir-10-P2d 5p	ACCCGUA	AACCCGUAGAUCCGAACUUGUG	Hsa-Mir-28-P2 5p	CGAGGAG	UCGAGGAGCUCACAGUCUAGUA	2.62238
Hsa-Mir-10-P3b 5p	CCCUGAG	UCCCUGAGACCCUUUAACCUGUGA	Hsa-Mir-28-P2 5p	CGAGGAG	UCGAGGAGCUCACAGUCUAGUA	2.62238
Hsa-Mir-10-P3c 5p	CCCUGAG	UCCCUGAGACCCUAACUUGUGA	Hsa-Mir-28-P2 5p	CGAGGAG	UCGAGGAGCUCACAGUCUAGUA	1.16295
Hsa-Mir-10-P3d 5p	CCCUGAG	UCCCUGAGACCCUAACUUGUGA	Hsa-Mir-28-P2 5p	CGAGGAG	UCGAGGAGCUCACAGUCUAGUA	1.16295
Hsa-Mir-15-P1a 5p	AGCAGCA	UAGCAGCACAUAAUGGUUUGUG	Hsa-Mir-28-P2 5p	CGAGGAG	UCGAGGAGCUCACAGUCUAGUA	1.16295
Hsa-Mir-15-P1b 5p	AGCAGCA	UAGCAGCACAUCAUGGUUUACA	Hsa-Mir-28-P2 5p	CGAGGAG	UCGAGGAGCUCACAGUCUAGUA	1.79842
Hsa-Mir-15-P1c 5p	AGCAGCA	CAGCAGCAAUUCAUGUUUUGAA	Hsa-Mir-28-P2 5p	CGAGGAG	UCGAGGAGCUCACAGUCUAGUA	1.4153
Hsa-Mir-15-P1d 5p	AGCAGCA	CAGCAGCACACUGUGGUUUGUA	Hsa-Mir-28-P2 5p	CGAGGAG	UCGAGGAGCUCACAGUCUAGUA	1.16295
Hsa-Mir-15-P2a 5p	AGCAGCA	UAGCAGCACGUAAAUAUUGGCG	Hsa-Mir-28-P2 5p	CGAGGAG	UCGAGGAGCUCACAGUCUAGUA	1.4153
Hsa-Mir-15-P2b 5p	AGCAGCA	UAGCAGCACGUAAAUAUUGGCGU	Hsa-Mir-28-P2 5p	CGAGGAG	UCGAGGAGCUCACAGUCUAGUA	1.4153
Hsa-Mir-15-P2c 5p	AGCAGCG	UAGCAGCGGGAACAGUUCUGCAG	Hsa-Mir-28-P2 5p	CGAGGAG	UCGAGGAGCUCACAGUCUAGUA	0.823959
Hsa-Mir-15-P2d 5p	AGCAGCA	UAGCAGCACAGAAAUAUUGGCA	Hsa-Mir-28-P2 5p	CGAGGAG	UCGAGGAGCUCACAGUCUAGUA	1.16295
Hsa-Mir-17-P1a 5p	AAAGUGC	CAAAGUGCUUACAGUGCAGGUAG	Hsa-Mir-28-P2 5p	CGAGGAG	UCGAGGAGCUCACAGUCUAGUA	1.79842
Hsa-Mir-17-P1c 5p	AAAGUGC	AAAAGUGCUUACAGUGCAGGUAG	Hsa-Mir-28-P2 5p	CGAGGAG	UCGAGGAGCUCACAGUCUAGUA	1.79842
Hsa-Mir-17-P2c 5p	AAGGUGC	UAAGGUGCAUCUAGUGCAGUUAGU	Hsa-Mir-28-P2 5p	CGAGGAG	UCGAGGAGCUCACAGUCUAGUA	1.79842
Hsa-Mir-17-P4a 5p	AAAGUGC	UAAAGUGCUUAUAGUGCAGGUAG	Hsa-Mir-28-P2 5p	CGAGGAG	UCGAGGAGCUCACAGUCUAGUA	1.4153
Hsa-Mir-17-P4c 5p	AAAGUGC	CAAAGUGCUCAUAGUGCAGGUAG	Hsa-Mir-28-P2 5p	CGAGGAG	UCGAGGAGCUCACAGUCUAGUA	2.62238
Hsa-Mir-17-P4d 5p	AAAGUGC	CAAAGUGCUGUUCGUGCAGGUAG	Hsa-Mir-28-P2 5p	CGAGGAG	UCGAGGAGCUCACAGUCUAGUA	1.79842
Hsa-Mir-19-P2c 3p	GUGCAAA	UGUGCAAAUCCAUGCAAAACUGA	Hsa-Mir-28-P2 5p	CGAGGAG	UCGAGGAGCUCACAGUCUAGUA	2.62238
Hsa-Mir-21 5p	AGCUUAU	UAGCUUAUCAGACUGAUGUUGACU	Hsa-Mir-28-P2 5p	CGAGGAG	UCGAGGAGCUCACAGUCUAGUA	1.4153
Hsa-Mir-23-P3 3p	UCACAUU	AUCACAUUGCCAGGGAUUUCCAA	Hsa-Mir-28-P2 5p	CGAGGAG	UCGAGGAGCUCACAGUCUAGUA	2.62238
Hsa-Mir-24-P2 3p	GGCUCAG	UGGCUCAGUUCAGCAGGAACAG	Hsa-Mir-28-P2 5p	CGAGGAG	UCGAGGAGCUCACAGUCUAGUA	1.4153
Hsa-Mir-24-P3 3p	GGCUCAG	UGGCUCAGUUCAGCAGGAACAG	Hsa-Mir-28-P2 5p	CGAGGAG	UCGAGGAGCUCACAGUCUAGUA	1.4153
Hsa-Mir-26-P1 5p	UCAAGUA	UUCAAGUAAUCCAGGAUAGGCU	Hsa-Mir-28-P2 5p	CGAGGAG	UCGAGGAGCUCACAGUCUAGUA	1.79842
Hsa-Mir-26-P2 5p	UCAAGUA	UUCAAGUAAUUCAGGAUAGGUU	Hsa-Mir-28-P2 5p	CGAGGAG	UCGAGGAGCUCACAGUCUAGUA	1.79842
Hsa-Mir-26-P4 5p	UCAAGUA	UUCAAGUAAUCCAGGAUAGGCU	Hsa-Mir-28-P2 5p	CGAGGAG	UCGAGGAGCUCACAGUCUAGUA	1.79842
Hsa-Mir-27-P2 3p	UCACAGU	UUCACAGUGGCUAAGUUCUGC	Hsa-Mir-28-P2 5p	CGAGGAG	UCGAGGAGCUCACAGUCUAGUA	1.64792
Hsa-Mir-27-P3 3p	UCACAGU	UUCACAGUGGCUAAGUUCCGC	Hsa-Mir-28-P2 5p	CGAGGAG	UCGAGGAGCUCACAGUCUAGUA	1.64792
Hsa-Mir-28-P1 5p	AGGAGCU	AAGGAGCUCACAGUCUAUUGAG	Hsa-Mir-28-P2 5p	CGAGGAG	UCGAGGAGCUCACAGUCUAGUA	1.4153
Hsa-Mir-28-P1 3p	AGGAGCU	CACUAGAUUGUGAGCUCCUGGA	Hsa-Mir-28-P2 5p	CGAGGAG	UCGAGGAGCUCACAGUCUAGUA	2.62238
Hsa-Let-7-P1b 5p	GAGGUAG	UGAGGUAGGAGGUUGUAUAGUU	Hsa-Mir-28-P2 3p	CGAGGAG	CUAGACUGAAGCUCCUUGAGG	1.07631
Hsa-Let-7-P1c 5p	GAGGUAG	UGAGGUAGUAGGUUGUAUGGUU	Hsa-Mir-28-P2 3p	CGAGGAG	CUAGACUGAAGCUCCUUGAGG	1.30893
Hsa-Let-7-P1d 5p	GAGGUAG	UGAGGUAGUAGGUUGUAUAGUU	Hsa-Mir-28-P2 3p	CGAGGAG	CUAGACUGAAGCUCCUUGAGG	1.07631
Hsa-Let-7-P2a1 5p	GAGGUAG	UGAGGUAGUAGGUUGUAUAGUU	Hsa-Mir-28-P2 3p	CGAGGAG	CUAGACUGAAGCUCCUUGAGG	1.07631
Hsa-Let-7-P2a2 5p	GAGGUAG	UGAGGUAGUAGGUUGUAUAGUU	Hsa-Mir-28-P2 3p	CGAGGAG	CUAGACUGAAGCUCCUUGAGG	1.07631
Hsa-Let-7-P2a3 5p	GAGGUAG	UGAGGUAGUAGAUUGUAUAGUU	Hsa-Mir-28-P2 3p	CGAGGAG	CUAGACUGAAGCUCCUUGAGG	1.07631
Hsa-Let-7-P2b1 5p	GAGGUAG	UGAGGUAGUAGAUUGUAUAGUU	Hsa-Mir-28-P2 3p	CGAGGAG	CUAGACUGAAGCUCCUUGAGG	1.07631
Hsa-Let-7-P2b2 5p	GAGGUAG	UGAGGUAGUAGGUUGUGUGGUU	Hsa-Mir-28-P2 3p	CGAGGAG	CUAGACUGAAGCUCCUUGAGG	1.30893
Hsa-Let-7-P2b3 5p	GAGGUAG	UGAGGUAGUAAGUUGUAUUGUU	Hsa-Mir-28-P2 3p	CGAGGAG	CUAGACUGAAGCUCCUUGAGG	1.64792
Hsa-Let-7-P2c1 5p	GAGGUAG	AGAGGUAGUAGGUUGCAUAGUU	Hsa-Mir-28-P2 3p	CGAGGAG	CUAGACUGAAGCUCCUUGAGG	1.30893
Hsa-Let-7-P2c2 5p	GAGGUAG	UGAGGUAGUAGUUUGUGCUGUU	Hsa-Mir-28-P2 3p	CGAGGAG	CUAGACUGAAGCUCCUUGAGG	1.30893
Hsa-Let-7-P2c3 5p	GAGGUAG	UGAGGUAGUAGUUUGUACAGUU	Hsa-Mir-28-P2 3p	CGAGGAG	CUAGACUGAAGCUCCUUGAGG	1.07631
Hsa-Mir-8-P1b 3p	AAUACUG	UAAUACUGCCGGGUAAUGAUGGA	Hsa-Mir-28-P2 3p	CGAGGAG	CUAGACUGAAGCUCCUUGAGG	0.899022
Hsa-Mir-8-P2a 3p	AACACUG	UAACACUGUCUGGUAACGAUGUU	Hsa-Mir-28-P2 3p	CGAGGAG	CUAGACUGAAGCUCCUUGAGG	1.30893
Hsa-Mir-8-P2b 3p	AACACUG	UAACACUGUCUGGUAAAGAUGGC	Hsa-Mir-28-P2 3p	CGAGGAG	CUAGACUGAAGCUCCUUGAGG	1.30893
Hsa-Mir-8-P3a 3p	AAUACUG	UAAUACUGUCUGGUAAAACCGU	Hsa-Mir-28-P2 3p	CGAGGAG	CUAGACUGAAGCUCCUUGAGG	2.28339
Hsa-Mir-10-P3d 5p	CCCUGAG	UCCCUGAGACCCUAACUUGUGA	Hsa-Mir-28-P2 3p	CGAGGAG	CUAGACUGAAGCUCCUUGAGG	2.28339
Hsa-Mir-26-P2 5p	UCAAGUA	UUCAAGUAAUUCAGGAUAGGUU	Hsa-Mir-28-P2 3p	CGAGGAG	CUAGACUGAAGCUCCUUGAGG	1.64792
Hsa-Mir-26-P4 5p	UCAAGUA	UUCAAGUAAUCCAGGAUAGGCU	Hsa-Mir-28-P2 3p	CGAGGAG	CUAGACUGAAGCUCCUUGAGG	1.64792
Hsa-Mir-28-P1 3p	AGGAGCU	CACUAGAUUGUGAGCUCCUGGA	Hsa-Mir-28-P2 3p	CGAGGAG	CUAGACUGAAGCUCCUUGAGG	2.28339
Hsa-Let-7-P1d 5p	GAGGUAG	UGAGGUAGUAGGUUGUAUAGUU	Hsa-Mir-28-P3 5p	AGGAGCU	AAGGAGCUUACAAUCUAGCUGGG	2.62238
Hsa-Let-7-P2a1 5p	GAGGUAG	UGAGGUAGUAGGUUGUAUAGUU	Hsa-Mir-28-P3 5p	AGGAGCU	AAGGAGCUUACAAUCUAGCUGGG	2.62238
Hsa-Let-7-P2a2 5p	GAGGUAG	UGAGGUAGUAGGUUGUAUAGUU	Hsa-Mir-28-P3 5p	AGGAGCU	AAGGAGCUUACAAUCUAGCUGGG	2.62238
Hsa-Let-7-P2a3 5p	GAGGUAG	UGAGGUAGUAGAUUGUAUAGUU	Hsa-Mir-28-P3 5p	AGGAGCU	AAGGAGCUUACAAUCUAGCUGGG	1.79842
Hsa-Let-7-P2b1 5p	GAGGUAG	UGAGGUAGUAGAUUGUAUAGUU	Hsa-Mir-28-P3 5p	AGGAGCU	AAGGAGCUUACAAUCUAGCUGGG	1.79842
Hsa-Let-7-P2c1 5p	GAGGUAG	AGAGGUAGUAGGUUGCAUAGUU	Hsa-Mir-28-P3 5p	AGGAGCU	AAGGAGCUUACAAUCUAGCUGGG	2.62238
Hsa-Mir-1-P1 3p	GGAAUGU	UGGAAUGUAAAGAAGUAUGUAU	Hsa-Mir-28-P3 5p	AGGAGCU	AAGGAGCUUACAAUCUAGCUGGG	1.4153
Hsa-Mir-1-P2 3p	GGAAUGU	UGGAAUGUAAGGAAGUGUGUGG	Hsa-Mir-28-P3 5p	AGGAGCU	AAGGAGCUUACAAUCUAGCUGGG	1.16295
Hsa-Mir-1-P3 3p	GGAAUGU	UGGAAUGUAAAGAAGUAUGUAU	Hsa-Mir-28-P3 5p	AGGAGCU	AAGGAGCUUACAAUCUAGCUGGG	1.4153
Hsa-Mir-7-P1 5p	GGAAGAC	UGGAAGACUAGUGAUUUUGUUGUU	Hsa-Mir-28-P3 5p	AGGAGCU	AAGGAGCUUACAAUCUAGCUGGG	1.52766
Hsa-Mir-7-P2 5p	GGAAGAC	UGGAAGACUAGUGAUUUUGUUGUU	Hsa-Mir-28-P3 5p	AGGAGCU	AAGGAGCUUACAAUCUAGCUGGG	1.52766
Hsa-Mir-7-P4 5p	GGAAGAC	UGGAAGACUAGUGAUUUUGUUGUU	Hsa-Mir-28-P3 5p	AGGAGCU	AAGGAGCUUACAAUCUAGCUGGG	1.52766
Hsa-Mir-8-P1a 3p	AAUACUG	UAAUACUGCCUGGUAAUGAUGAC	Hsa-Mir-28-P3 5p	AGGAGCU	AAGGAGCUUACAAUCUAGCUGGG	3.17558
Hsa-Mir-8-P1b 3p	AAUACUG	UAAUACUGCCGGGUAAUGAUGGA	Hsa-Mir-28-P3 5p	AGGAGCU	AAGGAGCUUACAAUCUAGCUGGG	1.9685
Hsa-Mir-8-P2a 3p	AACACUG	UAACACUGUCUGGUAACGAUGUU	Hsa-Mir-28-P3 5p	AGGAGCU	AAGGAGCUUACAAUCUAGCUGGG	1.9685
Hsa-Mir-8-P2b 3p	AACACUG	UAACACUGUCUGGUAAAGAUGGC	Hsa-Mir-28-P3 5p	AGGAGCU	AAGGAGCUUACAAUCUAGCUGGG	1.25187
Hsa-Mir-8-P3a 3p	AAUACUG	UAAUACUGUCUGGUAAAACCGU	Hsa-Mir-28-P3 5p	AGGAGCU	AAGGAGCUUACAAUCUAGCUGGG	1.79842
Hsa-Mir-9-P1 5p	CUUUGGU	UCUUUGGUUAUCUAGCUGUAUGA	Hsa-Mir-28-P3 5p	AGGAGCU	AAGGAGCUUACAAUCUAGCUGGG	3.17558
Hsa-Mir-9-P1 3p	CUUUGGU	AUAAAGCUAGAUAACCGAAAGUA	Hsa-Mir-28-P3 5p	AGGAGCU	AAGGAGCUUACAAUCUAGCUGGG	1.52766
Hsa-Mir-9-P2 5p	CUUUGGU	UCUUUGGUUAUCUAGCUGUAUGA	Hsa-Mir-28-P3 5p	AGGAGCU	AAGGAGCUUACAAUCUAGCUGGG	3.17558
Hsa-Mir-9-P2 3p	CUUUGGU	AUAAAGCUAGAUAACCGAAAGUA	Hsa-Mir-28-P3 5p	AGGAGCU	AAGGAGCUUACAAUCUAGCUGGG	1.52766
Hsa-Mir-9-P3 5p	CUUUGGU	UCUUUGGUUAUCUAGCUGUAUGA	Hsa-Mir-28-P3 5p	AGGAGCU	AAGGAGCUUACAAUCUAGCUGGG	3.17558
Hsa-Mir-9-P3 3p	CUUUGGU	AUAAAGCUAGAUAACCGAAAGUA	Hsa-Mir-28-P3 5p	AGGAGCU	AAGGAGCUUACAAUCUAGCUGGG	1.52766
Hsa-Mir-10-P1b-v1 5p	ACCCUGU	UACCCUGUAGAACCGAAUUUGU	Hsa-Mir-28-P3 5p	AGGAGCU	AAGGAGCUUACAAUCUAGCUGGG	2.62238
Hsa-Mir-15-P1b 5p	AGCAGCA	UAGCAGCACAUCAUGGUUUACA	Hsa-Mir-28-P3 5p	AGGAGCU	AAGGAGCUUACAAUCUAGCUGGG	1.4153
Hsa-Mir-15-P1c 5p	AGCAGCA	CAGCAGCAAUUCAUGUUUUGAA	Hsa-Mir-28-P3 5p	AGGAGCU	AAGGAGCUUACAAUCUAGCUGGG	1.4153
Hsa-Mir-15-P1d 5p	AGCAGCA	CAGCAGCACACUGUGGUUUGUA	Hsa-Mir-28-P3 5p	AGGAGCU	AAGGAGCUUACAAUCUAGCUGGG	1.4153
Hsa-Mir-15-P2a 5p	AGCAGCA	UAGCAGCACGUAAAUAUUGGCG	Hsa-Mir-28-P3 5p	AGGAGCU	AAGGAGCUUACAAUCUAGCUGGG	1.4153
Hsa-Mir-15-P2b 5p	AGCAGCA	UAGCAGCACGUAAAUAUUGGCGU	Hsa-Mir-28-P3 5p	AGGAGCU	AAGGAGCUUACAAUCUAGCUGGG	1.52766
Hsa-Mir-15-P2c 5p	AGCAGCG	UAGCAGCGGGAACAGUUCUGCAG	Hsa-Mir-28-P3 5p	AGGAGCU	AAGGAGCUUACAAUCUAGCUGGG	1.52766
Hsa-Mir-15-P2d 5p	AGCAGCA	UAGCAGCACAGAAAUAUUGGCA	Hsa-Mir-28-P3 5p	AGGAGCU	AAGGAGCUUACAAUCUAGCUGGG	1.4153
Hsa-Mir-19-P2a 3p	GUGCAAA	UGUGCAAAUCCAUGCAAAACUGA	Hsa-Mir-28-P3 5p	AGGAGCU	AAGGAGCUUACAAUCUAGCUGGG	1.9685
Hsa-Mir-19-P2c 3p	GUGCAAA	UGUGCAAAUCCAUGCAAAACUGA	Hsa-Mir-28-P3 5p	AGGAGCU	AAGGAGCUUACAAUCUAGCUGGG	1.9685
Hsa-Mir-21 5p	AGCUUAU	UAGCUUAUCAGACUGAUGUUGACU	Hsa-Mir-28-P3 5p	AGGAGCU	AAGGAGCUUACAAUCUAGCUGGG	1.25187
Hsa-Mir-22-P1b 3p	AGCUGCC	AAGCUGCCAGUUGAAGAACUGU	Hsa-Mir-28-P3 5p	AGGAGCU	AAGGAGCUUACAAUCUAGCUGGG	1.16295
Hsa-Mir-28-P1 3p	AGGAGCU	CACUAGAUUGUGAGCUCCUGGA	Hsa-Mir-28-P3 5p	AGGAGCU	AAGGAGCUUACAAUCUAGCUGGG	1.16295
Hsa-Mir-1-P2 3p	GGAAUGU	UGGAAUGUAAGGAAGUGUGUGG	Hsa-Mir-29-P1b-v1 3p	AGCACCA	UAGCACCAUUUGAAAUCAGUGUU	0.974462
Hsa-Mir-1-P3 3p	GGAAUGU	UGGAAUGUAAAGAAGUAUGUAU	Hsa-Mir-29-P1b-v1 3p	AGCACCA	UAGCACCAUUUGAAAUCAGUGUU	0.974462
Hsa-Mir-7-P1 5p	GGAAGAC	UGGAAGACUAGUGAUUUUGUUGUU	Hsa-Mir-29-P1b-v1 3p	AGCACCA	UAGCACCAUUUGAAAUCAGUGUU	1.25187
Hsa-Mir-7-P2 5p	GGAAGAC	UGGAAGACUAGUGAUUUUGUUGUU	Hsa-Mir-29-P1b-v1 3p	AGCACCA	UAGCACCAUUUGAAAUCAGUGUU	1.25187
Hsa-Mir-7-P4 5p	GGAAGAC	UGGAAGACUAGUGAUUUUGUUGUU	Hsa-Mir-29-P1b-v1 3p	AGCACCA	UAGCACCAUUUGAAAUCAGUGUU	1.25187
Hsa-Mir-8-P1a 3p	AAUACUG	UAAUACUGCCUGGUAAUGAUGAC	Hsa-Mir-29-P1b-v1 3p	AGCACCA	UAGCACCAUUUGAAAUCAGUGUU	1.25187
Hsa-Mir-8-P1b 3p	AAUACUG	UAAUACUGCCGGGUAAUGAUGGA	Hsa-Mir-29-P1b-v1 3p	AGCACCA	UAGCACCAUUUGAAAUCAGUGUU	1.52766
Hsa-Mir-8-P2a 3p	AACACUG	UAACACUGUCUGGUAACGAUGUU	Hsa-Mir-29-P1b-v1 3p	AGCACCA	UAGCACCAUUUGAAAUCAGUGUU	0.553199
Hsa-Mir-8-P2b 3p	AACACUG	UAACACUGUCUGGUAAAGAUGGC	Hsa-Mir-29-P1b-v1 3p	AGCACCA	UAGCACCAUUUGAAAUCAGUGUU	0.892188
Hsa-Mir-8-P3a 3p	AAUACUG	UAAUACUGUCUGGUAAAACCGU	Hsa-Mir-29-P1b-v1 3p	AGCACCA	UAGCACCAUUUGAAAUCAGUGUU	0.823959
Hsa-Mir-10-P1b-v1 5p	ACCCUGU	UACCCUGUAGAACCGAAUUUGU	Hsa-Mir-29-P1b-v1 3p	AGCACCA	UAGCACCAUUUGAAAUCAGUGUU	2.62238
Hsa-Mir-10-P2d 5p	ACCCGUA	AACCCGUAGAUCCGAACUUGUG	Hsa-Mir-29-P1b-v1 3p	AGCACCA	UAGCACCAUUUGAAAUCAGUGUU	2.62238
Hsa-Mir-10-P3d 5p	CCCUGAG	UCCCUGAGACCCUAACUUGUGA	Hsa-Mir-29-P1b-v1 3p	AGCACCA	UAGCACCAUUUGAAAUCAGUGUU	1.79842
Hsa-Mir-15-P1a 5p	AGCAGCA	UAGCAGCACAUAAUGGUUUGUG	Hsa-Mir-29-P1b-v1 3p	AGCACCA	UAGCACCAUUUGAAAUCAGUGUU	1.16295
Hsa-Mir-15-P1b 5p	AGCAGCA	UAGCAGCACAUCAUGGUUUACA	Hsa-Mir-29-P1b-v1 3p	AGCACCA	UAGCACCAUUUGAAAUCAGUGUU	1.16295
Hsa-Mir-15-P1c 5p	AGCAGCA	CAGCAGCAAUUCAUGUUUUGAA	Hsa-Mir-29-P1b-v1 3p	AGCACCA	UAGCACCAUUUGAAAUCAGUGUU	0.974462
Hsa-Mir-15-P1d 5p	AGCAGCA	CAGCAGCACACUGUGGUUUGUA	Hsa-Mir-29-P1b-v1 3p	AGCACCA	UAGCACCAUUUGAAAUCAGUGUU	2.62238
Hsa-Mir-15-P2a 5p	AGCAGCA	UAGCAGCACGUAAAUAUUGGCG	Hsa-Mir-29-P1b-v1 3p	AGCACCA	UAGCACCAUUUGAAAUCAGUGUU	0.823959
Hsa-Mir-15-P2b 5p	AGCAGCA	UAGCAGCACGUAAAUAUUGGCGU	Hsa-Mir-29-P1b-v1 3p	AGCACCA	UAGCACCAUUUGAAAUCAGUGUU	0.761423
Hsa-Mir-15-P2c 5p	AGCAGCG	UAGCAGCGGGAACAGUUCUGCAG	Hsa-Mir-29-P1b-v1 3p	AGCACCA	UAGCACCAUUUGAAAUCAGUGUU	1.52766
Hsa-Mir-15-P2d 5p	AGCAGCA	UAGCAGCACAGAAAUAUUGGCA	Hsa-Mir-29-P1b-v1 3p	AGCACCA	UAGCACCAUUUGAAAUCAGUGUU	0.974462
Hsa-Mir-17-P1a 5p	AAAGUGC	CAAAGUGCUUACAGUGCAGGUAG	Hsa-Mir-29-P1b-v1 3p	AGCACCA	UAGCACCAUUUGAAAUCAGUGUU	1.9685
Hsa-Mir-17-P1c 5p	AAAGUGC	AAAAGUGCUUACAGUGCAGGUAG	Hsa-Mir-29-P1b-v1 3p	AGCACCA	UAGCACCAUUUGAAAUCAGUGUU	1.9685
Hsa-Mir-17-P1d 5p	AAAGUGC	UAAAGUGCUGACAGUGCAGAU	Hsa-Mir-29-P1b-v1 3p	AGCACCA	UAGCACCAUUUGAAAUCAGUGUU	1.64792
Hsa-Mir-17-P1d 3p	AAAGUGC	CCGCACUGUGGGUACUUGCUGC	Hsa-Mir-29-P1b-v1 3p	AGCACCA	UAGCACCAUUUGAAAUCAGUGUU	0.974462
Hsa-Mir-17-P2a 5p	AAGGUGC	UAAGGUGCAUCUAGUGCAGAUAG	Hsa-Mir-29-P1b-v1 3p	AGCACCA	UAGCACCAUUUGAAAUCAGUGUU	1.9685
Hsa-Mir-17-P2c 5p	AAGGUGC	UAAGGUGCAUCUAGUGCAGUUAGU	Hsa-Mir-29-P1b-v1 3p	AGCACCA	UAGCACCAUUUGAAAUCAGUGUU	1.52766
Hsa-Mir-17-P4a 5p	AAAGUGC	UAAAGUGCUUAUAGUGCAGGUAG	Hsa-Mir-29-P1b-v1 3p	AGCACCA	UAGCACCAUUUGAAAUCAGUGUU	1.52766
Hsa-Mir-17-P4c 5p	AAAGUGC	CAAAGUGCUCAUAGUGCAGGUAG	Hsa-Mir-29-P1b-v1 3p	AGCACCA	UAGCACCAUUUGAAAUCAGUGUU	3.17558
Hsa-Mir-17-P4d 5p	AAAGUGC	CAAAGUGCUGUUCGUGCAGGUAG	Hsa-Mir-29-P1b-v1 3p	AGCACCA	UAGCACCAUUUGAAAUCAGUGUU	3.17558
Hsa-Mir-22-P1b 3p	AGCUGCC	AAGCUGCCAGUUGAAGAACUGU	Hsa-Mir-29-P1b-v1 3p	AGCACCA	UAGCACCAUUUGAAAUCAGUGUU	0.823959
Hsa-Mir-24-P3 3p	GGCUCAG	UGGCUCAGUUCAGCAGGAACAG	Hsa-Mir-29-P1b-v1 3p	AGCACCA	UAGCACCAUUUGAAAUCAGUGUU	1.4153
Hsa-Mir-26-P1 5p	UCAAGUA	UUCAAGUAAUCCAGGAUAGGCU	Hsa-Mir-29-P1b-v1 3p	AGCACCA	UAGCACCAUUUGAAAUCAGUGUU	1.4153
Hsa-Mir-26-P2 5p	UCAAGUA	UUCAAGUAAUUCAGGAUAGGUU	Hsa-Mir-29-P1b-v1 3p	AGCACCA	UAGCACCAUUUGAAAUCAGUGUU	1.16295
Hsa-Mir-26-P4 5p	UCAAGUA	UUCAAGUAAUCCAGGAUAGGCU	Hsa-Mir-29-P1b-v1 3p	AGCACCA	UAGCACCAUUUGAAAUCAGUGUU	1.4153
Hsa-Mir-28-P2 5p	CGAGGAG	UCGAGGAGCUCACAGUCUAGUA	Hsa-Mir-29-P1b-v1 3p	AGCACCA	UAGCACCAUUUGAAAUCAGUGUU	2.62238
Hsa-Let-7-P2c3 5p	GAGGUAG	UGAGGUAGUAGUUUGUACAGUU	Hsa-Mir-29-P1b-v2 3p	UAGCACC	CUAGCACCAUUUGAAAUCAGUGU	1.79842
Hsa-Mir-7-P2 5p	GGAAGAC	UGGAAGACUAGUGAUUUUGUUGUU	Hsa-Mir-29-P1b-v2 3p	UAGCACC	CUAGCACCAUUUGAAAUCAGUGU	1.52766
Hsa-Mir-7-P4 5p	GGAAGAC	UGGAAGACUAGUGAUUUUGUUGUU	Hsa-Mir-29-P1b-v2 3p	UAGCACC	CUAGCACCAUUUGAAAUCAGUGU	1.52766
Hsa-Mir-8-P1a 3p	AAUACUG	UAAUACUGCCUGGUAAUGAUGAC	Hsa-Mir-29-P1b-v2 3p	UAGCACC	CUAGCACCAUUUGAAAUCAGUGU	1.9685
Hsa-Mir-8-P1b 3p	AAUACUG	UAAUACUGCCGGGUAAUGAUGGA	Hsa-Mir-29-P1b-v2 3p	UAGCACC	CUAGCACCAUUUGAAAUCAGUGU	1.9685
Hsa-Mir-8-P2a 3p	AACACUG	UAACACUGUCUGGUAACGAUGUU	Hsa-Mir-29-P1b-v2 3p	UAGCACC	CUAGCACCAUUUGAAAUCAGUGU	1.9685
Hsa-Mir-8-P2b 3p	AACACUG	UAACACUGUCUGGUAAAGAUGGC	Hsa-Mir-29-P1b-v2 3p	UAGCACC	CUAGCACCAUUUGAAAUCAGUGU	1.9685
Hsa-Mir-10-P2d 5p	ACCCGUA	AACCCGUAGAUCCGAACUUGUG	Hsa-Mir-29-P1b-v2 3p	UAGCACC	CUAGCACCAUUUGAAAUCAGUGU	1.79842
Hsa-Mir-15-P1d 5p	AGCAGCA	CAGCAGCACACUGUGGUUUGUA	Hsa-Mir-29-P1b-v2 3p	UAGCACC	CUAGCACCAUUUGAAAUCAGUGU	1.79842
Hsa-Mir-15-P2a 5p	AGCAGCA	UAGCAGCACGUAAAUAUUGGCG	Hsa-Mir-29-P1b-v2 3p	UAGCACC	CUAGCACCAUUUGAAAUCAGUGU	1.79842
Hsa-Mir-15-P2b 5p	AGCAGCA	UAGCAGCACGUAAAUAUUGGCGU	Hsa-Mir-29-P1b-v2 3p	UAGCACC	CUAGCACCAUUUGAAAUCAGUGU	1.52766
Hsa-Mir-17-P2c 5p	AAGGUGC	UAAGGUGCAUCUAGUGCAGUUAGU	Hsa-Mir-29-P1b-v2 3p	UAGCACC	CUAGCACCAUUUGAAAUCAGUGU	1.9685
Hsa-Mir-17-P4a 5p	AAAGUGC	UAAAGUGCUUAUAGUGCAGGUAG	Hsa-Mir-29-P1b-v2 3p	UAGCACC	CUAGCACCAUUUGAAAUCAGUGU	3.17558
Hsa-Mir-17-P4c 5p	AAAGUGC	CAAAGUGCUCAUAGUGCAGGUAG	Hsa-Mir-29-P1b-v2 3p	UAGCACC	CUAGCACCAUUUGAAAUCAGUGU	3.17558
Hsa-Mir-17-P4d 5p	AAAGUGC	CAAAGUGCUGUUCGUGCAGGUAG	Hsa-Mir-29-P1b-v2 3p	UAGCACC	CUAGCACCAUUUGAAAUCAGUGU	1.9685
Hsa-Mir-19-P1a 3p	GUGCAAA	UGUGCAAAUCUAUGCAAAACUGA	Hsa-Mir-29-P1b-v2 3p	UAGCACC	CUAGCACCAUUUGAAAUCAGUGU	1.52766
Hsa-Mir-19-P2a 3p	GUGCAAA	UGUGCAAAUCCAUGCAAAACUGA	Hsa-Mir-29-P1b-v2 3p	UAGCACC	CUAGCACCAUUUGAAAUCAGUGU	1.9685
Hsa-Mir-19-P2c 3p	GUGCAAA	UGUGCAAAUCCAUGCAAAACUGA	Hsa-Mir-29-P1b-v2 3p	UAGCACC	CUAGCACCAUUUGAAAUCAGUGU	1.9685
Hsa-Mir-23-P2 3p	UCACAUU	AUCACAUUGCCAGGGAUUACCAC	Hsa-Mir-29-P1b-v2 3p	UAGCACC	CUAGCACCAUUUGAAAUCAGUGU	1.9685
Hsa-Mir-23-P3 3p	UCACAUU	AUCACAUUGCCAGGGAUUUCCAA	Hsa-Mir-29-P1b-v2 3p	UAGCACC	CUAGCACCAUUUGAAAUCAGUGU	3.17558
Hsa-Mir-26-P2 5p	UCAAGUA	UUCAAGUAAUUCAGGAUAGGUU	Hsa-Mir-29-P1b-v2 3p	UAGCACC	CUAGCACCAUUUGAAAUCAGUGU	1.4153
Hsa-Mir-26-P4 5p	UCAAGUA	UUCAAGUAAUCCAGGAUAGGCU	Hsa-Mir-29-P1b-v2 3p	UAGCACC	CUAGCACCAUUUGAAAUCAGUGU	2.62238
Hsa-Mir-27-P2 3p	UCACAGU	UUCACAGUGGCUAAGUUCUGC	Hsa-Mir-29-P1b-v2 3p	UAGCACC	CUAGCACCAUUUGAAAUCAGUGU	1.30893
Hsa-Mir-27-P3 3p	UCACAGU	UUCACAGUGGCUAAGUUCCGC	Hsa-Mir-29-P1b-v2 3p	UAGCACC	CUAGCACCAUUUGAAAUCAGUGU	1.30893
Hsa-Mir-1-P2 3p	GGAAUGU	UGGAAUGUAAGGAAGUGUGUGG	Hsa-Mir-29-P1d-v1 3p	AGCACCA	UAGCACCAUUUGAAAUCAGUGUU	0.974462
Hsa-Mir-1-P3 3p	GGAAUGU	UGGAAUGUAAAGAAGUAUGUAU	Hsa-Mir-29-P1d-v1 3p	AGCACCA	UAGCACCAUUUGAAAUCAGUGUU	0.974462
Hsa-Mir-7-P1 5p	GGAAGAC	UGGAAGACUAGUGAUUUUGUUGUU	Hsa-Mir-29-P1d-v1 3p	AGCACCA	UAGCACCAUUUGAAAUCAGUGUU	1.25187
Hsa-Mir-7-P2 5p	GGAAGAC	UGGAAGACUAGUGAUUUUGUUGUU	Hsa-Mir-29-P1d-v1 3p	AGCACCA	UAGCACCAUUUGAAAUCAGUGUU	1.25187
Hsa-Mir-7-P4 5p	GGAAGAC	UGGAAGACUAGUGAUUUUGUUGUU	Hsa-Mir-29-P1d-v1 3p	AGCACCA	UAGCACCAUUUGAAAUCAGUGUU	1.25187
Hsa-Mir-8-P1a 3p	AAUACUG	UAAUACUGCCUGGUAAUGAUGAC	Hsa-Mir-29-P1d-v1 3p	AGCACCA	UAGCACCAUUUGAAAUCAGUGUU	1.25187
Hsa-Mir-8-P1b 3p	AAUACUG	UAAUACUGCCGGGUAAUGAUGGA	Hsa-Mir-29-P1d-v1 3p	AGCACCA	UAGCACCAUUUGAAAUCAGUGUU	1.52766
Hsa-Mir-8-P2a 3p	AACACUG	UAACACUGUCUGGUAACGAUGUU	Hsa-Mir-29-P1d-v1 3p	AGCACCA	UAGCACCAUUUGAAAUCAGUGUU	0.553199
Hsa-Mir-8-P2b 3p	AACACUG	UAACACUGUCUGGUAAAGAUGGC	Hsa-Mir-29-P1d-v1 3p	AGCACCA	UAGCACCAUUUGAAAUCAGUGUU	0.892188
Hsa-Mir-8-P3a 3p	AAUACUG	UAAUACUGUCUGGUAAAACCGU	Hsa-Mir-29-P1d-v1 3p	AGCACCA	UAGCACCAUUUGAAAUCAGUGUU	0.823959
Hsa-Mir-10-P1b-v1 5p	ACCCUGU	UACCCUGUAGAACCGAAUUUGU	Hsa-Mir-29-P1d-v1 3p	AGCACCA	UAGCACCAUUUGAAAUCAGUGUU	2.62238
Hsa-Mir-10-P2d 5p	ACCCGUA	AACCCGUAGAUCCGAACUUGUG	Hsa-Mir-29-P1d-v1 3p	AGCACCA	UAGCACCAUUUGAAAUCAGUGUU	2.62238
Hsa-Mir-10-P3d 5p	CCCUGAG	UCCCUGAGACCCUAACUUGUGA	Hsa-Mir-29-P1d-v1 3p	AGCACCA	UAGCACCAUUUGAAAUCAGUGUU	1.79842
Hsa-Mir-15-P1a 5p	AGCAGCA	UAGCAGCACAUAAUGGUUUGUG	Hsa-Mir-29-P1d-v1 3p	AGCACCA	UAGCACCAUUUGAAAUCAGUGUU	1.16295
Hsa-Mir-15-P1b 5p	AGCAGCA	UAGCAGCACAUCAUGGUUUACA	Hsa-Mir-29-P1d-v1 3p	AGCACCA	UAGCACCAUUUGAAAUCAGUGUU	1.16295
Hsa-Mir-15-P1c 5p	AGCAGCA	CAGCAGCAAUUCAUGUUUUGAA	Hsa-Mir-29-P1d-v1 3p	AGCACCA	UAGCACCAUUUGAAAUCAGUGUU	0.974462
Hsa-Mir-15-P1d 5p	AGCAGCA	CAGCAGCACACUGUGGUUUGUA	Hsa-Mir-29-P1d-v1 3p	AGCACCA	UAGCACCAUUUGAAAUCAGUGUU	2.62238
Hsa-Mir-15-P2a 5p	AGCAGCA	UAGCAGCACGUAAAUAUUGGCG	Hsa-Mir-29-P1d-v1 3p	AGCACCA	UAGCACCAUUUGAAAUCAGUGUU	0.823959
Hsa-Mir-15-P2b 5p	AGCAGCA	UAGCAGCACGUAAAUAUUGGCGU	Hsa-Mir-29-P1d-v1 3p	AGCACCA	UAGCACCAUUUGAAAUCAGUGUU	0.761423
Hsa-Mir-15-P2c 5p	AGCAGCG	UAGCAGCGGGAACAGUUCUGCAG	Hsa-Mir-29-P1d-v1 3p	AGCACCA	UAGCACCAUUUGAAAUCAGUGUU	1.52766
Hsa-Mir-15-P2d 5p	AGCAGCA	UAGCAGCACAGAAAUAUUGGCA	Hsa-Mir-29-P1d-v1 3p	AGCACCA	UAGCACCAUUUGAAAUCAGUGUU	0.974462
Hsa-Mir-17-P1a 5p	AAAGUGC	CAAAGUGCUUACAGUGCAGGUAG	Hsa-Mir-29-P1d-v1 3p	AGCACCA	UAGCACCAUUUGAAAUCAGUGUU	1.9685
Hsa-Mir-17-P1c 5p	AAAGUGC	AAAAGUGCUUACAGUGCAGGUAG	Hsa-Mir-29-P1d-v1 3p	AGCACCA	UAGCACCAUUUGAAAUCAGUGUU	1.9685
Hsa-Mir-17-P1d 5p	AAAGUGC	UAAAGUGCUGACAGUGCAGAU	Hsa-Mir-29-P1d-v1 3p	AGCACCA	UAGCACCAUUUGAAAUCAGUGUU	1.64792
Hsa-Mir-17-P1d 3p	AAAGUGC	CCGCACUGUGGGUACUUGCUGC	Hsa-Mir-29-P1d-v1 3p	AGCACCA	UAGCACCAUUUGAAAUCAGUGUU	0.974462
Hsa-Mir-17-P2a 5p	AAGGUGC	UAAGGUGCAUCUAGUGCAGAUAG	Hsa-Mir-29-P1d-v1 3p	AGCACCA	UAGCACCAUUUGAAAUCAGUGUU	1.9685
Hsa-Mir-17-P2c 5p	AAGGUGC	UAAGGUGCAUCUAGUGCAGUUAGU	Hsa-Mir-29-P1d-v1 3p	AGCACCA	UAGCACCAUUUGAAAUCAGUGUU	1.52766
Hsa-Mir-17-P4a 5p	AAAGUGC	UAAAGUGCUUAUAGUGCAGGUAG	Hsa-Mir-29-P1d-v1 3p	AGCACCA	UAGCACCAUUUGAAAUCAGUGUU	1.52766
Hsa-Mir-17-P4c 5p	AAAGUGC	CAAAGUGCUCAUAGUGCAGGUAG	Hsa-Mir-29-P1d-v1 3p	AGCACCA	UAGCACCAUUUGAAAUCAGUGUU	3.17558
Hsa-Mir-17-P4d 5p	AAAGUGC	CAAAGUGCUGUUCGUGCAGGUAG	Hsa-Mir-29-P1d-v1 3p	AGCACCA	UAGCACCAUUUGAAAUCAGUGUU	3.17558
Hsa-Mir-22-P1b 3p	AGCUGCC	AAGCUGCCAGUUGAAGAACUGU	Hsa-Mir-29-P1d-v1 3p	AGCACCA	UAGCACCAUUUGAAAUCAGUGUU	0.823959
Hsa-Mir-24-P3 3p	GGCUCAG	UGGCUCAGUUCAGCAGGAACAG	Hsa-Mir-29-P1d-v1 3p	AGCACCA	UAGCACCAUUUGAAAUCAGUGUU	1.4153
Hsa-Mir-26-P1 5p	UCAAGUA	UUCAAGUAAUCCAGGAUAGGCU	Hsa-Mir-29-P1d-v1 3p	AGCACCA	UAGCACCAUUUGAAAUCAGUGUU	1.4153
Hsa-Mir-26-P2 5p	UCAAGUA	UUCAAGUAAUUCAGGAUAGGUU	Hsa-Mir-29-P1d-v1 3p	AGCACCA	UAGCACCAUUUGAAAUCAGUGUU	1.16295
Hsa-Mir-26-P4 5p	UCAAGUA	UUCAAGUAAUCCAGGAUAGGCU	Hsa-Mir-29-P1d-v1 3p	AGCACCA	UAGCACCAUUUGAAAUCAGUGUU	1.4153
Hsa-Mir-28-P2 5p	CGAGGAG	UCGAGGAGCUCACAGUCUAGUA	Hsa-Mir-29-P1d-v1 3p	AGCACCA	UAGCACCAUUUGAAAUCAGUGUU	2.62238
Hsa-Mir-29-P1b-v1 3p	AGCACCA	UAGCACCAUUUGAAAUCAGUGUU	Hsa-Mir-29-P1d-v1 3p	AGCACCA	UAGCACCAUUUGAAAUCAGUGUU	0
Hsa-Mir-29-P1b-v2 3p	UAGCACC	CUAGCACCAUUUGAAAUCAGUGU	Hsa-Mir-29-P1d-v1 3p	AGCACCA	UAGCACCAUUUGAAAUCAGUGUU	3.17558
Hsa-Let-7-P2c3 5p	GAGGUAG	UGAGGUAGUAGUUUGUACAGUU	Hsa-Mir-29-P1d-v2 3p	UAGCACC	CUAGCACCAUUUGAAAUCAGUGU	1.79842
Hsa-Mir-7-P2 5p	GGAAGAC	UGGAAGACUAGUGAUUUUGUUGUU	Hsa-Mir-29-P1d-v2 3p	UAGCACC	CUAGCACCAUUUGAAAUCAGUGU	1.52766
Hsa-Mir-7-P4 5p	GGAAGAC	UGGAAGACUAGUGAUUUUGUUGUU	Hsa-Mir-29-P1d-v2 3p	UAGCACC	CUAGCACCAUUUGAAAUCAGUGU	1.52766
Hsa-Mir-8-P1a 3p	AAUACUG	UAAUACUGCCUGGUAAUGAUGAC	Hsa-Mir-29-P1d-v2 3p	UAGCACC	CUAGCACCAUUUGAAAUCAGUGU	1.9685
Hsa-Mir-8-P1b 3p	AAUACUG	UAAUACUGCCGGGUAAUGAUGGA	Hsa-Mir-29-P1d-v2 3p	UAGCACC	CUAGCACCAUUUGAAAUCAGUGU	1.9685
Hsa-Mir-8-P2a 3p	AACACUG	UAACACUGUCUGGUAACGAUGUU	Hsa-Mir-29-P1d-v2 3p	UAGCACC	CUAGCACCAUUUGAAAUCAGUGU	1.9685
Hsa-Mir-8-P2b 3p	AACACUG	UAACACUGUCUGGUAAAGAUGGC	Hsa-Mir-29-P1d-v2 3p	UAGCACC	CUAGCACCAUUUGAAAUCAGUGU	1.9685
Hsa-Mir-10-P2d 5p	ACCCGUA	AACCCGUAGAUCCGAACUUGUG	Hsa-Mir-29-P1d-v2 3p	UAGCACC	CUAGCACCAUUUGAAAUCAGUGU	1.79842
Hsa-Mir-15-P1d 5p	AGCAGCA	CAGCAGCACACUGUGGUUUGUA	Hsa-Mir-29-P1d-v2 3p	UAGCACC	CUAGCACCAUUUGAAAUCAGUGU	1.79842
Hsa-Mir-15-P2a 5p	AGCAGCA	UAGCAGCACGUAAAUAUUGGCG	Hsa-Mir-29-P1d-v2 3p	UAGCACC	CUAGCACCAUUUGAAAUCAGUGU	1.79842
Hsa-Mir-15-P2b 5p	AGCAGCA	UAGCAGCACGUAAAUAUUGGCGU	Hsa-Mir-29-P1d-v2 3p	UAGCACC	CUAGCACCAUUUGAAAUCAGUGU	1.52766
Hsa-Mir-17-P2c 5p	AAGGUGC	UAAGGUGCAUCUAGUGCAGUUAGU	Hsa-Mir-29-P1d-v2 3p	UAGCACC	CUAGCACCAUUUGAAAUCAGUGU	1.9685
Hsa-Mir-17-P4a 5p	AAAGUGC	UAAAGUGCUUAUAGUGCAGGUAG	Hsa-Mir-29-P1d-v2 3p	UAGCACC	CUAGCACCAUUUGAAAUCAGUGU	3.17558
Hsa-Mir-17-P4c 5p	AAAGUGC	CAAAGUGCUCAUAGUGCAGGUAG	Hsa-Mir-29-P1d-v2 3p	UAGCACC	CUAGCACCAUUUGAAAUCAGUGU	3.17558
Hsa-Mir-17-P4d 5p	AAAGUGC	CAAAGUGCUGUUCGUGCAGGUAG	Hsa-Mir-29-P1d-v2 3p	UAGCACC	CUAGCACCAUUUGAAAUCAGUGU	1.9685
Hsa-Mir-19-P1a 3p	GUGCAAA	UGUGCAAAUCUAUGCAAAACUGA	Hsa-Mir-29-P1d-v2 3p	UAGCACC	CUAGCACCAUUUGAAAUCAGUGU	1.52766
Hsa-Mir-19-P2a 3p	GUGCAAA	UGUGCAAAUCCAUGCAAAACUGA	Hsa-Mir-29-P1d-v2 3p	UAGCACC	CUAGCACCAUUUGAAAUCAGUGU	1.9685
Hsa-Mir-19-P2c 3p	GUGCAAA	UGUGCAAAUCCAUGCAAAACUGA	Hsa-Mir-29-P1d-v2 3p	UAGCACC	CUAGCACCAUUUGAAAUCAGUGU	1.9685
Hsa-Mir-23-P2 3p	UCACAUU	AUCACAUUGCCAGGGAUUACCAC	Hsa-Mir-29-P1d-v2 3p	UAGCACC	CUAGCACCAUUUGAAAUCAGUGU	1.9685
Hsa-Mir-23-P3 3p	UCACAUU	AUCACAUUGCCAGGGAUUUCCAA	Hsa-Mir-29-P1d-v2 3p	UAGCACC	CUAGCACCAUUUGAAAUCAGUGU	3.17558
Hsa-Mir-26-P2 5p	UCAAGUA	UUCAAGUAAUUCAGGAUAGGUU	Hsa-Mir-29-P1d-v2 3p	UAGCACC	CUAGCACCAUUUGAAAUCAGUGU	1.4153
Hsa-Mir-26-P4 5p	UCAAGUA	UUCAAGUAAUCCAGGAUAGGCU	Hsa-Mir-29-P1d-v2 3p	UAGCACC	CUAGCACCAUUUGAAAUCAGUGU	2.62238
Hsa-Mir-27-P2 3p	UCACAGU	UUCACAGUGGCUAAGUUCUGC	Hsa-Mir-29-P1d-v2 3p	UAGCACC	CUAGCACCAUUUGAAAUCAGUGU	1.30893
Hsa-Mir-27-P3 3p	UCACAGU	UUCACAGUGGCUAAGUUCCGC	Hsa-Mir-29-P1d-v2 3p	UAGCACC	CUAGCACCAUUUGAAAUCAGUGU	1.30893
Hsa-Mir-29-P1b-v2 3p	UAGCACC	CUAGCACCAUUUGAAAUCAGUGU	Hsa-Mir-29-P1d-v2 3p	UAGCACC	CUAGCACCAUUUGAAAUCAGUGU	0
Hsa-Mir-29-P1d-v1 3p	AGCACCA	UAGCACCAUUUGAAAUCAGUGUU	Hsa-Mir-29-P1d-v2 3p	UAGCACC	CUAGCACCAUUUGAAAUCAGUGU	3.17558
Hsa-Mir-1-P2 3p	GGAAUGU	UGGAAUGUAAGGAAGUGUGUGG	Hsa-Mir-29-P2b 3p	AGCACCA	UAGCACCAUCUGAAAUCGGUUA	1.16295
Hsa-Mir-1-P3 3p	GGAAUGU	UGGAAUGUAAAGAAGUAUGUAU	Hsa-Mir-29-P2b 3p	AGCACCA	UAGCACCAUCUGAAAUCGGUUA	1.16295
Hsa-Mir-7-P1 5p	GGAAGAC	UGGAAGACUAGUGAUUUUGUUGUU	Hsa-Mir-29-P2b 3p	AGCACCA	UAGCACCAUCUGAAAUCGGUUA	1.16295
Hsa-Mir-7-P2 5p	GGAAGAC	UGGAAGACUAGUGAUUUUGUUGUU	Hsa-Mir-29-P2b 3p	AGCACCA	UAGCACCAUCUGAAAUCGGUUA	1.16295
Hsa-Mir-7-P4 5p	GGAAGAC	UGGAAGACUAGUGAUUUUGUUGUU	Hsa-Mir-29-P2b 3p	AGCACCA	UAGCACCAUCUGAAAUCGGUUA	1.16295
Hsa-Mir-8-P1a 3p	AAUACUG	UAAUACUGCCUGGUAAUGAUGAC	Hsa-Mir-29-P2b 3p	AGCACCA	UAGCACCAUCUGAAAUCGGUUA	0.823959
Hsa-Mir-8-P1b 3p	AAUACUG	UAAUACUGCCGGGUAAUGAUGGA	Hsa-Mir-29-P2b 3p	AGCACCA	UAGCACCAUCUGAAAUCGGUUA	1.16295
Hsa-Mir-8-P2a 3p	AACACUG	UAACACUGUCUGGUAACGAUGUU	Hsa-Mir-29-P2b 3p	AGCACCA	UAGCACCAUCUGAAAUCGGUUA	0.591343
Hsa-Mir-8-P2b 3p	AACACUG	UAACACUGUCUGGUAAAGAUGGC	Hsa-Mir-29-P2b 3p	AGCACCA	UAGCACCAUCUGAAAUCGGUUA	0.698669
Hsa-Mir-8-P3a 3p	AAUACUG	UAAUACUGUCUGGUAAAACCGU	Hsa-Mir-29-P2b 3p	AGCACCA	UAGCACCAUCUGAAAUCGGUUA	1.16295
Hsa-Mir-9-P1 5p	CUUUGGU	UCUUUGGUUAUCUAGCUGUAUGA	Hsa-Mir-29-P2b 3p	AGCACCA	UAGCACCAUCUGAAAUCGGUUA	2.62238
Hsa-Mir-10-P2d 5p	ACCCGUA	AACCCGUAGAUCCGAACUUGUG	Hsa-Mir-29-P2b 3p	AGCACCA	UAGCACCAUCUGAAAUCGGUUA	1.79842
Hsa-Mir-10-P3d 5p	CCCUGAG	UCCCUGAGACCCUAACUUGUGA	Hsa-Mir-29-P2b 3p	AGCACCA	UAGCACCAUCUGAAAUCGGUUA	1.4153
Hsa-Mir-15-P1a 5p	AGCAGCA	UAGCAGCACAUAAUGGUUUGUG	Hsa-Mir-29-P2b 3p	AGCACCA	UAGCACCAUCUGAAAUCGGUUA	0.974462
Hsa-Mir-15-P1b 5p	AGCAGCA	UAGCAGCACAUCAUGGUUUACA	Hsa-Mir-29-P2b 3p	AGCACCA	UAGCACCAUCUGAAAUCGGUUA	0.974462
Hsa-Mir-15-P1c 5p	AGCAGCA	CAGCAGCAAUUCAUGUUUUGAA	Hsa-Mir-29-P2b 3p	AGCACCA	UAGCACCAUCUGAAAUCGGUUA	0.974462
Hsa-Mir-15-P1d 5p	AGCAGCA	CAGCAGCACACUGUGGUUUGUA	Hsa-Mir-29-P2b 3p	AGCACCA	UAGCACCAUCUGAAAUCGGUUA	1.4153
Hsa-Mir-15-P2a 5p	AGCAGCA	UAGCAGCACGUAAAUAUUGGCG	Hsa-Mir-29-P2b 3p	AGCACCA	UAGCACCAUCUGAAAUCGGUUA	0.823959
Hsa-Mir-15-P2b 5p	AGCAGCA	UAGCAGCACGUAAAUAUUGGCGU	Hsa-Mir-29-P2b 3p	AGCACCA	UAGCACCAUCUGAAAUCGGUUA	0.823959
Hsa-Mir-15-P2c 5p	AGCAGCG	UAGCAGCGGGAACAGUUCUGCAG	Hsa-Mir-29-P2b 3p	AGCACCA	UAGCACCAUCUGAAAUCGGUUA	1.16295
Hsa-Mir-15-P2d 5p	AGCAGCA	UAGCAGCACAGAAAUAUUGGCA	Hsa-Mir-29-P2b 3p	AGCACCA	UAGCACCAUCUGAAAUCGGUUA	0.823959
Hsa-Mir-17-P1a 5p	AAAGUGC	CAAAGUGCUUACAGUGCAGGUAG	Hsa-Mir-29-P2b 3p	AGCACCA	UAGCACCAUCUGAAAUCGGUUA	1.79842
Hsa-Mir-17-P1c 5p	AAAGUGC	AAAAGUGCUUACAGUGCAGGUAG	Hsa-Mir-29-P2b 3p	AGCACCA	UAGCACCAUCUGAAAUCGGUUA	1.79842
Hsa-Mir-17-P1d 5p	AAAGUGC	UAAAGUGCUGACAGUGCAGAU	Hsa-Mir-29-P2b 3p	AGCACCA	UAGCACCAUCUGAAAUCGGUUA	1.64792
Hsa-Mir-17-P1d 3p	AAAGUGC	CCGCACUGUGGGUACUUGCUGC	Hsa-Mir-29-P2b 3p	AGCACCA	UAGCACCAUCUGAAAUCGGUUA	0.974462
Hsa-Mir-17-P2a 5p	AAGGUGC	UAAGGUGCAUCUAGUGCAGAUAG	Hsa-Mir-29-P2b 3p	AGCACCA	UAGCACCAUCUGAAAUCGGUUA	1.79842
Hsa-Mir-17-P2c 5p	AAGGUGC	UAAGGUGCAUCUAGUGCAGUUAGU	Hsa-Mir-29-P2b 3p	AGCACCA	UAGCACCAUCUGAAAUCGGUUA	1.4153
Hsa-Mir-17-P4a 5p	AAAGUGC	UAAAGUGCUUAUAGUGCAGGUAG	Hsa-Mir-29-P2b 3p	AGCACCA	UAGCACCAUCUGAAAUCGGUUA	1.4153
Hsa-Mir-17-P4c 5p	AAAGUGC	CAAAGUGCUCAUAGUGCAGGUAG	Hsa-Mir-29-P2b 3p	AGCACCA	UAGCACCAUCUGAAAUCGGUUA	1.4153
Hsa-Mir-17-P4d 5p	AAAGUGC	CAAAGUGCUGUUCGUGCAGGUAG	Hsa-Mir-29-P2b 3p	AGCACCA	UAGCACCAUCUGAAAUCGGUUA	1.79842
Hsa-Mir-19-P1a 3p	GUGCAAA	UGUGCAAAUCUAUGCAAAACUGA	Hsa-Mir-29-P2b 3p	AGCACCA	UAGCACCAUCUGAAAUCGGUUA	2.62238
Hsa-Mir-22-P1b 3p	AGCUGCC	AAGCUGCCAGUUGAAGAACUGU	Hsa-Mir-29-P2b 3p	AGCACCA	UAGCACCAUCUGAAAUCGGUUA	1.4153
Hsa-Mir-24-P3 3p	GGCUCAG	UGGCUCAGUUCAGCAGGAACAG	Hsa-Mir-29-P2b 3p	AGCACCA	UAGCACCAUCUGAAAUCGGUUA	2.62238
Hsa-Mir-28-P2 5p	CGAGGAG	UCGAGGAGCUCACAGUCUAGUA	Hsa-Mir-29-P2b 3p	AGCACCA	UAGCACCAUCUGAAAUCGGUUA	1.79842
Hsa-Mir-29-P1b-v1 3p	AGCACCA	UAGCACCAUUUGAAAUCAGUGUU	Hsa-Mir-29-P2b 3p	AGCACCA	UAGCACCAUCUGAAAUCGGUUA	0.208224
Hsa-Mir-1-P2 3p	GGAAUGU	UGGAAUGUAAGGAAGUGUGUGG	Hsa-Mir-29-P2d 3p	AGCACCA	UAGCACCAUUUGAAAUCGGUUA	1.16295
Hsa-Mir-1-P3 3p	GGAAUGU	UGGAAUGUAAAGAAGUAUGUAU	Hsa-Mir-29-P2d 3p	AGCACCA	UAGCACCAUUUGAAAUCGGUUA	1.16295
Hsa-Mir-7-P1 5p	GGAAGAC	UGGAAGACUAGUGAUUUUGUUGUU	Hsa-Mir-29-P2d 3p	AGCACCA	UAGCACCAUUUGAAAUCGGUUA	1.16295
Hsa-Mir-7-P2 5p	GGAAGAC	UGGAAGACUAGUGAUUUUGUUGUU	Hsa-Mir-29-P2d 3p	AGCACCA	UAGCACCAUUUGAAAUCGGUUA	1.16295
Hsa-Mir-7-P4 5p	GGAAGAC	UGGAAGACUAGUGAUUUUGUUGUU	Hsa-Mir-29-P2d 3p	AGCACCA	UAGCACCAUUUGAAAUCGGUUA	1.16295
Hsa-Mir-8-P1a 3p	AAUACUG	UAAUACUGCCUGGUAAUGAUGAC	Hsa-Mir-29-P2d 3p	AGCACCA	UAGCACCAUUUGAAAUCGGUUA	0.974462
Hsa-Mir-8-P1b 3p	AAUACUG	UAAUACUGCCGGGUAAUGAUGGA	Hsa-Mir-29-P2d 3p	AGCACCA	UAGCACCAUUUGAAAUCGGUUA	1.4153
Hsa-Mir-8-P2a 3p	AACACUG	UAACACUGUCUGGUAACGAUGUU	Hsa-Mir-29-P2d 3p	AGCACCA	UAGCACCAUUUGAAAUCGGUUA	0.698669
Hsa-Mir-8-P2b 3p	AACACUG	UAACACUGUCUGGUAAAGAUGGC	Hsa-Mir-29-P2d 3p	AGCACCA	UAGCACCAUUUGAAAUCGGUUA	0.823959
Hsa-Mir-8-P3a 3p	AAUACUG	UAAUACUGUCUGGUAAAACCGU	Hsa-Mir-29-P2d 3p	AGCACCA	UAGCACCAUUUGAAAUCGGUUA	1.4153
Hsa-Mir-9-P1 5p	CUUUGGU	UCUUUGGUUAUCUAGCUGUAUGA	Hsa-Mir-29-P2d 3p	AGCACCA	UAGCACCAUUUGAAAUCGGUUA	2.62238
Hsa-Mir-10-P2d 5p	ACCCGUA	AACCCGUAGAUCCGAACUUGUG	Hsa-Mir-29-P2d 3p	AGCACCA	UAGCACCAUUUGAAAUCGGUUA	1.79842
Hsa-Mir-10-P3d 5p	CCCUGAG	UCCCUGAGACCCUAACUUGUGA	Hsa-Mir-29-P2d 3p	AGCACCA	UAGCACCAUUUGAAAUCGGUUA	1.79842
Hsa-Mir-15-P1a 5p	AGCAGCA	UAGCAGCACAUAAUGGUUUGUG	Hsa-Mir-29-P2d 3p	AGCACCA	UAGCACCAUUUGAAAUCGGUUA	0.974462
Hsa-Mir-15-P1b 5p	AGCAGCA	UAGCAGCACAUCAUGGUUUACA	Hsa-Mir-29-P2d 3p	AGCACCA	UAGCACCAUUUGAAAUCGGUUA	0.974462
Hsa-Mir-15-P1c 5p	AGCAGCA	CAGCAGCAAUUCAUGUUUUGAA	Hsa-Mir-29-P2d 3p	AGCACCA	UAGCACCAUUUGAAAUCGGUUA	0.823959
Hsa-Mir-15-P1d 5p	AGCAGCA	CAGCAGCACACUGUGGUUUGUA	Hsa-Mir-29-P2d 3p	AGCACCA	UAGCACCAUUUGAAAUCGGUUA	1.4153
Hsa-Mir-15-P2a 5p	AGCAGCA	UAGCAGCACGUAAAUAUUGGCG	Hsa-Mir-29-P2d 3p	AGCACCA	UAGCACCAUUUGAAAUCGGUUA	0.823959
Hsa-Mir-15-P2b 5p	AGCAGCA	UAGCAGCACGUAAAUAUUGGCGU	Hsa-Mir-29-P2d 3p	AGCACCA	UAGCACCAUUUGAAAUCGGUUA	0.823959
Hsa-Mir-15-P2c 5p	AGCAGCG	UAGCAGCGGGAACAGUUCUGCAG	Hsa-Mir-29-P2d 3p	AGCACCA	UAGCACCAUUUGAAAUCGGUUA	1.16295
Hsa-Mir-15-P2d 5p	AGCAGCA	UAGCAGCACAGAAAUAUUGGCA	Hsa-Mir-29-P2d 3p	AGCACCA	UAGCACCAUUUGAAAUCGGUUA	0.823959
Hsa-Mir-17-P1a 5p	AAAGUGC	CAAAGUGCUUACAGUGCAGGUAG	Hsa-Mir-29-P2d 3p	AGCACCA	UAGCACCAUUUGAAAUCGGUUA	1.4153
Hsa-Mir-17-P1c 5p	AAAGUGC	AAAAGUGCUUACAGUGCAGGUAG	Hsa-Mir-29-P2d 3p	AGCACCA	UAGCACCAUUUGAAAUCGGUUA	1.4153
Hsa-Mir-17-P1d 5p	AAAGUGC	UAAAGUGCUGACAGUGCAGAU	Hsa-Mir-29-P2d 3p	AGCACCA	UAGCACCAUUUGAAAUCGGUUA	1.64792
Hsa-Mir-17-P1d 3p	AAAGUGC	CCGCACUGUGGGUACUUGCUGC	Hsa-Mir-29-P2d 3p	AGCACCA	UAGCACCAUUUGAAAUCGGUUA	0.974462
Hsa-Mir-17-P2a 5p	AAGGUGC	UAAGGUGCAUCUAGUGCAGAUAG	Hsa-Mir-29-P2d 3p	AGCACCA	UAGCACCAUUUGAAAUCGGUUA	1.4153
Hsa-Mir-17-P2c 5p	AAGGUGC	UAAGGUGCAUCUAGUGCAGUUAGU	Hsa-Mir-29-P2d 3p	AGCACCA	UAGCACCAUUUGAAAUCGGUUA	1.16295
Hsa-Mir-17-P4a 5p	AAAGUGC	UAAAGUGCUUAUAGUGCAGGUAG	Hsa-Mir-29-P2d 3p	AGCACCA	UAGCACCAUUUGAAAUCGGUUA	1.16295
Hsa-Mir-17-P4c 5p	AAAGUGC	CAAAGUGCUCAUAGUGCAGGUAG	Hsa-Mir-29-P2d 3p	AGCACCA	UAGCACCAUUUGAAAUCGGUUA	1.79842
Hsa-Mir-17-P4d 5p	AAAGUGC	CAAAGUGCUGUUCGUGCAGGUAG	Hsa-Mir-29-P2d 3p	AGCACCA	UAGCACCAUUUGAAAUCGGUUA	1.79842
Hsa-Mir-22-P1b 3p	AGCUGCC	AAGCUGCCAGUUGAAGAACUGU	Hsa-Mir-29-P2d 3p	AGCACCA	UAGCACCAUUUGAAAUCGGUUA	1.4153
Hsa-Mir-24-P3 3p	GGCUCAG	UGGCUCAGUUCAGCAGGAACAG	Hsa-Mir-29-P2d 3p	AGCACCA	UAGCACCAUUUGAAAUCGGUUA	1.79842
Hsa-Mir-26-P1 5p	UCAAGUA	UUCAAGUAAUCCAGGAUAGGCU	Hsa-Mir-29-P2d 3p	AGCACCA	UAGCACCAUUUGAAAUCGGUUA	2.62238
Hsa-Mir-26-P2 5p	UCAAGUA	UUCAAGUAAUUCAGGAUAGGUU	Hsa-Mir-29-P2d 3p	AGCACCA	UAGCACCAUUUGAAAUCGGUUA	1.4153
Hsa-Mir-26-P4 5p	UCAAGUA	UUCAAGUAAUCCAGGAUAGGCU	Hsa-Mir-29-P2d 3p	AGCACCA	UAGCACCAUUUGAAAUCGGUUA	2.62238
Hsa-Mir-28-P2 5p	CGAGGAG	UCGAGGAGCUCACAGUCUAGUA	Hsa-Mir-29-P2d 3p	AGCACCA	UAGCACCAUUUGAAAUCGGUUA	1.4153
Hsa-Mir-29-P1b-v1 3p	AGCACCA	UAGCACCAUUUGAAAUCAGUGUU	Hsa-Mir-29-P2d 3p	AGCACCA	UAGCACCAUUUGAAAUCGGUUA	0.150503
Hsa-Mir-29-P1b-v2 3p	UAGCACC	CUAGCACCAUUUGAAAUCAGUGU	Hsa-Mir-29-P2d 3p	AGCACCA	UAGCACCAUUUGAAAUCGGUUA	2.62238
Hsa-Mir-29-P1d-v1 3p	AGCACCA	UAGCACCAUUUGAAAUCAGUGUU	Hsa-Mir-29-P2d 3p	AGCACCA	UAGCACCAUUUGAAAUCGGUUA	0.150503
Hsa-Mir-29-P1d-v2 3p	UAGCACC	CUAGCACCAUUUGAAAUCAGUGU	Hsa-Mir-29-P2d 3p	AGCACCA	UAGCACCAUUUGAAAUCGGUUA	2.62238
Hsa-Mir-29-P2b 3p	AGCACCA	UAGCACCAUCUGAAAUCGGUUA	Hsa-Mir-29-P2d 3p	AGCACCA	UAGCACCAUUUGAAAUCGGUUA	0.0468903
Hsa-Mir-1-P2 3p	GGAAUGU	UGGAAUGUAAGGAAGUGUGUGG	Hsa-Mir-30-P1a 5p	GUAAACA	UGUAAACAUCCCCGACUGGAAGCU	2.62238
Hsa-Mir-1-P3 3p	GGAAUGU	UGGAAUGUAAAGAAGUAUGUAU	Hsa-Mir-30-P1a 5p	GUAAACA	UGUAAACAUCCCCGACUGGAAGCU	2.62238
Hsa-Mir-7-P1 5p	GGAAGAC	UGGAAGACUAGUGAUUUUGUUGUU	Hsa-Mir-30-P1a 5p	GUAAACA	UGUAAACAUCCCCGACUGGAAGCU	1.34382
Hsa-Mir-7-P2 5p	GGAAGAC	UGGAAGACUAGUGAUUUUGUUGUU	Hsa-Mir-30-P1a 5p	GUAAACA	UGUAAACAUCCCCGACUGGAAGCU	1.34382
Hsa-Mir-7-P4 5p	GGAAGAC	UGGAAGACUAGUGAUUUUGUUGUU	Hsa-Mir-30-P1a 5p	GUAAACA	UGUAAACAUCCCCGACUGGAAGCU	1.34382
Hsa-Mir-8-P1a 3p	AAUACUG	UAAUACUGCCUGGUAAUGAUGAC	Hsa-Mir-30-P1a 5p	GUAAACA	UGUAAACAUCCCCGACUGGAAGCU	1.9685
Hsa-Mir-8-P1b 3p	AAUACUG	UAAUACUGCCGGGUAAUGAUGGA	Hsa-Mir-30-P1a 5p	GUAAACA	UGUAAACAUCCCCGACUGGAAGCU	1.9685
Hsa-Mir-8-P2a 3p	AACACUG	UAACACUGUCUGGUAACGAUGUU	Hsa-Mir-30-P1a 5p	GUAAACA	UGUAAACAUCCCCGACUGGAAGCU	3.17558
Hsa-Mir-8-P2b 3p	AACACUG	UAACACUGUCUGGUAAAGAUGGC	Hsa-Mir-30-P1a 5p	GUAAACA	UGUAAACAUCCCCGACUGGAAGCU	1.52766
Hsa-Mir-10-P2b 5p	ACCCGUA	CACCCGUAGAACCGACCUUGCG	Hsa-Mir-30-P1a 5p	GUAAACA	UGUAAACAUCCCCGACUGGAAGCU	1.79842
Hsa-Mir-10-P2c 5p	ACCCGUA	AACCCGUAGAUCCGAUCUUGUG	Hsa-Mir-30-P1a 5p	GUAAACA	UGUAAACAUCCCCGACUGGAAGCU	2.62238
Hsa-Mir-10-P2d 5p	ACCCGUA	AACCCGUAGAUCCGAACUUGUG	Hsa-Mir-30-P1a 5p	GUAAACA	UGUAAACAUCCCCGACUGGAAGCU	2.62238
Hsa-Mir-10-P3d 5p	CCCUGAG	UCCCUGAGACCCUAACUUGUGA	Hsa-Mir-30-P1a 5p	GUAAACA	UGUAAACAUCCCCGACUGGAAGCU	1.4153
Hsa-Mir-15-P1a 5p	AGCAGCA	UAGCAGCACAUAAUGGUUUGUG	Hsa-Mir-30-P1a 5p	GUAAACA	UGUAAACAUCCCCGACUGGAAGCU	2.62238
Hsa-Mir-15-P1b 5p	AGCAGCA	UAGCAGCACAUCAUGGUUUACA	Hsa-Mir-30-P1a 5p	GUAAACA	UGUAAACAUCCCCGACUGGAAGCU	1.79842
Hsa-Mir-15-P1c 5p	AGCAGCA	CAGCAGCAAUUCAUGUUUUGAA	Hsa-Mir-30-P1a 5p	GUAAACA	UGUAAACAUCCCCGACUGGAAGCU	2.62238
Hsa-Mir-15-P2b 5p	AGCAGCA	UAGCAGCACGUAAAUAUUGGCGU	Hsa-Mir-30-P1a 5p	GUAAACA	UGUAAACAUCCCCGACUGGAAGCU	1.9685
Hsa-Mir-19-P2a 3p	GUGCAAA	UGUGCAAAUCCAUGCAAAACUGA	Hsa-Mir-30-P1a 5p	GUAAACA	UGUAAACAUCCCCGACUGGAAGCU	1.05067
Hsa-Mir-19-P2c 3p	GUGCAAA	UGUGCAAAUCCAUGCAAAACUGA	Hsa-Mir-30-P1a 5p	GUAAACA	UGUAAACAUCCCCGACUGGAAGCU	1.05067
Hsa-Mir-23-P3 3p	UCACAUU	AUCACAUUGCCAGGGAUUUCCAA	Hsa-Mir-30-P1a 5p	GUAAACA	UGUAAACAUCCCCGACUGGAAGCU	3.17558
Hsa-Mir-24-P2 3p	GGCUCAG	UGGCUCAGUUCAGCAGGAACAG	Hsa-Mir-30-P1a 5p	GUAAACA	UGUAAACAUCCCCGACUGGAAGCU	1.79842
Hsa-Mir-24-P3 3p	GGCUCAG	UGGCUCAGUUCAGCAGGAACAG	Hsa-Mir-30-P1a 5p	GUAAACA	UGUAAACAUCCCCGACUGGAAGCU	1.79842
Hsa-Mir-26-P1 5p	UCAAGUA	UUCAAGUAAUCCAGGAUAGGCU	Hsa-Mir-30-P1a 5p	GUAAACA	UGUAAACAUCCCCGACUGGAAGCU	1.16295
Hsa-Mir-26-P2 5p	UCAAGUA	UUCAAGUAAUUCAGGAUAGGUU	Hsa-Mir-30-P1a 5p	GUAAACA	UGUAAACAUCCCCGACUGGAAGCU	1.4153
Hsa-Mir-26-P4 5p	UCAAGUA	UUCAAGUAAUCCAGGAUAGGCU	Hsa-Mir-30-P1a 5p	GUAAACA	UGUAAACAUCCCCGACUGGAAGCU	1.16295
Hsa-Mir-29-P1b-v1 3p	AGCACCA	UAGCACCAUUUGAAAUCAGUGUU	Hsa-Mir-30-P1a 5p	GUAAACA	UGUAAACAUCCCCGACUGGAAGCU	1.9685
Hsa-Mir-29-P2d 3p	AGCACCA	UAGCACCAUUUGAAAUCGGUUA	Hsa-Mir-30-P1a 5p	GUAAACA	UGUAAACAUCCCCGACUGGAAGCU	1.4153
Hsa-Mir-1-P2 3p	GGAAUGU	UGGAAUGUAAGGAAGUGUGUGG	Hsa-Mir-30-P1b 5p	GUAAACA	UGUAAACAUCCUCGACUGGAAGCU	2.62238
Hsa-Mir-1-P3 3p	GGAAUGU	UGGAAUGUAAAGAAGUAUGUAU	Hsa-Mir-30-P1b 5p	GUAAACA	UGUAAACAUCCUCGACUGGAAGCU	2.62238
Hsa-Mir-7-P1 5p	GGAAGAC	UGGAAGACUAGUGAUUUUGUUGUU	Hsa-Mir-30-P1b 5p	GUAAACA	UGUAAACAUCCUCGACUGGAAGCU	1.12806
Hsa-Mir-7-P2 5p	GGAAGAC	UGGAAGACUAGUGAUUUUGUUGUU	Hsa-Mir-30-P1b 5p	GUAAACA	UGUAAACAUCCUCGACUGGAAGCU	1.12806
Hsa-Mir-7-P4 5p	GGAAGAC	UGGAAGACUAGUGAUUUUGUUGUU	Hsa-Mir-30-P1b 5p	GUAAACA	UGUAAACAUCCUCGACUGGAAGCU	1.12806
Hsa-Mir-8-P1a 3p	AAUACUG	UAAUACUGCCUGGUAAUGAUGAC	Hsa-Mir-30-P1b 5p	GUAAACA	UGUAAACAUCCUCGACUGGAAGCU	1.9685
Hsa-Mir-8-P1b 3p	AAUACUG	UAAUACUGCCGGGUAAUGAUGGA	Hsa-Mir-30-P1b 5p	GUAAACA	UGUAAACAUCCUCGACUGGAAGCU	1.9685
Hsa-Mir-8-P2a 3p	AACACUG	UAACACUGUCUGGUAACGAUGUU	Hsa-Mir-30-P1b 5p	GUAAACA	UGUAAACAUCCUCGACUGGAAGCU	3.17558
Hsa-Mir-8-P2b 3p	AACACUG	UAACACUGUCUGGUAAAGAUGGC	Hsa-Mir-30-P1b 5p	GUAAACA	UGUAAACAUCCUCGACUGGAAGCU	1.52766
Hsa-Mir-9-P1 3p	CUUUGGU	AUAAAGCUAGAUAACCGAAAGUA	Hsa-Mir-30-P1b 5p	GUAAACA	UGUAAACAUCCUCGACUGGAAGCU	3.17558
Hsa-Mir-9-P2 5p	CUUUGGU	UCUUUGGUUAUCUAGCUGUAUGA	Hsa-Mir-30-P1b 5p	GUAAACA	UGUAAACAUCCUCGACUGGAAGCU	1.52766
Hsa-Mir-9-P2 3p	CUUUGGU	AUAAAGCUAGAUAACCGAAAGUA	Hsa-Mir-30-P1b 5p	GUAAACA	UGUAAACAUCCUCGACUGGAAGCU	3.17558
Hsa-Mir-9-P3 5p	CUUUGGU	UCUUUGGUUAUCUAGCUGUAUGA	Hsa-Mir-30-P1b 5p	GUAAACA	UGUAAACAUCCUCGACUGGAAGCU	1.52766
Hsa-Mir-9-P3 3p	CUUUGGU	AUAAAGCUAGAUAACCGAAAGUA	Hsa-Mir-30-P1b 5p	GUAAACA	UGUAAACAUCCUCGACUGGAAGCU	3.17558
Hsa-Mir-10-P2b 5p	ACCCGUA	CACCCGUAGAACCGACCUUGCG	Hsa-Mir-30-P1b 5p	GUAAACA	UGUAAACAUCCUCGACUGGAAGCU	2.62238
Hsa-Mir-10-P3d 5p	CCCUGAG	UCCCUGAGACCCUAACUUGUGA	Hsa-Mir-30-P1b 5p	GUAAACA	UGUAAACAUCCUCGACUGGAAGCU	1.79842
Hsa-Mir-15-P1a 5p	AGCAGCA	UAGCAGCACAUAAUGGUUUGUG	Hsa-Mir-30-P1b 5p	GUAAACA	UGUAAACAUCCUCGACUGGAAGCU	2.62238
Hsa-Mir-15-P1b 5p	AGCAGCA	UAGCAGCACAUCAUGGUUUACA	Hsa-Mir-30-P1b 5p	GUAAACA	UGUAAACAUCCUCGACUGGAAGCU	2.62238
Hsa-Mir-15-P2a 5p	AGCAGCA	UAGCAGCACGUAAAUAUUGGCG	Hsa-Mir-30-P1b 5p	GUAAACA	UGUAAACAUCCUCGACUGGAAGCU	1.79842
Hsa-Mir-15-P2b 5p	AGCAGCA	UAGCAGCACGUAAAUAUUGGCGU	Hsa-Mir-30-P1b 5p	GUAAACA	UGUAAACAUCCUCGACUGGAAGCU	1.9685
Hsa-Mir-17-P4c 5p	AAAGUGC	CAAAGUGCUCAUAGUGCAGGUAG	Hsa-Mir-30-P1b 5p	GUAAACA	UGUAAACAUCCUCGACUGGAAGCU	3.17558
Hsa-Mir-17-P4d 5p	AAAGUGC	CAAAGUGCUGUUCGUGCAGGUAG	Hsa-Mir-30-P1b 5p	GUAAACA	UGUAAACAUCCUCGACUGGAAGCU	3.17558
Hsa-Mir-19-P1a 3p	GUGCAAA	UGUGCAAAUCUAUGCAAAACUGA	Hsa-Mir-30-P1b 5p	GUAAACA	UGUAAACAUCCUCGACUGGAAGCU	1.25187
Hsa-Mir-19-P2a 3p	GUGCAAA	UGUGCAAAUCCAUGCAAAACUGA	Hsa-Mir-30-P1b 5p	GUAAACA	UGUAAACAUCCUCGACUGGAAGCU	1.05067
Hsa-Mir-19-P2c 3p	GUGCAAA	UGUGCAAAUCCAUGCAAAACUGA	Hsa-Mir-30-P1b 5p	GUAAACA	UGUAAACAUCCUCGACUGGAAGCU	1.05067
Hsa-Mir-23-P3 3p	UCACAUU	AUCACAUUGCCAGGGAUUUCCAA	Hsa-Mir-30-P1b 5p	GUAAACA	UGUAAACAUCCUCGACUGGAAGCU	3.17558
Hsa-Mir-24-P2 3p	GGCUCAG	UGGCUCAGUUCAGCAGGAACAG	Hsa-Mir-30-P1b 5p	GUAAACA	UGUAAACAUCCUCGACUGGAAGCU	1.79842
Hsa-Mir-24-P3 3p	GGCUCAG	UGGCUCAGUUCAGCAGGAACAG	Hsa-Mir-30-P1b 5p	GUAAACA	UGUAAACAUCCUCGACUGGAAGCU	1.79842
Hsa-Mir-26-P1 5p	UCAAGUA	UUCAAGUAAUCCAGGAUAGGCU	Hsa-Mir-30-P1b 5p	GUAAACA	UGUAAACAUCCUCGACUGGAAGCU	1.4153
Hsa-Mir-26-P2 5p	UCAAGUA	UUCAAGUAAUUCAGGAUAGGUU	Hsa-Mir-30-P1b 5p	GUAAACA	UGUAAACAUCCUCGACUGGAAGCU	1.79842
Hsa-Mir-26-P4 5p	UCAAGUA	UUCAAGUAAUCCAGGAUAGGCU	Hsa-Mir-30-P1b 5p	GUAAACA	UGUAAACAUCCUCGACUGGAAGCU	1.4153
Hsa-Mir-27-P2 3p	UCACAGU	UUCACAGUGGCUAAGUUCUGC	Hsa-Mir-30-P1b 5p	GUAAACA	UGUAAACAUCCUCGACUGGAAGCU	2.28339
Hsa-Mir-27-P3 3p	UCACAGU	UUCACAGUGGCUAAGUUCCGC	Hsa-Mir-30-P1b 5p	GUAAACA	UGUAAACAUCCUCGACUGGAAGCU	2.28339
Hsa-Mir-29-P1b-v1 3p	AGCACCA	UAGCACCAUUUGAAAUCAGUGUU	Hsa-Mir-30-P1b 5p	GUAAACA	UGUAAACAUCCUCGACUGGAAGCU	1.9685
Hsa-Mir-29-P1b-v2 3p	UAGCACC	CUAGCACCAUUUGAAAUCAGUGU	Hsa-Mir-30-P1b 5p	GUAAACA	UGUAAACAUCCUCGACUGGAAGCU	3.17558
Hsa-Mir-29-P1d-v1 3p	AGCACCA	UAGCACCAUUUGAAAUCAGUGUU	Hsa-Mir-30-P1b 5p	GUAAACA	UGUAAACAUCCUCGACUGGAAGCU	1.9685
Hsa-Mir-29-P1d-v2 3p	UAGCACC	CUAGCACCAUUUGAAAUCAGUGU	Hsa-Mir-30-P1b 5p	GUAAACA	UGUAAACAUCCUCGACUGGAAGCU	3.17558
Hsa-Mir-29-P2b 3p	AGCACCA	UAGCACCAUCUGAAAUCGGUUA	Hsa-Mir-30-P1b 5p	GUAAACA	UGUAAACAUCCUCGACUGGAAGCU	1.16295
Hsa-Mir-29-P2d 3p	AGCACCA	UAGCACCAUUUGAAAUCGGUUA	Hsa-Mir-30-P1b 5p	GUAAACA	UGUAAACAUCCUCGACUGGAAGCU	1.4153
Hsa-Mir-30-P1a 5p	GUAAACA	UGUAAACAUCCCCGACUGGAAGCU	Hsa-Mir-30-P1b 5p	GUAAACA	UGUAAACAUCCUCGACUGGAAGCU	0.0428688
Hsa-Mir-1-P2 3p	GGAAUGU	UGGAAUGUAAGGAAGUGUGUGG	Hsa-Mir-30-P1d 5p	GUAAACA	UGUAAACAUCCUUGACUGGAAGCU	2.62238
Hsa-Mir-1-P3 3p	GGAAUGU	UGGAAUGUAAAGAAGUAUGUAU	Hsa-Mir-30-P1d 5p	GUAAACA	UGUAAACAUCCUUGACUGGAAGCU	2.62238
Hsa-Mir-7-P1 5p	GGAAGAC	UGGAAGACUAGUGAUUUUGUUGUU	Hsa-Mir-30-P1d 5p	GUAAACA	UGUAAACAUCCUUGACUGGAAGCU	1.12806
Hsa-Mir-7-P2 5p	GGAAGAC	UGGAAGACUAGUGAUUUUGUUGUU	Hsa-Mir-30-P1d 5p	GUAAACA	UGUAAACAUCCUUGACUGGAAGCU	1.12806
Hsa-Mir-7-P4 5p	GGAAGAC	UGGAAGACUAGUGAUUUUGUUGUU	Hsa-Mir-30-P1d 5p	GUAAACA	UGUAAACAUCCUUGACUGGAAGCU	1.12806
Hsa-Mir-8-P1a 3p	AAUACUG	UAAUACUGCCUGGUAAUGAUGAC	Hsa-Mir-30-P1d 5p	GUAAACA	UGUAAACAUCCUUGACUGGAAGCU	1.9685
Hsa-Mir-8-P1b 3p	AAUACUG	UAAUACUGCCGGGUAAUGAUGGA	Hsa-Mir-30-P1d 5p	GUAAACA	UGUAAACAUCCUUGACUGGAAGCU	1.9685
Hsa-Mir-8-P2a 3p	AACACUG	UAACACUGUCUGGUAACGAUGUU	Hsa-Mir-30-P1d 5p	GUAAACA	UGUAAACAUCCUUGACUGGAAGCU	3.17558
Hsa-Mir-8-P2b 3p	AACACUG	UAACACUGUCUGGUAAAGAUGGC	Hsa-Mir-30-P1d 5p	GUAAACA	UGUAAACAUCCUUGACUGGAAGCU	1.52766
Hsa-Mir-9-P1 3p	CUUUGGU	AUAAAGCUAGAUAACCGAAAGUA	Hsa-Mir-30-P1d 5p	GUAAACA	UGUAAACAUCCUUGACUGGAAGCU	3.17558
Hsa-Mir-9-P2 5p	CUUUGGU	UCUUUGGUUAUCUAGCUGUAUGA	Hsa-Mir-30-P1d 5p	GUAAACA	UGUAAACAUCCUUGACUGGAAGCU	1.25187
Hsa-Mir-9-P2 3p	CUUUGGU	AUAAAGCUAGAUAACCGAAAGUA	Hsa-Mir-30-P1d 5p	GUAAACA	UGUAAACAUCCUUGACUGGAAGCU	3.17558
Hsa-Mir-9-P3 5p	CUUUGGU	UCUUUGGUUAUCUAGCUGUAUGA	Hsa-Mir-30-P1d 5p	GUAAACA	UGUAAACAUCCUUGACUGGAAGCU	1.25187
Hsa-Mir-9-P3 3p	CUUUGGU	AUAAAGCUAGAUAACCGAAAGUA	Hsa-Mir-30-P1d 5p	GUAAACA	UGUAAACAUCCUUGACUGGAAGCU	3.17558
Hsa-Mir-10-P3d 5p	CCCUGAG	UCCCUGAGACCCUAACUUGUGA	Hsa-Mir-30-P1d 5p	GUAAACA	UGUAAACAUCCUUGACUGGAAGCU	1.4153
Hsa-Mir-15-P1a 5p	AGCAGCA	UAGCAGCACAUAAUGGUUUGUG	Hsa-Mir-30-P1d 5p	GUAAACA	UGUAAACAUCCUUGACUGGAAGCU	2.62238
Hsa-Mir-15-P1b 5p	AGCAGCA	UAGCAGCACAUCAUGGUUUACA	Hsa-Mir-30-P1d 5p	GUAAACA	UGUAAACAUCCUUGACUGGAAGCU	2.62238
Hsa-Mir-15-P2a 5p	AGCAGCA	UAGCAGCACGUAAAUAUUGGCG	Hsa-Mir-30-P1d 5p	GUAAACA	UGUAAACAUCCUUGACUGGAAGCU	1.79842
Hsa-Mir-15-P2b 5p	AGCAGCA	UAGCAGCACGUAAAUAUUGGCGU	Hsa-Mir-30-P1d 5p	GUAAACA	UGUAAACAUCCUUGACUGGAAGCU	1.9685
Hsa-Mir-17-P4c 5p	AAAGUGC	CAAAGUGCUCAUAGUGCAGGUAG	Hsa-Mir-30-P1d 5p	GUAAACA	UGUAAACAUCCUUGACUGGAAGCU	3.17558
Hsa-Mir-19-P2a 3p	GUGCAAA	UGUGCAAAUCCAUGCAAAACUGA	Hsa-Mir-30-P1d 5p	GUAAACA	UGUAAACAUCCUUGACUGGAAGCU	0.892188
Hsa-Mir-19-P2c 3p	GUGCAAA	UGUGCAAAUCCAUGCAAAACUGA	Hsa-Mir-30-P1d 5p	GUAAACA	UGUAAACAUCCUUGACUGGAAGCU	0.892188
Hsa-Mir-23-P3 3p	UCACAUU	AUCACAUUGCCAGGGAUUUCCAA	Hsa-Mir-30-P1d 5p	GUAAACA	UGUAAACAUCCUUGACUGGAAGCU	3.17558
Hsa-Mir-24-P2 3p	GGCUCAG	UGGCUCAGUUCAGCAGGAACAG	Hsa-Mir-30-P1d 5p	GUAAACA	UGUAAACAUCCUUGACUGGAAGCU	1.79842
Hsa-Mir-24-P3 3p	GGCUCAG	UGGCUCAGUUCAGCAGGAACAG	Hsa-Mir-30-P1d 5p	GUAAACA	UGUAAACAUCCUUGACUGGAAGCU	1.79842
Hsa-Mir-26-P1 5p	UCAAGUA	UUCAAGUAAUCCAGGAUAGGCU	Hsa-Mir-30-P1d 5p	GUAAACA	UGUAAACAUCCUUGACUGGAAGCU	1.4153
Hsa-Mir-26-P2 5p	UCAAGUA	UUCAAGUAAUUCAGGAUAGGUU	Hsa-Mir-30-P1d 5p	GUAAACA	UGUAAACAUCCUUGACUGGAAGCU	1.79842
Hsa-Mir-26-P4 5p	UCAAGUA	UUCAAGUAAUCCAGGAUAGGCU	Hsa-Mir-30-P1d 5p	GUAAACA	UGUAAACAUCCUUGACUGGAAGCU	1.4153
Hsa-Mir-27-P2 3p	UCACAGU	UUCACAGUGGCUAAGUUCUGC	Hsa-Mir-30-P1d 5p	GUAAACA	UGUAAACAUCCUUGACUGGAAGCU	2.28339
Hsa-Mir-27-P3 3p	UCACAGU	UUCACAGUGGCUAAGUUCCGC	Hsa-Mir-30-P1d 5p	GUAAACA	UGUAAACAUCCUUGACUGGAAGCU	2.28339
Hsa-Mir-29-P1b-v1 3p	AGCACCA	UAGCACCAUUUGAAAUCAGUGUU	Hsa-Mir-30-P1d 5p	GUAAACA	UGUAAACAUCCUUGACUGGAAGCU	1.9685
Hsa-Mir-29-P1b-v2 3p	UAGCACC	CUAGCACCAUUUGAAAUCAGUGU	Hsa-Mir-30-P1d 5p	GUAAACA	UGUAAACAUCCUUGACUGGAAGCU	3.17558
Hsa-Mir-29-P1d-v1 3p	AGCACCA	UAGCACCAUUUGAAAUCAGUGUU	Hsa-Mir-30-P1d 5p	GUAAACA	UGUAAACAUCCUUGACUGGAAGCU	1.9685
Hsa-Mir-29-P1d-v2 3p	UAGCACC	CUAGCACCAUUUGAAAUCAGUGU	Hsa-Mir-30-P1d 5p	GUAAACA	UGUAAACAUCCUUGACUGGAAGCU	3.17558
Hsa-Mir-29-P2b 3p	AGCACCA	UAGCACCAUCUGAAAUCGGUUA	Hsa-Mir-30-P1d 5p	GUAAACA	UGUAAACAUCCUUGACUGGAAGCU	1.16295
Hsa-Mir-29-P2d 3p	AGCACCA	UAGCACCAUUUGAAAUCGGUUA	Hsa-Mir-30-P1d 5p	GUAAACA	UGUAAACAUCCUUGACUGGAAGCU	1.4153
Hsa-Mir-30-P1a 5p	GUAAACA	UGUAAACAUCCCCGACUGGAAGCU	Hsa-Mir-30-P1d 5p	GUAAACA	UGUAAACAUCCUUGACUGGAAGCU	0.0883373
Hsa-Mir-30-P1b 5p	GUAAACA	UGUAAACAUCCUCGACUGGAAGCU	Hsa-Mir-30-P1d 5p	GUAAACA	UGUAAACAUCCUUGACUGGAAGCU	0.0428688
Hsa-Let-7-P2a1 5p	GAGGUAG	UGAGGUAGUAGGUUGUAUAGUU	Hsa-Mir-30-P2a 5p	GUAAACA	UGUAAACAUCCUACACUCAGCU	2.62238
Hsa-Let-7-P2a2 5p	GAGGUAG	UGAGGUAGUAGGUUGUAUAGUU	Hsa-Mir-30-P2a 5p	GUAAACA	UGUAAACAUCCUACACUCAGCU	2.62238
Hsa-Let-7-P2a3 5p	GAGGUAG	UGAGGUAGUAGAUUGUAUAGUU	Hsa-Mir-30-P2a 5p	GUAAACA	UGUAAACAUCCUACACUCAGCU	2.62238
Hsa-Let-7-P2b1 5p	GAGGUAG	UGAGGUAGUAGAUUGUAUAGUU	Hsa-Mir-30-P2a 5p	GUAAACA	UGUAAACAUCCUACACUCAGCU	2.62238
Hsa-Let-7-P2c2 5p	GAGGUAG	UGAGGUAGUAGUUUGUGCUGUU	Hsa-Mir-30-P2a 5p	GUAAACA	UGUAAACAUCCUACACUCAGCU	1.79842
Hsa-Let-7-P2c3 5p	GAGGUAG	UGAGGUAGUAGUUUGUACAGUU	Hsa-Mir-30-P2a 5p	GUAAACA	UGUAAACAUCCUACACUCAGCU	1.4153
Hsa-Mir-1-P1 3p	GGAAUGU	UGGAAUGUAAAGAAGUAUGUAU	Hsa-Mir-30-P2a 5p	GUAAACA	UGUAAACAUCCUACACUCAGCU	2.62238
Hsa-Mir-7-P1 5p	GGAAGAC	UGGAAGACUAGUGAUUUUGUUGUU	Hsa-Mir-30-P2a 5p	GUAAACA	UGUAAACAUCCUACACUCAGCU	1.79842
Hsa-Mir-7-P2 5p	GGAAGAC	UGGAAGACUAGUGAUUUUGUUGUU	Hsa-Mir-30-P2a 5p	GUAAACA	UGUAAACAUCCUACACUCAGCU	1.79842
Hsa-Mir-7-P4 5p	GGAAGAC	UGGAAGACUAGUGAUUUUGUUGUU	Hsa-Mir-30-P2a 5p	GUAAACA	UGUAAACAUCCUACACUCAGCU	1.79842
Hsa-Mir-8-P1a 3p	AAUACUG	UAAUACUGCCUGGUAAUGAUGAC	Hsa-Mir-30-P2a 5p	GUAAACA	UGUAAACAUCCUACACUCAGCU	2.62238
Hsa-Mir-8-P1b 3p	AAUACUG	UAAUACUGCCGGGUAAUGAUGGA	Hsa-Mir-30-P2a 5p	GUAAACA	UGUAAACAUCCUACACUCAGCU	2.62238
Hsa-Mir-8-P2a 3p	AACACUG	UAACACUGUCUGGUAACGAUGUU	Hsa-Mir-30-P2a 5p	GUAAACA	UGUAAACAUCCUACACUCAGCU	1.79842
Hsa-Mir-8-P2b 3p	AACACUG	UAACACUGUCUGGUAAAGAUGGC	Hsa-Mir-30-P2a 5p	GUAAACA	UGUAAACAUCCUACACUCAGCU	2.62238
Hsa-Mir-8-P3a 3p	AAUACUG	UAAUACUGUCUGGUAAAACCGU	Hsa-Mir-30-P2a 5p	GUAAACA	UGUAAACAUCCUACACUCAGCU	2.62238
Hsa-Mir-10-P3d 5p	CCCUGAG	UCCCUGAGACCCUAACUUGUGA	Hsa-Mir-30-P2a 5p	GUAAACA	UGUAAACAUCCUACACUCAGCU	2.62238
Hsa-Mir-15-P1a 5p	AGCAGCA	UAGCAGCACAUAAUGGUUUGUG	Hsa-Mir-30-P2a 5p	GUAAACA	UGUAAACAUCCUACACUCAGCU	1.79842
Hsa-Mir-15-P1b 5p	AGCAGCA	UAGCAGCACAUCAUGGUUUACA	Hsa-Mir-30-P2a 5p	GUAAACA	UGUAAACAUCCUACACUCAGCU	1.79842
Hsa-Mir-15-P1c 5p	AGCAGCA	CAGCAGCAAUUCAUGUUUUGAA	Hsa-Mir-30-P2a 5p	GUAAACA	UGUAAACAUCCUACACUCAGCU	2.62238
Hsa-Mir-15-P1d 5p	AGCAGCA	CAGCAGCACACUGUGGUUUGUA	Hsa-Mir-30-P2a 5p	GUAAACA	UGUAAACAUCCUACACUCAGCU	1.79842
Hsa-Mir-15-P2a 5p	AGCAGCA	UAGCAGCACGUAAAUAUUGGCG	Hsa-Mir-30-P2a 5p	GUAAACA	UGUAAACAUCCUACACUCAGCU	1.4153
Hsa-Mir-15-P2b 5p	AGCAGCA	UAGCAGCACGUAAAUAUUGGCGU	Hsa-Mir-30-P2a 5p	GUAAACA	UGUAAACAUCCUACACUCAGCU	1.4153
Hsa-Mir-15-P2c 5p	AGCAGCG	UAGCAGCGGGAACAGUUCUGCAG	Hsa-Mir-30-P2a 5p	GUAAACA	UGUAAACAUCCUACACUCAGCU	1.79842
Hsa-Mir-15-P2d 5p	AGCAGCA	UAGCAGCACAGAAAUAUUGGCA	Hsa-Mir-30-P2a 5p	GUAAACA	UGUAAACAUCCUACACUCAGCU	1.4153
Hsa-Mir-17-P4c 5p	AAAGUGC	CAAAGUGCUCAUAGUGCAGGUAG	Hsa-Mir-30-P2a 5p	GUAAACA	UGUAAACAUCCUACACUCAGCU	2.62238
Hsa-Mir-19-P2a 3p	GUGCAAA	UGUGCAAAUCCAUGCAAAACUGA	Hsa-Mir-30-P2a 5p	GUAAACA	UGUAAACAUCCUACACUCAGCU	1.16295
Hsa-Mir-19-P2c 3p	GUGCAAA	UGUGCAAAUCCAUGCAAAACUGA	Hsa-Mir-30-P2a 5p	GUAAACA	UGUAAACAUCCUACACUCAGCU	1.16295
Hsa-Mir-23-P3 3p	UCACAUU	AUCACAUUGCCAGGGAUUUCCAA	Hsa-Mir-30-P2a 5p	GUAAACA	UGUAAACAUCCUACACUCAGCU	2.62238
Hsa-Mir-24-P2 3p	GGCUCAG	UGGCUCAGUUCAGCAGGAACAG	Hsa-Mir-30-P2a 5p	GUAAACA	UGUAAACAUCCUACACUCAGCU	1.79842
Hsa-Mir-24-P3 3p	GGCUCAG	UGGCUCAGUUCAGCAGGAACAG	Hsa-Mir-30-P2a 5p	GUAAACA	UGUAAACAUCCUACACUCAGCU	1.79842
Hsa-Mir-26-P1 5p	UCAAGUA	UUCAAGUAAUCCAGGAUAGGCU	Hsa-Mir-30-P2a 5p	GUAAACA	UGUAAACAUCCUACACUCAGCU	0.974462
Hsa-Mir-26-P2 5p	UCAAGUA	UUCAAGUAAUUCAGGAUAGGUU	Hsa-Mir-30-P2a 5p	GUAAACA	UGUAAACAUCCUACACUCAGCU	1.4153
Hsa-Mir-26-P4 5p	UCAAGUA	UUCAAGUAAUCCAGGAUAGGCU	Hsa-Mir-30-P2a 5p	GUAAACA	UGUAAACAUCCUACACUCAGCU	0.974462
Hsa-Mir-27-P2 3p	UCACAGU	UUCACAGUGGCUAAGUUCUGC	Hsa-Mir-30-P2a 5p	GUAAACA	UGUAAACAUCCUACACUCAGCU	0.899022
Hsa-Mir-27-P3 3p	UCACAGU	UUCACAGUGGCUAAGUUCCGC	Hsa-Mir-30-P2a 5p	GUAAACA	UGUAAACAUCCUACACUCAGCU	0.899022
Hsa-Mir-29-P1b-v2 3p	UAGCACC	CUAGCACCAUUUGAAAUCAGUGU	Hsa-Mir-30-P2a 5p	GUAAACA	UGUAAACAUCCUACACUCAGCU	1.4153
Hsa-Mir-29-P1d-v1 3p	AGCACCA	UAGCACCAUUUGAAAUCAGUGUU	Hsa-Mir-30-P2a 5p	GUAAACA	UGUAAACAUCCUACACUCAGCU	1.4153
Hsa-Mir-29-P1d-v2 3p	UAGCACC	CUAGCACCAUUUGAAAUCAGUGU	Hsa-Mir-30-P2a 5p	GUAAACA	UGUAAACAUCCUACACUCAGCU	1.4153
Hsa-Mir-29-P2b 3p	AGCACCA	UAGCACCAUCUGAAAUCGGUUA	Hsa-Mir-30-P2a 5p	GUAAACA	UGUAAACAUCCUACACUCAGCU	1.4153
Hsa-Mir-29-P2d 3p	AGCACCA	UAGCACCAUUUGAAAUCGGUUA	Hsa-Mir-30-P2a 5p	GUAAACA	UGUAAACAUCCUACACUCAGCU	1.79842
Hsa-Mir-30-P1a 5p	GUAAACA	UGUAAACAUCCCCGACUGGAAGCU	Hsa-Mir-30-P2a 5p	GUAAACA	UGUAAACAUCCUACACUCAGCU	0.497471
Hsa-Mir-30-P1b 5p	GUAAACA	UGUAAACAUCCUCGACUGGAAGCU	Hsa-Mir-30-P2a 5p	GUAAACA	UGUAAACAUCCUACACUCAGCU	0.414051
Hsa-Mir-30-P1d 5p	GUAAACA	UGUAAACAUCCUUGACUGGAAGCU	Hsa-Mir-30-P2a 5p	GUAAACA	UGUAAACAUCCUACACUCAGCU	0.414051
Hsa-Mir-1-P2 3p	GGAAUGU	UGGAAUGUAAGGAAGUGUGUGG	Hsa-Mir-30-P2b 5p	GUAAACA	UGUAAACAUCCUACACUCUCAGCU	2.62238
Hsa-Mir-1-P3 3p	GGAAUGU	UGGAAUGUAAAGAAGUAUGUAU	Hsa-Mir-30-P2b 5p	GUAAACA	UGUAAACAUCCUACACUCUCAGCU	2.62238
Hsa-Mir-7-P1 5p	GGAAGAC	UGGAAGACUAGUGAUUUUGUUGUU	Hsa-Mir-30-P2b 5p	GUAAACA	UGUAAACAUCCUACACUCUCAGCU	1.34382
Hsa-Mir-7-P2 5p	GGAAGAC	UGGAAGACUAGUGAUUUUGUUGUU	Hsa-Mir-30-P2b 5p	GUAAACA	UGUAAACAUCCUACACUCUCAGCU	1.34382
Hsa-Mir-7-P4 5p	GGAAGAC	UGGAAGACUAGUGAUUUUGUUGUU	Hsa-Mir-30-P2b 5p	GUAAACA	UGUAAACAUCCUACACUCUCAGCU	1.34382
Hsa-Mir-8-P1a 3p	AAUACUG	UAAUACUGCCUGGUAAUGAUGAC	Hsa-Mir-30-P2b 5p	GUAAACA	UGUAAACAUCCUACACUCUCAGCU	3.17558
Hsa-Mir-8-P1b 3p	AAUACUG	UAAUACUGCCGGGUAAUGAUGGA	Hsa-Mir-30-P2b 5p	GUAAACA	UGUAAACAUCCUACACUCUCAGCU	3.17558
Hsa-Mir-8-P3a 3p	AAUACUG	UAAUACUGUCUGGUAAAACCGU	Hsa-Mir-30-P2b 5p	GUAAACA	UGUAAACAUCCUACACUCUCAGCU	2.62238
Hsa-Mir-9-P1 5p	CUUUGGU	UCUUUGGUUAUCUAGCUGUAUGA	Hsa-Mir-30-P2b 5p	GUAAACA	UGUAAACAUCCUACACUCUCAGCU	1.9685
Hsa-Mir-9-P1 3p	CUUUGGU	AUAAAGCUAGAUAACCGAAAGUA	Hsa-Mir-30-P2b 5p	GUAAACA	UGUAAACAUCCUACACUCUCAGCU	3.17558
Hsa-Mir-9-P2 5p	CUUUGGU	UCUUUGGUUAUCUAGCUGUAUGA	Hsa-Mir-30-P2b 5p	GUAAACA	UGUAAACAUCCUACACUCUCAGCU	1.9685
Hsa-Mir-9-P2 3p	CUUUGGU	AUAAAGCUAGAUAACCGAAAGUA	Hsa-Mir-30-P2b 5p	GUAAACA	UGUAAACAUCCUACACUCUCAGCU	3.17558
Hsa-Mir-9-P3 5p	CUUUGGU	UCUUUGGUUAUCUAGCUGUAUGA	Hsa-Mir-30-P2b 5p	GUAAACA	UGUAAACAUCCUACACUCUCAGCU	1.9685
Hsa-Mir-9-P3 3p	CUUUGGU	AUAAAGCUAGAUAACCGAAAGUA	Hsa-Mir-30-P2b 5p	GUAAACA	UGUAAACAUCCUACACUCUCAGCU	3.17558
Hsa-Mir-10-P3d 5p	CCCUGAG	UCCCUGAGACCCUAACUUGUGA	Hsa-Mir-30-P2b 5p	GUAAACA	UGUAAACAUCCUACACUCUCAGCU	2.62238
Hsa-Mir-15-P1a 5p	AGCAGCA	UAGCAGCACAUAAUGGUUUGUG	Hsa-Mir-30-P2b 5p	GUAAACA	UGUAAACAUCCUACACUCUCAGCU	1.4153
Hsa-Mir-15-P1b 5p	AGCAGCA	UAGCAGCACAUCAUGGUUUACA	Hsa-Mir-30-P2b 5p	GUAAACA	UGUAAACAUCCUACACUCUCAGCU	1.79842
Hsa-Mir-15-P1c 5p	AGCAGCA	CAGCAGCAAUUCAUGUUUUGAA	Hsa-Mir-30-P2b 5p	GUAAACA	UGUAAACAUCCUACACUCUCAGCU	1.79842
Hsa-Mir-15-P1d 5p	AGCAGCA	CAGCAGCACACUGUGGUUUGUA	Hsa-Mir-30-P2b 5p	GUAAACA	UGUAAACAUCCUACACUCUCAGCU	1.79842
Hsa-Mir-15-P2a 5p	AGCAGCA	UAGCAGCACGUAAAUAUUGGCG	Hsa-Mir-30-P2b 5p	GUAAACA	UGUAAACAUCCUACACUCUCAGCU	1.79842
Hsa-Mir-15-P2b 5p	AGCAGCA	UAGCAGCACGUAAAUAUUGGCGU	Hsa-Mir-30-P2b 5p	GUAAACA	UGUAAACAUCCUACACUCUCAGCU	1.9685
Hsa-Mir-15-P2c 5p	AGCAGCG	UAGCAGCGGGAACAGUUCUGCAG	Hsa-Mir-30-P2b 5p	GUAAACA	UGUAAACAUCCUACACUCUCAGCU	3.17558
Hsa-Mir-15-P2d 5p	AGCAGCA	UAGCAGCACAGAAAUAUUGGCA	Hsa-Mir-30-P2b 5p	GUAAACA	UGUAAACAUCCUACACUCUCAGCU	2.62238
Hsa-Mir-19-P2a 3p	GUGCAAA	UGUGCAAAUCCAUGCAAAACUGA	Hsa-Mir-30-P2b 5p	GUAAACA	UGUAAACAUCCUACACUCUCAGCU	1.05067
Hsa-Mir-19-P2c 3p	GUGCAAA	UGUGCAAAUCCAUGCAAAACUGA	Hsa-Mir-30-P2b 5p	GUAAACA	UGUAAACAUCCUACACUCUCAGCU	1.05067
Hsa-Mir-23-P3 3p	UCACAUU	AUCACAUUGCCAGGGAUUUCCAA	Hsa-Mir-30-P2b 5p	GUAAACA	UGUAAACAUCCUACACUCUCAGCU	1.9685
Hsa-Mir-24-P2 3p	GGCUCAG	UGGCUCAGUUCAGCAGGAACAG	Hsa-Mir-30-P2b 5p	GUAAACA	UGUAAACAUCCUACACUCUCAGCU	1.16295
Hsa-Mir-24-P3 3p	GGCUCAG	UGGCUCAGUUCAGCAGGAACAG	Hsa-Mir-30-P2b 5p	GUAAACA	UGUAAACAUCCUACACUCUCAGCU	1.16295
Hsa-Mir-26-P1 5p	UCAAGUA	UUCAAGUAAUCCAGGAUAGGCU	Hsa-Mir-30-P2b 5p	GUAAACA	UGUAAACAUCCUACACUCUCAGCU	1.79842
Hsa-Mir-26-P2 5p	UCAAGUA	UUCAAGUAAUUCAGGAUAGGUU	Hsa-Mir-30-P2b 5p	GUAAACA	UGUAAACAUCCUACACUCUCAGCU	2.62238
Hsa-Mir-26-P4 5p	UCAAGUA	UUCAAGUAAUCCAGGAUAGGCU	Hsa-Mir-30-P2b 5p	GUAAACA	UGUAAACAUCCUACACUCUCAGCU	1.79842
Hsa-Mir-27-P2 3p	UCACAGU	UUCACAGUGGCUAAGUUCUGC	Hsa-Mir-30-P2b 5p	GUAAACA	UGUAAACAUCCUACACUCUCAGCU	1.07631
Hsa-Mir-27-P3 3p	UCACAGU	UUCACAGUGGCUAAGUUCCGC	Hsa-Mir-30-P2b 5p	GUAAACA	UGUAAACAUCCUACACUCUCAGCU	1.30893
Hsa-Mir-28-P1 5p	AGGAGCU	AAGGAGCUCACAGUCUAUUGAG	Hsa-Mir-30-P2b 5p	GUAAACA	UGUAAACAUCCUACACUCUCAGCU	2.62238
Hsa-Mir-29-P1b-v1 3p	AGCACCA	UAGCACCAUUUGAAAUCAGUGUU	Hsa-Mir-30-P2b 5p	GUAAACA	UGUAAACAUCCUACACUCUCAGCU	1.9685
Hsa-Mir-29-P1b-v2 3p	UAGCACC	CUAGCACCAUUUGAAAUCAGUGU	Hsa-Mir-30-P2b 5p	GUAAACA	UGUAAACAUCCUACACUCUCAGCU	1.9685
Hsa-Mir-29-P1d-v1 3p	AGCACCA	UAGCACCAUUUGAAAUCAGUGUU	Hsa-Mir-30-P2b 5p	GUAAACA	UGUAAACAUCCUACACUCUCAGCU	1.9685
Hsa-Mir-29-P1d-v2 3p	UAGCACC	CUAGCACCAUUUGAAAUCAGUGU	Hsa-Mir-30-P2b 5p	GUAAACA	UGUAAACAUCCUACACUCUCAGCU	1.9685
Hsa-Mir-29-P2b 3p	AGCACCA	UAGCACCAUCUGAAAUCGGUUA	Hsa-Mir-30-P2b 5p	GUAAACA	UGUAAACAUCCUACACUCUCAGCU	1.4153
Hsa-Mir-29-P2d 3p	AGCACCA	UAGCACCAUUUGAAAUCGGUUA	Hsa-Mir-30-P2b 5p	GUAAACA	UGUAAACAUCCUACACUCUCAGCU	1.79842
Hsa-Mir-30-P1a 5p	GUAAACA	UGUAAACAUCCCCGACUGGAAGCU	Hsa-Mir-30-P2b 5p	GUAAACA	UGUAAACAUCCUACACUCUCAGCU	0.304099
Hsa-Mir-30-P1b 5p	GUAAACA	UGUAAACAUCCUCGACUGGAAGCU	Hsa-Mir-30-P2b 5p	GUAAACA	UGUAAACAUCCUACACUCUCAGCU	0.244067
Hsa-Mir-30-P1d 5p	GUAAACA	UGUAAACAUCCUUGACUGGAAGCU	Hsa-Mir-30-P2b 5p	GUAAACA	UGUAAACAUCCUACACUCUCAGCU	0.244067
Hsa-Mir-30-P2a 5p	GUAAACA	UGUAAACAUCCUACACUCAGCU	Hsa-Mir-30-P2b 5p	GUAAACA	UGUAAACAUCCUACACUCUCAGCU	0.208224
Hsa-Mir-1-P2 3p	GGAAUGU	UGGAAUGUAAGGAAGUGUGUGG	Hsa-Mir-30-P2d 5p	GUAAACA	UGUAAACAUCCUACACUCUCAGCU	2.62238
Hsa-Mir-1-P3 3p	GGAAUGU	UGGAAUGUAAAGAAGUAUGUAU	Hsa-Mir-30-P2d 5p	GUAAACA	UGUAAACAUCCUACACUCUCAGCU	2.62238
Hsa-Mir-7-P1 5p	GGAAGAC	UGGAAGACUAGUGAUUUUGUUGUU	Hsa-Mir-30-P2d 5p	GUAAACA	UGUAAACAUCCUACACUCUCAGCU	1.34382
Hsa-Mir-7-P2 5p	GGAAGAC	UGGAAGACUAGUGAUUUUGUUGUU	Hsa-Mir-30-P2d 5p	GUAAACA	UGUAAACAUCCUACACUCUCAGCU	1.34382
Hsa-Mir-7-P4 5p	GGAAGAC	UGGAAGACUAGUGAUUUUGUUGUU	Hsa-Mir-30-P2d 5p	GUAAACA	UGUAAACAUCCUACACUCUCAGCU	1.34382
Hsa-Mir-8-P1a 3p	AAUACUG	UAAUACUGCCUGGUAAUGAUGAC	Hsa-Mir-30-P2d 5p	GUAAACA	UGUAAACAUCCUACACUCUCAGCU	3.17558
Hsa-Mir-8-P1b 3p	AAUACUG	UAAUACUGCCGGGUAAUGAUGGA	Hsa-Mir-30-P2d 5p	GUAAACA	UGUAAACAUCCUACACUCUCAGCU	3.17558
Hsa-Mir-8-P3a 3p	AAUACUG	UAAUACUGUCUGGUAAAACCGU	Hsa-Mir-30-P2d 5p	GUAAACA	UGUAAACAUCCUACACUCUCAGCU	2.62238
Hsa-Mir-9-P1 5p	CUUUGGU	UCUUUGGUUAUCUAGCUGUAUGA	Hsa-Mir-30-P2d 5p	GUAAACA	UGUAAACAUCCUACACUCUCAGCU	1.9685
Hsa-Mir-9-P1 3p	CUUUGGU	AUAAAGCUAGAUAACCGAAAGUA	Hsa-Mir-30-P2d 5p	GUAAACA	UGUAAACAUCCUACACUCUCAGCU	3.17558
Hsa-Mir-9-P2 5p	CUUUGGU	UCUUUGGUUAUCUAGCUGUAUGA	Hsa-Mir-30-P2d 5p	GUAAACA	UGUAAACAUCCUACACUCUCAGCU	1.9685
Hsa-Mir-9-P2 3p	CUUUGGU	AUAAAGCUAGAUAACCGAAAGUA	Hsa-Mir-30-P2d 5p	GUAAACA	UGUAAACAUCCUACACUCUCAGCU	3.17558
Hsa-Mir-9-P3 5p	CUUUGGU	UCUUUGGUUAUCUAGCUGUAUGA	Hsa-Mir-30-P2d 5p	GUAAACA	UGUAAACAUCCUACACUCUCAGCU	1.9685
Hsa-Mir-9-P3 3p	CUUUGGU	AUAAAGCUAGAUAACCGAAAGUA	Hsa-Mir-30-P2d 5p	GUAAACA	UGUAAACAUCCUACACUCUCAGCU	3.17558
Hsa-Mir-10-P3d 5p	CCCUGAG	UCCCUGAGACCCUAACUUGUGA	Hsa-Mir-30-P2d 5p	GUAAACA	UGUAAACAUCCUACACUCUCAGCU	2.62238
Hsa-Mir-15-P1a 5p	AGCAGCA	UAGCAGCACAUAAUGGUUUGUG	Hsa-Mir-30-P2d 5p	GUAAACA	UGUAAACAUCCUACACUCUCAGCU	1.4153
Hsa-Mir-15-P1b 5p	AGCAGCA	UAGCAGCACAUCAUGGUUUACA	Hsa-Mir-30-P2d 5p	GUAAACA	UGUAAACAUCCUACACUCUCAGCU	1.79842
Hsa-Mir-15-P1c 5p	AGCAGCA	CAGCAGCAAUUCAUGUUUUGAA	Hsa-Mir-30-P2d 5p	GUAAACA	UGUAAACAUCCUACACUCUCAGCU	1.79842
Hsa-Mir-15-P1d 5p	AGCAGCA	CAGCAGCACACUGUGGUUUGUA	Hsa-Mir-30-P2d 5p	GUAAACA	UGUAAACAUCCUACACUCUCAGCU	1.79842
Hsa-Mir-15-P2a 5p	AGCAGCA	UAGCAGCACGUAAAUAUUGGCG	Hsa-Mir-30-P2d 5p	GUAAACA	UGUAAACAUCCUACACUCUCAGCU	1.79842
Hsa-Mir-15-P2b 5p	AGCAGCA	UAGCAGCACGUAAAUAUUGGCGU	Hsa-Mir-30-P2d 5p	GUAAACA	UGUAAACAUCCUACACUCUCAGCU	1.9685
Hsa-Mir-15-P2c 5p	AGCAGCG	UAGCAGCGGGAACAGUUCUGCAG	Hsa-Mir-30-P2d 5p	GUAAACA	UGUAAACAUCCUACACUCUCAGCU	3.17558
Hsa-Mir-15-P2d 5p	AGCAGCA	UAGCAGCACAGAAAUAUUGGCA	Hsa-Mir-30-P2d 5p	GUAAACA	UGUAAACAUCCUACACUCUCAGCU	2.62238
Hsa-Mir-19-P2a 3p	GUGCAAA	UGUGCAAAUCCAUGCAAAACUGA	Hsa-Mir-30-P2d 5p	GUAAACA	UGUAAACAUCCUACACUCUCAGCU	1.05067
Hsa-Mir-19-P2c 3p	GUGCAAA	UGUGCAAAUCCAUGCAAAACUGA	Hsa-Mir-30-P2d 5p	GUAAACA	UGUAAACAUCCUACACUCUCAGCU	1.05067
Hsa-Mir-23-P3 3p	UCACAUU	AUCACAUUGCCAGGGAUUUCCAA	Hsa-Mir-30-P2d 5p	GUAAACA	UGUAAACAUCCUACACUCUCAGCU	1.9685
Hsa-Mir-24-P2 3p	GGCUCAG	UGGCUCAGUUCAGCAGGAACAG	Hsa-Mir-30-P2d 5p	GUAAACA	UGUAAACAUCCUACACUCUCAGCU	1.16295
Hsa-Mir-24-P3 3p	GGCUCAG	UGGCUCAGUUCAGCAGGAACAG	Hsa-Mir-30-P2d 5p	GUAAACA	UGUAAACAUCCUACACUCUCAGCU	1.16295
Hsa-Mir-26-P1 5p	UCAAGUA	UUCAAGUAAUCCAGGAUAGGCU	Hsa-Mir-30-P2d 5p	GUAAACA	UGUAAACAUCCUACACUCUCAGCU	1.79842
Hsa-Mir-26-P2 5p	UCAAGUA	UUCAAGUAAUUCAGGAUAGGUU	Hsa-Mir-30-P2d 5p	GUAAACA	UGUAAACAUCCUACACUCUCAGCU	2.62238
Hsa-Mir-26-P4 5p	UCAAGUA	UUCAAGUAAUCCAGGAUAGGCU	Hsa-Mir-30-P2d 5p	GUAAACA	UGUAAACAUCCUACACUCUCAGCU	1.79842
Hsa-Mir-27-P2 3p	UCACAGU	UUCACAGUGGCUAAGUUCUGC	Hsa-Mir-30-P2d 5p	GUAAACA	UGUAAACAUCCUACACUCUCAGCU	1.07631
Hsa-Mir-27-P3 3p	UCACAGU	UUCACAGUGGCUAAGUUCCGC	Hsa-Mir-30-P2d 5p	GUAAACA	UGUAAACAUCCUACACUCUCAGCU	1.30893
Hsa-Mir-28-P1 5p	AGGAGCU	AAGGAGCUCACAGUCUAUUGAG	Hsa-Mir-30-P2d 5p	GUAAACA	UGUAAACAUCCUACACUCUCAGCU	2.62238
Hsa-Mir-29-P1b-v1 3p	AGCACCA	UAGCACCAUUUGAAAUCAGUGUU	Hsa-Mir-30-P2d 5p	GUAAACA	UGUAAACAUCCUACACUCUCAGCU	1.9685
Hsa-Mir-29-P1b-v2 3p	UAGCACC	CUAGCACCAUUUGAAAUCAGUGU	Hsa-Mir-30-P2d 5p	GUAAACA	UGUAAACAUCCUACACUCUCAGCU	1.9685
Hsa-Mir-29-P1d-v1 3p	AGCACCA	UAGCACCAUUUGAAAUCAGUGUU	Hsa-Mir-30-P2d 5p	GUAAACA	UGUAAACAUCCUACACUCUCAGCU	1.9685
Hsa-Mir-29-P1d-v2 3p	UAGCACC	CUAGCACCAUUUGAAAUCAGUGU	Hsa-Mir-30-P2d 5p	GUAAACA	UGUAAACAUCCUACACUCUCAGCU	1.9685
Hsa-Mir-29-P2b 3p	AGCACCA	UAGCACCAUCUGAAAUCGGUUA	Hsa-Mir-30-P2d 5p	GUAAACA	UGUAAACAUCCUACACUCUCAGCU	1.4153
Hsa-Mir-29-P2d 3p	AGCACCA	UAGCACCAUUUGAAAUCGGUUA	Hsa-Mir-30-P2d 5p	GUAAACA	UGUAAACAUCCUACACUCUCAGCU	1.79842
Hsa-Mir-30-P1a 5p	GUAAACA	UGUAAACAUCCCCGACUGGAAGCU	Hsa-Mir-30-P2d 5p	GUAAACA	UGUAAACAUCCUACACUCUCAGCU	0.304099
Hsa-Mir-30-P1b 5p	GUAAACA	UGUAAACAUCCUCGACUGGAAGCU	Hsa-Mir-30-P2d 5p	GUAAACA	UGUAAACAUCCUACACUCUCAGCU	0.244067
Hsa-Mir-30-P1d 5p	GUAAACA	UGUAAACAUCCUUGACUGGAAGCU	Hsa-Mir-30-P2d 5p	GUAAACA	UGUAAACAUCCUACACUCUCAGCU	0.244067
Hsa-Mir-30-P2a 5p	GUAAACA	UGUAAACAUCCUACACUCAGCU	Hsa-Mir-30-P2d 5p	GUAAACA	UGUAAACAUCCUACACUCUCAGCU	0.208224
Hsa-Mir-30-P2b 5p	GUAAACA	UGUAAACAUCCUACACUCUCAGCU	Hsa-Mir-30-P2d 5p	GUAAACA	UGUAAACAUCCUACACUCUCAGCU	0
Hsa-Mir-7-P2 5p	GGAAGAC	UGGAAGACUAGUGAUUUUGUUGUU	Hsa-Mir-31 5p	GGCAAGA	AGGCAAGAUGCUGGCAUAGCUGU	0.892188
Hsa-Mir-7-P4 5p	GGAAGAC	UGGAAGACUAGUGAUUUUGUUGUU	Hsa-Mir-31 5p	GGCAAGA	AGGCAAGAUGCUGGCAUAGCUGU	0.892188
Hsa-Mir-8-P2b 3p	AACACUG	UAACACUGUCUGGUAAAGAUGGC	Hsa-Mir-31 5p	GGCAAGA	AGGCAAGAUGCUGGCAUAGCUGU	3.17558
Hsa-Mir-8-P3a 3p	AAUACUG	UAAUACUGUCUGGUAAAACCGU	Hsa-Mir-31 5p	GGCAAGA	AGGCAAGAUGCUGGCAUAGCUGU	2.62238
Hsa-Mir-10-P2d 5p	ACCCGUA	AACCCGUAGAUCCGAACUUGUG	Hsa-Mir-31 5p	GGCAAGA	AGGCAAGAUGCUGGCAUAGCUGU	1.79842
Hsa-Mir-15-P2a 5p	AGCAGCA	UAGCAGCACGUAAAUAUUGGCG	Hsa-Mir-31 5p	GGCAAGA	AGGCAAGAUGCUGGCAUAGCUGU	1.16295
Hsa-Mir-15-P2b 5p	AGCAGCA	UAGCAGCACGUAAAUAUUGGCGU	Hsa-Mir-31 5p	GGCAAGA	AGGCAAGAUGCUGGCAUAGCUGU	1.05067
Hsa-Mir-17-P1a 5p	AAAGUGC	CAAAGUGCUUACAGUGCAGGUAG	Hsa-Mir-31 5p	GGCAAGA	AGGCAAGAUGCUGGCAUAGCUGU	3.17558
Hsa-Mir-17-P1c 5p	AAAGUGC	AAAAGUGCUUACAGUGCAGGUAG	Hsa-Mir-31 5p	GGCAAGA	AGGCAAGAUGCUGGCAUAGCUGU	1.9685
Hsa-Mir-17-P1d 5p	AAAGUGC	UAAAGUGCUGACAGUGCAGAU	Hsa-Mir-31 5p	GGCAAGA	AGGCAAGAUGCUGGCAUAGCUGU	1.64792
Hsa-Mir-17-P1d 3p	AAAGUGC	CCGCACUGUGGGUACUUGCUGC	Hsa-Mir-31 5p	GGCAAGA	AGGCAAGAUGCUGGCAUAGCUGU	1.79842
Hsa-Mir-17-P2a 5p	AAGGUGC	UAAGGUGCAUCUAGUGCAGAUAG	Hsa-Mir-31 5p	GGCAAGA	AGGCAAGAUGCUGGCAUAGCUGU	1.9685
Hsa-Mir-17-P2c 5p	AAGGUGC	UAAGGUGCAUCUAGUGCAGUUAGU	Hsa-Mir-31 5p	GGCAAGA	AGGCAAGAUGCUGGCAUAGCUGU	1.9685
Hsa-Mir-17-P4a 5p	AAAGUGC	UAAAGUGCUUAUAGUGCAGGUAG	Hsa-Mir-31 5p	GGCAAGA	AGGCAAGAUGCUGGCAUAGCUGU	1.9685
Hsa-Mir-17-P4c 5p	AAAGUGC	CAAAGUGCUCAUAGUGCAGGUAG	Hsa-Mir-31 5p	GGCAAGA	AGGCAAGAUGCUGGCAUAGCUGU	1.9685
Hsa-Mir-17-P4d 5p	AAAGUGC	CAAAGUGCUGUUCGUGCAGGUAG	Hsa-Mir-31 5p	GGCAAGA	AGGCAAGAUGCUGGCAUAGCUGU	1.52766
Hsa-Mir-19-P1a 3p	GUGCAAA	UGUGCAAAUCUAUGCAAAACUGA	Hsa-Mir-31 5p	GGCAAGA	AGGCAAGAUGCUGGCAUAGCUGU	0.892188
Hsa-Mir-19-P2a 3p	GUGCAAA	UGUGCAAAUCCAUGCAAAACUGA	Hsa-Mir-31 5p	GGCAAGA	AGGCAAGAUGCUGGCAUAGCUGU	0.761423
Hsa-Mir-19-P2c 3p	GUGCAAA	UGUGCAAAUCCAUGCAAAACUGA	Hsa-Mir-31 5p	GGCAAGA	AGGCAAGAUGCUGGCAUAGCUGU	0.761423
Hsa-Mir-23-P2 3p	UCACAUU	AUCACAUUGCCAGGGAUUACCAC	Hsa-Mir-31 5p	GGCAAGA	AGGCAAGAUGCUGGCAUAGCUGU	1.52766
Hsa-Mir-23-P3 3p	UCACAUU	AUCACAUUGCCAGGGAUUUCCAA	Hsa-Mir-31 5p	GGCAAGA	AGGCAAGAUGCUGGCAUAGCUGU	1.52766
Hsa-Mir-24-P2 3p	GGCUCAG	UGGCUCAGUUCAGCAGGAACAG	Hsa-Mir-31 5p	GGCAAGA	AGGCAAGAUGCUGGCAUAGCUGU	1.16295
Hsa-Mir-24-P3 3p	GGCUCAG	UGGCUCAGUUCAGCAGGAACAG	Hsa-Mir-31 5p	GGCAAGA	AGGCAAGAUGCUGGCAUAGCUGU	1.16295
Hsa-Mir-26-P1 5p	UCAAGUA	UUCAAGUAAUCCAGGAUAGGCU	Hsa-Mir-31 5p	GGCAAGA	AGGCAAGAUGCUGGCAUAGCUGU	1.4153
Hsa-Mir-26-P2 5p	UCAAGUA	UUCAAGUAAUUCAGGAUAGGUU	Hsa-Mir-31 5p	GGCAAGA	AGGCAAGAUGCUGGCAUAGCUGU	1.4153
Hsa-Mir-26-P4 5p	UCAAGUA	UUCAAGUAAUCCAGGAUAGGCU	Hsa-Mir-31 5p	GGCAAGA	AGGCAAGAUGCUGGCAUAGCUGU	1.4153
Hsa-Mir-27-P2 3p	UCACAGU	UUCACAGUGGCUAAGUUCUGC	Hsa-Mir-31 5p	GGCAAGA	AGGCAAGAUGCUGGCAUAGCUGU	2.28339
Hsa-Mir-27-P3 3p	UCACAGU	UUCACAGUGGCUAAGUUCCGC	Hsa-Mir-31 5p	GGCAAGA	AGGCAAGAUGCUGGCAUAGCUGU	2.28339
Hsa-Mir-28-P1 5p	AGGAGCU	AAGGAGCUCACAGUCUAUUGAG	Hsa-Mir-31 5p	GGCAAGA	AGGCAAGAUGCUGGCAUAGCUGU	1.79842
Hsa-Mir-29-P1b-v1 3p	AGCACCA	UAGCACCAUUUGAAAUCAGUGUU	Hsa-Mir-31 5p	GGCAAGA	AGGCAAGAUGCUGGCAUAGCUGU	1.52766
Hsa-Mir-29-P1b-v2 3p	UAGCACC	CUAGCACCAUUUGAAAUCAGUGU	Hsa-Mir-31 5p	GGCAAGA	AGGCAAGAUGCUGGCAUAGCUGU	1.52766
Hsa-Mir-29-P1d-v1 3p	AGCACCA	UAGCACCAUUUGAAAUCAGUGUU	Hsa-Mir-31 5p	GGCAAGA	AGGCAAGAUGCUGGCAUAGCUGU	1.52766
Hsa-Mir-29-P1d-v2 3p	UAGCACC	CUAGCACCAUUUGAAAUCAGUGU	Hsa-Mir-31 5p	GGCAAGA	AGGCAAGAUGCUGGCAUAGCUGU	1.52766
Hsa-Mir-29-P2b 3p	AGCACCA	UAGCACCAUCUGAAAUCGGUUA	Hsa-Mir-31 5p	GGCAAGA	AGGCAAGAUGCUGGCAUAGCUGU	1.79842
Hsa-Mir-29-P2d 3p	AGCACCA	UAGCACCAUUUGAAAUCGGUUA	Hsa-Mir-31 5p	GGCAAGA	AGGCAAGAUGCUGGCAUAGCUGU	1.79842
Hsa-Mir-30-P1a 5p	GUAAACA	UGUAAACAUCCCCGACUGGAAGCU	Hsa-Mir-31 5p	GGCAAGA	AGGCAAGAUGCUGGCAUAGCUGU	1.05067
Hsa-Mir-30-P1b 5p	GUAAACA	UGUAAACAUCCUCGACUGGAAGCU	Hsa-Mir-31 5p	GGCAAGA	AGGCAAGAUGCUGGCAUAGCUGU	0.892188
Hsa-Mir-30-P1d 5p	GUAAACA	UGUAAACAUCCUUGACUGGAAGCU	Hsa-Mir-31 5p	GGCAAGA	AGGCAAGAUGCUGGCAUAGCUGU	0.892188
Hsa-Mir-30-P2a 5p	GUAAACA	UGUAAACAUCCUACACUCAGCU	Hsa-Mir-31 5p	GGCAAGA	AGGCAAGAUGCUGGCAUAGCUGU	1.4153
Hsa-Mir-30-P2b 5p	GUAAACA	UGUAAACAUCCUACACUCUCAGCU	Hsa-Mir-31 5p	GGCAAGA	AGGCAAGAUGCUGGCAUAGCUGU	1.05067
Hsa-Mir-30-P2d 5p	GUAAACA	UGUAAACAUCCUACACUCUCAGCU	Hsa-Mir-31 5p	GGCAAGA	AGGCAAGAUGCUGGCAUAGCUGU	1.05067
Hsa-Let-7-P1b 5p	GAGGUAG	UGAGGUAGGAGGUUGUAUAGUU	Hsa-Mir-32 5p	AUUGCAC	UAUUGCACAUUACUAAGUUGCA	2.62238
Hsa-Let-7-P1c 5p	GAGGUAG	UGAGGUAGUAGGUUGUAUGGUU	Hsa-Mir-32 5p	AUUGCAC	UAUUGCACAUUACUAAGUUGCA	2.62238
Hsa-Let-7-P1d 5p	GAGGUAG	UGAGGUAGUAGGUUGUAUAGUU	Hsa-Mir-32 5p	AUUGCAC	UAUUGCACAUUACUAAGUUGCA	2.62238
Hsa-Let-7-P2a1 5p	GAGGUAG	UGAGGUAGUAGGUUGUAUAGUU	Hsa-Mir-32 5p	AUUGCAC	UAUUGCACAUUACUAAGUUGCA	2.62238
Hsa-Let-7-P2a2 5p	GAGGUAG	UGAGGUAGUAGGUUGUAUAGUU	Hsa-Mir-32 5p	AUUGCAC	UAUUGCACAUUACUAAGUUGCA	2.62238
Hsa-Let-7-P2a3 5p	GAGGUAG	UGAGGUAGUAGAUUGUAUAGUU	Hsa-Mir-32 5p	AUUGCAC	UAUUGCACAUUACUAAGUUGCA	1.79842
Hsa-Let-7-P2b1 5p	GAGGUAG	UGAGGUAGUAGAUUGUAUAGUU	Hsa-Mir-32 5p	AUUGCAC	UAUUGCACAUUACUAAGUUGCA	1.79842
Hsa-Let-7-P2b2 5p	GAGGUAG	UGAGGUAGUAGGUUGUGUGGUU	Hsa-Mir-32 5p	AUUGCAC	UAUUGCACAUUACUAAGUUGCA	1.79842
Hsa-Let-7-P2b3 5p	GAGGUAG	UGAGGUAGUAAGUUGUAUUGUU	Hsa-Mir-32 5p	AUUGCAC	UAUUGCACAUUACUAAGUUGCA	1.79842
Hsa-Mir-8-P1b 3p	AAUACUG	UAAUACUGCCGGGUAAUGAUGGA	Hsa-Mir-32 5p	AUUGCAC	UAUUGCACAUUACUAAGUUGCA	1.79842
Hsa-Mir-8-P2a 3p	AACACUG	UAACACUGUCUGGUAACGAUGUU	Hsa-Mir-32 5p	AUUGCAC	UAUUGCACAUUACUAAGUUGCA	1.79842
Hsa-Mir-8-P2b 3p	AACACUG	UAACACUGUCUGGUAAAGAUGGC	Hsa-Mir-32 5p	AUUGCAC	UAUUGCACAUUACUAAGUUGCA	1.79842
Hsa-Mir-8-P3a 3p	AAUACUG	UAAUACUGUCUGGUAAAACCGU	Hsa-Mir-32 5p	AUUGCAC	UAUUGCACAUUACUAAGUUGCA	1.4153
Hsa-Mir-10-P1b-v2 5p	CCCUGUA	ACCCUGUAGAACCGAAUUUGUG	Hsa-Mir-32 5p	AUUGCAC	UAUUGCACAUUACUAAGUUGCA	2.62238
Hsa-Mir-10-P1c-v1 5p	ACCCUGU	UACCCUGUAGAUCCGAAUUUGU	Hsa-Mir-32 5p	AUUGCAC	UAUUGCACAUUACUAAGUUGCA	1.79842
Hsa-Mir-10-P1c-v2 5p	CCCUGUA	ACCCUGUAGAUCCGAAUUUGUG	Hsa-Mir-32 5p	AUUGCAC	UAUUGCACAUUACUAAGUUGCA	1.79842
Hsa-Mir-10-P2b 5p	ACCCGUA	CACCCGUAGAACCGACCUUGCG	Hsa-Mir-32 5p	AUUGCAC	UAUUGCACAUUACUAAGUUGCA	1.79842
Hsa-Mir-10-P2c 5p	ACCCGUA	AACCCGUAGAUCCGAUCUUGUG	Hsa-Mir-32 5p	AUUGCAC	UAUUGCACAUUACUAAGUUGCA	1.79842
Hsa-Mir-10-P2d 5p	ACCCGUA	AACCCGUAGAUCCGAACUUGUG	Hsa-Mir-32 5p	AUUGCAC	UAUUGCACAUUACUAAGUUGCA	1.4153
Hsa-Mir-10-P3d 5p	CCCUGAG	UCCCUGAGACCCUAACUUGUGA	Hsa-Mir-32 5p	AUUGCAC	UAUUGCACAUUACUAAGUUGCA	2.62238
Hsa-Mir-15-P1a 5p	AGCAGCA	UAGCAGCACAUAAUGGUUUGUG	Hsa-Mir-32 5p	AUUGCAC	UAUUGCACAUUACUAAGUUGCA	1.4153
Hsa-Mir-15-P1b 5p	AGCAGCA	UAGCAGCACAUCAUGGUUUACA	Hsa-Mir-32 5p	AUUGCAC	UAUUGCACAUUACUAAGUUGCA	1.4153
Hsa-Mir-15-P1c 5p	AGCAGCA	CAGCAGCAAUUCAUGUUUUGAA	Hsa-Mir-32 5p	AUUGCAC	UAUUGCACAUUACUAAGUUGCA	1.16295
Hsa-Mir-15-P1d 5p	AGCAGCA	CAGCAGCACACUGUGGUUUGUA	Hsa-Mir-32 5p	AUUGCAC	UAUUGCACAUUACUAAGUUGCA	2.62238
Hsa-Mir-15-P2a 5p	AGCAGCA	UAGCAGCACGUAAAUAUUGGCG	Hsa-Mir-32 5p	AUUGCAC	UAUUGCACAUUACUAAGUUGCA	1.4153
Hsa-Mir-15-P2b 5p	AGCAGCA	UAGCAGCACGUAAAUAUUGGCGU	Hsa-Mir-32 5p	AUUGCAC	UAUUGCACAUUACUAAGUUGCA	1.4153
Hsa-Mir-15-P2c 5p	AGCAGCG	UAGCAGCGGGAACAGUUCUGCAG	Hsa-Mir-32 5p	AUUGCAC	UAUUGCACAUUACUAAGUUGCA	1.4153
Hsa-Mir-15-P2d 5p	AGCAGCA	UAGCAGCACAGAAAUAUUGGCA	Hsa-Mir-32 5p	AUUGCAC	UAUUGCACAUUACUAAGUUGCA	1.4153
Hsa-Mir-17-P1a 5p	AAAGUGC	CAAAGUGCUUACAGUGCAGGUAG	Hsa-Mir-32 5p	AUUGCAC	UAUUGCACAUUACUAAGUUGCA	2.62238
Hsa-Mir-17-P1c 5p	AAAGUGC	AAAAGUGCUUACAGUGCAGGUAG	Hsa-Mir-32 5p	AUUGCAC	UAUUGCACAUUACUAAGUUGCA	2.62238
Hsa-Mir-17-P2c 5p	AAGGUGC	UAAGGUGCAUCUAGUGCAGUUAGU	Hsa-Mir-32 5p	AUUGCAC	UAUUGCACAUUACUAAGUUGCA	1.79842
Hsa-Mir-17-P4a 5p	AAAGUGC	UAAAGUGCUUAUAGUGCAGGUAG	Hsa-Mir-32 5p	AUUGCAC	UAUUGCACAUUACUAAGUUGCA	1.79842
Hsa-Mir-19-P1a 3p	GUGCAAA	UGUGCAAAUCUAUGCAAAACUGA	Hsa-Mir-32 5p	AUUGCAC	UAUUGCACAUUACUAAGUUGCA	2.62238
Hsa-Mir-24-P2 3p	GGCUCAG	UGGCUCAGUUCAGCAGGAACAG	Hsa-Mir-32 5p	AUUGCAC	UAUUGCACAUUACUAAGUUGCA	1.79842
Hsa-Mir-24-P3 3p	GGCUCAG	UGGCUCAGUUCAGCAGGAACAG	Hsa-Mir-32 5p	AUUGCAC	UAUUGCACAUUACUAAGUUGCA	1.79842
Hsa-Mir-26-P1 5p	UCAAGUA	UUCAAGUAAUCCAGGAUAGGCU	Hsa-Mir-32 5p	AUUGCAC	UAUUGCACAUUACUAAGUUGCA	2.62238
Hsa-Mir-26-P2 5p	UCAAGUA	UUCAAGUAAUUCAGGAUAGGUU	Hsa-Mir-32 5p	AUUGCAC	UAUUGCACAUUACUAAGUUGCA	2.62238
Hsa-Mir-26-P4 5p	UCAAGUA	UUCAAGUAAUCCAGGAUAGGCU	Hsa-Mir-32 5p	AUUGCAC	UAUUGCACAUUACUAAGUUGCA	2.62238
Hsa-Mir-28-P1 3p	AGGAGCU	CACUAGAUUGUGAGCUCCUGGA	Hsa-Mir-32 5p	AUUGCAC	UAUUGCACAUUACUAAGUUGCA	1.79842
Hsa-Mir-28-P2 5p	CGAGGAG	UCGAGGAGCUCACAGUCUAGUA	Hsa-Mir-32 5p	AUUGCAC	UAUUGCACAUUACUAAGUUGCA	1.16295
Hsa-Mir-29-P1b-v2 3p	UAGCACC	CUAGCACCAUUUGAAAUCAGUGU	Hsa-Mir-32 5p	AUUGCAC	UAUUGCACAUUACUAAGUUGCA	1.79842
Hsa-Mir-29-P1d-v1 3p	AGCACCA	UAGCACCAUUUGAAAUCAGUGUU	Hsa-Mir-32 5p	AUUGCAC	UAUUGCACAUUACUAAGUUGCA	2.62238
Hsa-Mir-29-P1d-v2 3p	UAGCACC	CUAGCACCAUUUGAAAUCAGUGU	Hsa-Mir-32 5p	AUUGCAC	UAUUGCACAUUACUAAGUUGCA	1.79842
Hsa-Mir-29-P2b 3p	AGCACCA	UAGCACCAUCUGAAAUCGGUUA	Hsa-Mir-32 5p	AUUGCAC	UAUUGCACAUUACUAAGUUGCA	2.62238
Hsa-Mir-29-P2d 3p	AGCACCA	UAGCACCAUUUGAAAUCGGUUA	Hsa-Mir-32 5p	AUUGCAC	UAUUGCACAUUACUAAGUUGCA	1.79842
Hsa-Mir-1-P2 3p	GGAAUGU	UGGAAUGUAAGGAAGUGUGUGG	Hsa-Mir-33-P1 5p	UGCAUUG	GUGCAUUGCUGUUGCAUUGCA	2.28339
Hsa-Mir-1-P3 3p	GGAAUGU	UGGAAUGUAAAGAAGUAUGUAU	Hsa-Mir-33-P1 5p	UGCAUUG	GUGCAUUGCUGUUGCAUUGCA	2.28339
Hsa-Mir-7-P1 5p	GGAAGAC	UGGAAGACUAGUGAUUUUGUUGUU	Hsa-Mir-33-P1 5p	UGCAUUG	GUGCAUUGCUGUUGCAUUGCA	1.64792
Hsa-Mir-7-P2 5p	GGAAGAC	UGGAAGACUAGUGAUUUUGUUGUU	Hsa-Mir-33-P1 5p	UGCAUUG	GUGCAUUGCUGUUGCAUUGCA	1.64792
Hsa-Mir-7-P4 5p	GGAAGAC	UGGAAGACUAGUGAUUUUGUUGUU	Hsa-Mir-33-P1 5p	UGCAUUG	GUGCAUUGCUGUUGCAUUGCA	1.64792
Hsa-Mir-8-P1a 3p	AAUACUG	UAAUACUGCCUGGUAAUGAUGAC	Hsa-Mir-33-P1 5p	UGCAUUG	GUGCAUUGCUGUUGCAUUGCA	2.28339
Hsa-Mir-8-P1b 3p	AAUACUG	UAAUACUGCCGGGUAAUGAUGGA	Hsa-Mir-33-P1 5p	UGCAUUG	GUGCAUUGCUGUUGCAUUGCA	1.64792
Hsa-Mir-10-P3d 5p	CCCUGAG	UCCCUGAGACCCUAACUUGUGA	Hsa-Mir-33-P1 5p	UGCAUUG	GUGCAUUGCUGUUGCAUUGCA	2.28339
Hsa-Mir-15-P1a 5p	AGCAGCA	UAGCAGCACAUAAUGGUUUGUG	Hsa-Mir-33-P1 5p	UGCAUUG	GUGCAUUGCUGUUGCAUUGCA	2.28339
Hsa-Mir-15-P1b 5p	AGCAGCA	UAGCAGCACAUCAUGGUUUACA	Hsa-Mir-33-P1 5p	UGCAUUG	GUGCAUUGCUGUUGCAUUGCA	2.28339
Hsa-Mir-15-P1c 5p	AGCAGCA	CAGCAGCAAUUCAUGUUUUGAA	Hsa-Mir-33-P1 5p	UGCAUUG	GUGCAUUGCUGUUGCAUUGCA	1.64792
Hsa-Mir-15-P1d 5p	AGCAGCA	CAGCAGCACACUGUGGUUUGUA	Hsa-Mir-33-P1 5p	UGCAUUG	GUGCAUUGCUGUUGCAUUGCA	1.64792
Hsa-Mir-15-P2a 5p	AGCAGCA	UAGCAGCACGUAAAUAUUGGCG	Hsa-Mir-33-P1 5p	UGCAUUG	GUGCAUUGCUGUUGCAUUGCA	1.30893
Hsa-Mir-15-P2b 5p	AGCAGCA	UAGCAGCACGUAAAUAUUGGCGU	Hsa-Mir-33-P1 5p	UGCAUUG	GUGCAUUGCUGUUGCAUUGCA	1.30893
Hsa-Mir-23-P3 3p	UCACAUU	AUCACAUUGCCAGGGAUUUCCAA	Hsa-Mir-33-P1 5p	UGCAUUG	GUGCAUUGCUGUUGCAUUGCA	1.64792
Hsa-Mir-24-P2 3p	GGCUCAG	UGGCUCAGUUCAGCAGGAACAG	Hsa-Mir-33-P1 5p	UGCAUUG	GUGCAUUGCUGUUGCAUUGCA	2.28339
Hsa-Mir-24-P3 3p	GGCUCAG	UGGCUCAGUUCAGCAGGAACAG	Hsa-Mir-33-P1 5p	UGCAUUG	GUGCAUUGCUGUUGCAUUGCA	2.28339
Hsa-Mir-26-P1 5p	UCAAGUA	UUCAAGUAAUCCAGGAUAGGCU	Hsa-Mir-33-P1 5p	UGCAUUG	GUGCAUUGCUGUUGCAUUGCA	1.30893
Hsa-Mir-26-P2 5p	UCAAGUA	UUCAAGUAAUUCAGGAUAGGUU	Hsa-Mir-33-P1 5p	UGCAUUG	GUGCAUUGCUGUUGCAUUGCA	1.30893
Hsa-Mir-26-P4 5p	UCAAGUA	UUCAAGUAAUCCAGGAUAGGCU	Hsa-Mir-33-P1 5p	UGCAUUG	GUGCAUUGCUGUUGCAUUGCA	1.30893
Hsa-Mir-30-P1d 5p	GUAAACA	UGUAAACAUCCUUGACUGGAAGCU	Hsa-Mir-33-P1 5p	UGCAUUG	GUGCAUUGCUGUUGCAUUGCA	1.64792
Hsa-Let-7-P1c 5p	GAGGUAG	UGAGGUAGUAGGUUGUAUGGUU	Hsa-Mir-33-P3 5p	UGCAUUG	GUGCAUUGUAGUUGCAUUGCA	1.30893
Hsa-Let-7-P1d 5p	GAGGUAG	UGAGGUAGUAGGUUGUAUAGUU	Hsa-Mir-33-P3 5p	UGCAUUG	GUGCAUUGUAGUUGCAUUGCA	1.64792
Hsa-Let-7-P2a1 5p	GAGGUAG	UGAGGUAGUAGGUUGUAUAGUU	Hsa-Mir-33-P3 5p	UGCAUUG	GUGCAUUGUAGUUGCAUUGCA	1.64792
Hsa-Let-7-P2a2 5p	GAGGUAG	UGAGGUAGUAGGUUGUAUAGUU	Hsa-Mir-33-P3 5p	UGCAUUG	GUGCAUUGUAGUUGCAUUGCA	1.64792
Hsa-Let-7-P2a3 5p	GAGGUAG	UGAGGUAGUAGAUUGUAUAGUU	Hsa-Mir-33-P3 5p	UGCAUUG	GUGCAUUGUAGUUGCAUUGCA	1.64792
Hsa-Let-7-P2b1 5p	GAGGUAG	UGAGGUAGUAGAUUGUAUAGUU	Hsa-Mir-33-P3 5p	UGCAUUG	GUGCAUUGUAGUUGCAUUGCA	1.64792
Hsa-Let-7-P2b2 5p	GAGGUAG	UGAGGUAGUAGGUUGUGUGGUU	Hsa-Mir-33-P3 5p	UGCAUUG	GUGCAUUGUAGUUGCAUUGCA	1.30893
Hsa-Let-7-P2b3 5p	GAGGUAG	UGAGGUAGUAAGUUGUAUUGUU	Hsa-Mir-33-P3 5p	UGCAUUG	GUGCAUUGUAGUUGCAUUGCA	2.28339
Hsa-Let-7-P2c1 5p	GAGGUAG	AGAGGUAGUAGGUUGCAUAGUU	Hsa-Mir-33-P3 5p	UGCAUUG	GUGCAUUGUAGUUGCAUUGCA	1.64792
Hsa-Let-7-P2c2 5p	GAGGUAG	UGAGGUAGUAGUUUGUGCUGUU	Hsa-Mir-33-P3 5p	UGCAUUG	GUGCAUUGUAGUUGCAUUGCA	1.64792
Hsa-Let-7-P2c3 5p	GAGGUAG	UGAGGUAGUAGUUUGUACAGUU	Hsa-Mir-33-P3 5p	UGCAUUG	GUGCAUUGUAGUUGCAUUGCA	1.64792
Hsa-Mir-1-P1 3p	GGAAUGU	UGGAAUGUAAAGAAGUAUGUAU	Hsa-Mir-33-P3 5p	UGCAUUG	GUGCAUUGUAGUUGCAUUGCA	1.64792
Hsa-Mir-1-P2 3p	GGAAUGU	UGGAAUGUAAGGAAGUGUGUGG	Hsa-Mir-33-P3 5p	UGCAUUG	GUGCAUUGUAGUUGCAUUGCA	1.64792
Hsa-Mir-1-P3 3p	GGAAUGU	UGGAAUGUAAAGAAGUAUGUAU	Hsa-Mir-33-P3 5p	UGCAUUG	GUGCAUUGUAGUUGCAUUGCA	1.64792
Hsa-Mir-7-P1 5p	GGAAGAC	UGGAAGACUAGUGAUUUUGUUGUU	Hsa-Mir-33-P3 5p	UGCAUUG	GUGCAUUGUAGUUGCAUUGCA	1.07631
Hsa-Mir-7-P2 5p	GGAAGAC	UGGAAGACUAGUGAUUUUGUUGUU	Hsa-Mir-33-P3 5p	UGCAUUG	GUGCAUUGUAGUUGCAUUGCA	1.07631
Hsa-Mir-7-P4 5p	GGAAGAC	UGGAAGACUAGUGAUUUUGUUGUU	Hsa-Mir-33-P3 5p	UGCAUUG	GUGCAUUGUAGUUGCAUUGCA	1.07631
Hsa-Mir-8-P2a 3p	AACACUG	UAACACUGUCUGGUAACGAUGUU	Hsa-Mir-33-P3 5p	UGCAUUG	GUGCAUUGUAGUUGCAUUGCA	2.28339
Hsa-Mir-8-P2b 3p	AACACUG	UAACACUGUCUGGUAAAGAUGGC	Hsa-Mir-33-P3 5p	UGCAUUG	GUGCAUUGUAGUUGCAUUGCA	2.28339
Hsa-Mir-8-P3a 3p	AAUACUG	UAAUACUGUCUGGUAAAACCGU	Hsa-Mir-33-P3 5p	UGCAUUG	GUGCAUUGUAGUUGCAUUGCA	2.28339
Hsa-Mir-10-P3d 5p	CCCUGAG	UCCCUGAGACCCUAACUUGUGA	Hsa-Mir-33-P3 5p	UGCAUUG	GUGCAUUGUAGUUGCAUUGCA	2.28339
Hsa-Mir-15-P1a 5p	AGCAGCA	UAGCAGCACAUAAUGGUUUGUG	Hsa-Mir-33-P3 5p	UGCAUUG	GUGCAUUGUAGUUGCAUUGCA	2.28339
Hsa-Mir-15-P1b 5p	AGCAGCA	UAGCAGCACAUCAUGGUUUACA	Hsa-Mir-33-P3 5p	UGCAUUG	GUGCAUUGUAGUUGCAUUGCA	2.28339
Hsa-Mir-15-P1c 5p	AGCAGCA	CAGCAGCAAUUCAUGUUUUGAA	Hsa-Mir-33-P3 5p	UGCAUUG	GUGCAUUGUAGUUGCAUUGCA	2.28339
Hsa-Mir-15-P1d 5p	AGCAGCA	CAGCAGCACACUGUGGUUUGUA	Hsa-Mir-33-P3 5p	UGCAUUG	GUGCAUUGUAGUUGCAUUGCA	1.64792
Hsa-Mir-15-P2a 5p	AGCAGCA	UAGCAGCACGUAAAUAUUGGCG	Hsa-Mir-33-P3 5p	UGCAUUG	GUGCAUUGUAGUUGCAUUGCA	1.64792
Hsa-Mir-15-P2b 5p	AGCAGCA	UAGCAGCACGUAAAUAUUGGCGU	Hsa-Mir-33-P3 5p	UGCAUUG	GUGCAUUGUAGUUGCAUUGCA	1.64792
Hsa-Mir-19-P2a 3p	GUGCAAA	UGUGCAAAUCCAUGCAAAACUGA	Hsa-Mir-33-P3 5p	UGCAUUG	GUGCAUUGUAGUUGCAUUGCA	2.28339
Hsa-Mir-19-P2c 3p	GUGCAAA	UGUGCAAAUCCAUGCAAAACUGA	Hsa-Mir-33-P3 5p	UGCAUUG	GUGCAUUGUAGUUGCAUUGCA	2.28339
Hsa-Mir-21 5p	AGCUUAU	UAGCUUAUCAGACUGAUGUUGACU	Hsa-Mir-33-P3 5p	UGCAUUG	GUGCAUUGUAGUUGCAUUGCA	1.64792
Hsa-Mir-23-P3 3p	UCACAUU	AUCACAUUGCCAGGGAUUUCCAA	Hsa-Mir-33-P3 5p	UGCAUUG	GUGCAUUGUAGUUGCAUUGCA	1.64792
Hsa-Mir-24-P2 3p	GGCUCAG	UGGCUCAGUUCAGCAGGAACAG	Hsa-Mir-33-P3 5p	UGCAUUG	GUGCAUUGUAGUUGCAUUGCA	2.28339
Hsa-Mir-24-P3 3p	GGCUCAG	UGGCUCAGUUCAGCAGGAACAG	Hsa-Mir-33-P3 5p	UGCAUUG	GUGCAUUGUAGUUGCAUUGCA	2.28339
Hsa-Mir-26-P1 5p	UCAAGUA	UUCAAGUAAUCCAGGAUAGGCU	Hsa-Mir-33-P3 5p	UGCAUUG	GUGCAUUGUAGUUGCAUUGCA	1.64792
Hsa-Mir-26-P2 5p	UCAAGUA	UUCAAGUAAUUCAGGAUAGGUU	Hsa-Mir-33-P3 5p	UGCAUUG	GUGCAUUGUAGUUGCAUUGCA	1.64792
Hsa-Mir-26-P4 5p	UCAAGUA	UUCAAGUAAUCCAGGAUAGGCU	Hsa-Mir-33-P3 5p	UGCAUUG	GUGCAUUGUAGUUGCAUUGCA	1.64792
Hsa-Mir-30-P1b 5p	GUAAACA	UGUAAACAUCCUCGACUGGAAGCU	Hsa-Mir-33-P3 5p	UGCAUUG	GUGCAUUGUAGUUGCAUUGCA	1.64792
Hsa-Mir-30-P1d 5p	GUAAACA	UGUAAACAUCCUUGACUGGAAGCU	Hsa-Mir-33-P3 5p	UGCAUUG	GUGCAUUGUAGUUGCAUUGCA	1.30893
Hsa-Mir-30-P2d 5p	GUAAACA	UGUAAACAUCCUACACUCUCAGCU	Hsa-Mir-33-P3 5p	UGCAUUG	GUGCAUUGUAGUUGCAUUGCA	2.28339
Hsa-Mir-31 5p	GGCAAGA	AGGCAAGAUGCUGGCAUAGCUGU	Hsa-Mir-33-P3 5p	UGCAUUG	GUGCAUUGUAGUUGCAUUGCA	0.75573
Hsa-Let-7-P1d 5p	GAGGUAG	UGAGGUAGUAGGUUGUAUAGUU	Hsa-Mir-34-P1 5p	GGCAGUG	UGGCAGUGUCUUAGCUGGUUGUU	2.62238
Hsa-Let-7-P2a1 5p	GAGGUAG	UGAGGUAGUAGGUUGUAUAGUU	Hsa-Mir-34-P1 5p	GGCAGUG	UGGCAGUGUCUUAGCUGGUUGUU	2.62238
Hsa-Let-7-P2a2 5p	GAGGUAG	UGAGGUAGUAGGUUGUAUAGUU	Hsa-Mir-34-P1 5p	GGCAGUG	UGGCAGUGUCUUAGCUGGUUGUU	2.62238
Hsa-Let-7-P2a3 5p	GAGGUAG	UGAGGUAGUAGAUUGUAUAGUU	Hsa-Mir-34-P1 5p	GGCAGUG	UGGCAGUGUCUUAGCUGGUUGUU	2.62238
Hsa-Let-7-P2b1 5p	GAGGUAG	UGAGGUAGUAGAUUGUAUAGUU	Hsa-Mir-34-P1 5p	GGCAGUG	UGGCAGUGUCUUAGCUGGUUGUU	2.62238
Hsa-Let-7-P2b2 5p	GAGGUAG	UGAGGUAGUAGGUUGUGUGGUU	Hsa-Mir-34-P1 5p	GGCAGUG	UGGCAGUGUCUUAGCUGGUUGUU	1.79842
Hsa-Let-7-P2b3 5p	GAGGUAG	UGAGGUAGUAAGUUGUAUUGUU	Hsa-Mir-34-P1 5p	GGCAGUG	UGGCAGUGUCUUAGCUGGUUGUU	1.79842
Hsa-Let-7-P2c3 5p	GAGGUAG	UGAGGUAGUAGUUUGUACAGUU	Hsa-Mir-34-P1 5p	GGCAGUG	UGGCAGUGUCUUAGCUGGUUGUU	1.79842
Hsa-Mir-1-P1 3p	GGAAUGU	UGGAAUGUAAAGAAGUAUGUAU	Hsa-Mir-34-P1 5p	GGCAGUG	UGGCAGUGUCUUAGCUGGUUGUU	1.4153
Hsa-Mir-1-P2 3p	GGAAUGU	UGGAAUGUAAGGAAGUGUGUGG	Hsa-Mir-34-P1 5p	GGCAGUG	UGGCAGUGUCUUAGCUGGUUGUU	1.16295
Hsa-Mir-1-P3 3p	GGAAUGU	UGGAAUGUAAAGAAGUAUGUAU	Hsa-Mir-34-P1 5p	GGCAGUG	UGGCAGUGUCUUAGCUGGUUGUU	1.4153
Hsa-Mir-7-P1 5p	GGAAGAC	UGGAAGACUAGUGAUUUUGUUGUU	Hsa-Mir-34-P1 5p	GGCAGUG	UGGCAGUGUCUUAGCUGGUUGUU	1.05067
Hsa-Mir-7-P2 5p	GGAAGAC	UGGAAGACUAGUGAUUUUGUUGUU	Hsa-Mir-34-P1 5p	GGCAGUG	UGGCAGUGUCUUAGCUGGUUGUU	1.05067
Hsa-Mir-7-P4 5p	GGAAGAC	UGGAAGACUAGUGAUUUUGUUGUU	Hsa-Mir-34-P1 5p	GGCAGUG	UGGCAGUGUCUUAGCUGGUUGUU	1.05067
Hsa-Mir-8-P1a 3p	AAUACUG	UAAUACUGCCUGGUAAUGAUGAC	Hsa-Mir-34-P1 5p	GGCAGUG	UGGCAGUGUCUUAGCUGGUUGUU	1.25187
Hsa-Mir-8-P1b 3p	AAUACUG	UAAUACUGCCGGGUAAUGAUGGA	Hsa-Mir-34-P1 5p	GGCAGUG	UGGCAGUGUCUUAGCUGGUUGUU	1.52766
Hsa-Mir-8-P2a 3p	AACACUG	UAACACUGUCUGGUAACGAUGUU	Hsa-Mir-34-P1 5p	GGCAGUG	UGGCAGUGUCUUAGCUGGUUGUU	0.650108
Hsa-Mir-8-P2b 3p	AACACUG	UAACACUGUCUGGUAAAGAUGGC	Hsa-Mir-34-P1 5p	GGCAGUG	UGGCAGUGUCUUAGCUGGUUGUU	0.892188
Hsa-Mir-8-P3a 3p	AAUACUG	UAAUACUGUCUGGUAAAACCGU	Hsa-Mir-34-P1 5p	GGCAGUG	UGGCAGUGUCUUAGCUGGUUGUU	1.16295
Hsa-Mir-9-P1 5p	CUUUGGU	UCUUUGGUUAUCUAGCUGUAUGA	Hsa-Mir-34-P1 5p	GGCAGUG	UGGCAGUGUCUUAGCUGGUUGUU	3.17558
Hsa-Mir-9-P1 3p	CUUUGGU	AUAAAGCUAGAUAACCGAAAGUA	Hsa-Mir-34-P1 5p	GGCAGUG	UGGCAGUGUCUUAGCUGGUUGUU	1.52766
Hsa-Mir-9-P2 5p	CUUUGGU	UCUUUGGUUAUCUAGCUGUAUGA	Hsa-Mir-34-P1 5p	GGCAGUG	UGGCAGUGUCUUAGCUGGUUGUU	3.17558
Hsa-Mir-9-P2 3p	CUUUGGU	AUAAAGCUAGAUAACCGAAAGUA	Hsa-Mir-34-P1 5p	GGCAGUG	UGGCAGUGUCUUAGCUGGUUGUU	1.52766
Hsa-Mir-9-P3 5p	CUUUGGU	UCUUUGGUUAUCUAGCUGUAUGA	Hsa-Mir-34-P1 5p	GGCAGUG	UGGCAGUGUCUUAGCUGGUUGUU	3.17558
Hsa-Mir-9-P3 3p	CUUUGGU	AUAAAGCUAGAUAACCGAAAGUA	Hsa-Mir-34-P1 5p	GGCAGUG	UGGCAGUGUCUUAGCUGGUUGUU	1.52766
Hsa-Mir-10-P1b-v1 5p	ACCCUGU	UACCCUGUAGAACCGAAUUUGU	Hsa-Mir-34-P1 5p	GGCAGUG	UGGCAGUGUCUUAGCUGGUUGUU	2.62238
Hsa-Mir-10-P1c-v2 5p	CCCUGUA	ACCCUGUAGAUCCGAAUUUGUG	Hsa-Mir-34-P1 5p	GGCAGUG	UGGCAGUGUCUUAGCUGGUUGUU	2.62238
Hsa-Mir-10-P2d 5p	ACCCGUA	AACCCGUAGAUCCGAACUUGUG	Hsa-Mir-34-P1 5p	GGCAGUG	UGGCAGUGUCUUAGCUGGUUGUU	2.62238
Hsa-Mir-10-P3b 5p	CCCUGAG	UCCCUGAGACCCUUUAACCUGUGA	Hsa-Mir-34-P1 5p	GGCAGUG	UGGCAGUGUCUUAGCUGGUUGUU	1.52766
Hsa-Mir-10-P3c 5p	CCCUGAG	UCCCUGAGACCCUAACUUGUGA	Hsa-Mir-34-P1 5p	GGCAGUG	UGGCAGUGUCUUAGCUGGUUGUU	1.79842
Hsa-Mir-10-P3d 5p	CCCUGAG	UCCCUGAGACCCUAACUUGUGA	Hsa-Mir-34-P1 5p	GGCAGUG	UGGCAGUGUCUUAGCUGGUUGUU	1.79842
Hsa-Mir-15-P1a 5p	AGCAGCA	UAGCAGCACAUAAUGGUUUGUG	Hsa-Mir-34-P1 5p	GGCAGUG	UGGCAGUGUCUUAGCUGGUUGUU	1.4153
Hsa-Mir-15-P1b 5p	AGCAGCA	UAGCAGCACAUCAUGGUUUACA	Hsa-Mir-34-P1 5p	GGCAGUG	UGGCAGUGUCUUAGCUGGUUGUU	1.4153
Hsa-Mir-15-P1c 5p	AGCAGCA	CAGCAGCAAUUCAUGUUUUGAA	Hsa-Mir-34-P1 5p	GGCAGUG	UGGCAGUGUCUUAGCUGGUUGUU	1.4153
Hsa-Mir-15-P1d 5p	AGCAGCA	CAGCAGCACACUGUGGUUUGUA	Hsa-Mir-34-P1 5p	GGCAGUG	UGGCAGUGUCUUAGCUGGUUGUU	2.62238
Hsa-Mir-15-P2a 5p	AGCAGCA	UAGCAGCACGUAAAUAUUGGCG	Hsa-Mir-34-P1 5p	GGCAGUG	UGGCAGUGUCUUAGCUGGUUGUU	1.79842
Hsa-Mir-15-P2b 5p	AGCAGCA	UAGCAGCACGUAAAUAUUGGCGU	Hsa-Mir-34-P1 5p	GGCAGUG	UGGCAGUGUCUUAGCUGGUUGUU	1.52766
Hsa-Mir-15-P2c 5p	AGCAGCG	UAGCAGCGGGAACAGUUCUGCAG	Hsa-Mir-34-P1 5p	GGCAGUG	UGGCAGUGUCUUAGCUGGUUGUU	1.52766
Hsa-Mir-15-P2d 5p	AGCAGCA	UAGCAGCACAGAAAUAUUGGCA	Hsa-Mir-34-P1 5p	GGCAGUG	UGGCAGUGUCUUAGCUGGUUGUU	2.62238
Hsa-Mir-19-P2a 3p	GUGCAAA	UGUGCAAAUCCAUGCAAAACUGA	Hsa-Mir-34-P1 5p	GGCAGUG	UGGCAGUGUCUUAGCUGGUUGUU	3.17558
Hsa-Mir-19-P2c 3p	GUGCAAA	UGUGCAAAUCCAUGCAAAACUGA	Hsa-Mir-34-P1 5p	GGCAGUG	UGGCAGUGUCUUAGCUGGUUGUU	3.17558
Hsa-Mir-21 5p	AGCUUAU	UAGCUUAUCAGACUGAUGUUGACU	Hsa-Mir-34-P1 5p	GGCAGUG	UGGCAGUGUCUUAGCUGGUUGUU	1.9685
Hsa-Mir-22-P1b 3p	AGCUGCC	AAGCUGCCAGUUGAAGAACUGU	Hsa-Mir-34-P1 5p	GGCAGUG	UGGCAGUGUCUUAGCUGGUUGUU	1.4153
Hsa-Mir-24-P3 3p	GGCUCAG	UGGCUCAGUUCAGCAGGAACAG	Hsa-Mir-34-P1 5p	GGCAGUG	UGGCAGUGUCUUAGCUGGUUGUU	1.79842
Hsa-Mir-26-P1 5p	UCAAGUA	UUCAAGUAAUCCAGGAUAGGCU	Hsa-Mir-34-P1 5p	GGCAGUG	UGGCAGUGUCUUAGCUGGUUGUU	1.79842
Hsa-Mir-26-P2 5p	UCAAGUA	UUCAAGUAAUUCAGGAUAGGUU	Hsa-Mir-34-P1 5p	GGCAGUG	UGGCAGUGUCUUAGCUGGUUGUU	1.4153
Hsa-Mir-26-P4 5p	UCAAGUA	UUCAAGUAAUCCAGGAUAGGCU	Hsa-Mir-34-P1 5p	GGCAGUG	UGGCAGUGUCUUAGCUGGUUGUU	1.79842
Hsa-Mir-28-P1 3p	AGGAGCU	CACUAGAUUGUGAGCUCCUGGA	Hsa-Mir-34-P1 5p	GGCAGUG	UGGCAGUGUCUUAGCUGGUUGUU	0.974462
Hsa-Mir-28-P3 5p	AGGAGCU	AAGGAGCUUACAAUCUAGCUGGG	Hsa-Mir-34-P1 5p	GGCAGUG	UGGCAGUGUCUUAGCUGGUUGUU	1.05067
Hsa-Mir-29-P1b-v1 3p	AGCACCA	UAGCACCAUUUGAAAUCAGUGUU	Hsa-Mir-34-P1 5p	GGCAGUG	UGGCAGUGUCUUAGCUGGUUGUU	0.761423
Hsa-Mir-29-P2d 3p	AGCACCA	UAGCACCAUUUGAAAUCGGUUA	Hsa-Mir-34-P1 5p	GGCAGUG	UGGCAGUGUCUUAGCUGGUUGUU	0.974462
Hsa-Mir-30-P1a 5p	GUAAACA	UGUAAACAUCCCCGACUGGAAGCU	Hsa-Mir-34-P1 5p	GGCAGUG	UGGCAGUGUCUUAGCUGGUUGUU	1.9685
Hsa-Mir-30-P1b 5p	GUAAACA	UGUAAACAUCCUCGACUGGAAGCU	Hsa-Mir-34-P1 5p	GGCAGUG	UGGCAGUGUCUUAGCUGGUUGUU	1.52766
Hsa-Mir-30-P1d 5p	GUAAACA	UGUAAACAUCCUUGACUGGAAGCU	Hsa-Mir-34-P1 5p	GGCAGUG	UGGCAGUGUCUUAGCUGGUUGUU	1.52766
Hsa-Mir-30-P2a 5p	GUAAACA	UGUAAACAUCCUACACUCAGCU	Hsa-Mir-34-P1 5p	GGCAGUG	UGGCAGUGUCUUAGCUGGUUGUU	1.4153
Hsa-Mir-30-P2b 5p	GUAAACA	UGUAAACAUCCUACACUCUCAGCU	Hsa-Mir-34-P1 5p	GGCAGUG	UGGCAGUGUCUUAGCUGGUUGUU	1.52766
Hsa-Mir-30-P2d 5p	GUAAACA	UGUAAACAUCCUACACUCUCAGCU	Hsa-Mir-34-P1 5p	GGCAGUG	UGGCAGUGUCUUAGCUGGUUGUU	1.52766
Hsa-Mir-31 5p	GGCAAGA	AGGCAAGAUGCUGGCAUAGCUGU	Hsa-Mir-34-P1 5p	GGCAGUG	UGGCAGUGUCUUAGCUGGUUGUU	1.25187
Hsa-Mir-33-P3 5p	UGCAUUG	GUGCAUUGUAGUUGCAUUGCA	Hsa-Mir-34-P1 5p	GGCAGUG	UGGCAGUGUCUUAGCUGGUUGUU	1.07631
Hsa-Let-7-P1b 5p	GAGGUAG	UGAGGUAGGAGGUUGUAUAGUU	Hsa-Mir-34-P2a 5p	GGCAGUG	AGGCAGUGUCAUUAGCUGAUUGU	2.62238
Hsa-Let-7-P1c 5p	GAGGUAG	UGAGGUAGUAGGUUGUAUGGUU	Hsa-Mir-34-P2a 5p	GGCAGUG	AGGCAGUGUCAUUAGCUGAUUGU	2.62238
Hsa-Let-7-P1d 5p	GAGGUAG	UGAGGUAGUAGGUUGUAUAGUU	Hsa-Mir-34-P2a 5p	GGCAGUG	AGGCAGUGUCAUUAGCUGAUUGU	1.79842
Hsa-Let-7-P2a1 5p	GAGGUAG	UGAGGUAGUAGGUUGUAUAGUU	Hsa-Mir-34-P2a 5p	GGCAGUG	AGGCAGUGUCAUUAGCUGAUUGU	1.79842
Hsa-Let-7-P2a2 5p	GAGGUAG	UGAGGUAGUAGGUUGUAUAGUU	Hsa-Mir-34-P2a 5p	GGCAGUG	AGGCAGUGUCAUUAGCUGAUUGU	1.79842
Hsa-Let-7-P2a3 5p	GAGGUAG	UGAGGUAGUAGAUUGUAUAGUU	Hsa-Mir-34-P2a 5p	GGCAGUG	AGGCAGUGUCAUUAGCUGAUUGU	1.79842
Hsa-Let-7-P2b1 5p	GAGGUAG	UGAGGUAGUAGAUUGUAUAGUU	Hsa-Mir-34-P2a 5p	GGCAGUG	AGGCAGUGUCAUUAGCUGAUUGU	1.79842
Hsa-Let-7-P2b2 5p	GAGGUAG	UGAGGUAGUAGGUUGUGUGGUU	Hsa-Mir-34-P2a 5p	GGCAGUG	AGGCAGUGUCAUUAGCUGAUUGU	2.62238
Hsa-Let-7-P2b3 5p	GAGGUAG	UGAGGUAGUAAGUUGUAUUGUU	Hsa-Mir-34-P2a 5p	GGCAGUG	AGGCAGUGUCAUUAGCUGAUUGU	1.79842
Hsa-Let-7-P2c1 5p	GAGGUAG	AGAGGUAGUAGGUUGCAUAGUU	Hsa-Mir-34-P2a 5p	GGCAGUG	AGGCAGUGUCAUUAGCUGAUUGU	1.16295
Hsa-Let-7-P2c2 5p	GAGGUAG	UGAGGUAGUAGUUUGUGCUGUU	Hsa-Mir-34-P2a 5p	GGCAGUG	AGGCAGUGUCAUUAGCUGAUUGU	1.79842
Hsa-Let-7-P2c3 5p	GAGGUAG	UGAGGUAGUAGUUUGUACAGUU	Hsa-Mir-34-P2a 5p	GGCAGUG	AGGCAGUGUCAUUAGCUGAUUGU	1.4153
Hsa-Mir-1-P1 3p	GGAAUGU	UGGAAUGUAAAGAAGUAUGUAU	Hsa-Mir-34-P2a 5p	GGCAGUG	AGGCAGUGUCAUUAGCUGAUUGU	1.79842
Hsa-Mir-1-P2 3p	GGAAUGU	UGGAAUGUAAGGAAGUGUGUGG	Hsa-Mir-34-P2a 5p	GGCAGUG	AGGCAGUGUCAUUAGCUGAUUGU	1.79842
Hsa-Mir-1-P3 3p	GGAAUGU	UGGAAUGUAAAGAAGUAUGUAU	Hsa-Mir-34-P2a 5p	GGCAGUG	AGGCAGUGUCAUUAGCUGAUUGU	1.79842
Hsa-Mir-7-P1 5p	GGAAGAC	UGGAAGACUAGUGAUUUUGUUGUU	Hsa-Mir-34-P2a 5p	GGCAGUG	AGGCAGUGUCAUUAGCUGAUUGU	0.761423
Hsa-Mir-7-P2 5p	GGAAGAC	UGGAAGACUAGUGAUUUUGUUGUU	Hsa-Mir-34-P2a 5p	GGCAGUG	AGGCAGUGUCAUUAGCUGAUUGU	0.761423
Hsa-Mir-7-P4 5p	GGAAGAC	UGGAAGACUAGUGAUUUUGUUGUU	Hsa-Mir-34-P2a 5p	GGCAGUG	AGGCAGUGUCAUUAGCUGAUUGU	0.761423
Hsa-Mir-8-P1a 3p	AAUACUG	UAAUACUGCCUGGUAAUGAUGAC	Hsa-Mir-34-P2a 5p	GGCAGUG	AGGCAGUGUCAUUAGCUGAUUGU	1.52766
Hsa-Mir-8-P1b 3p	AAUACUG	UAAUACUGCCGGGUAAUGAUGGA	Hsa-Mir-34-P2a 5p	GGCAGUG	AGGCAGUGUCAUUAGCUGAUUGU	1.25187
Hsa-Mir-8-P2a 3p	AACACUG	UAACACUGUCUGGUAACGAUGUU	Hsa-Mir-34-P2a 5p	GGCAGUG	AGGCAGUGUCAUUAGCUGAUUGU	1.05067
Hsa-Mir-8-P2b 3p	AACACUG	UAACACUGUCUGGUAAAGAUGGC	Hsa-Mir-34-P2a 5p	GGCAGUG	AGGCAGUGUCAUUAGCUGAUUGU	1.05067
Hsa-Mir-9-P1 3p	CUUUGGU	AUAAAGCUAGAUAACCGAAAGUA	Hsa-Mir-34-P2a 5p	GGCAGUG	AGGCAGUGUCAUUAGCUGAUUGU	1.52766
Hsa-Mir-9-P2 5p	CUUUGGU	UCUUUGGUUAUCUAGCUGUAUGA	Hsa-Mir-34-P2a 5p	GGCAGUG	AGGCAGUGUCAUUAGCUGAUUGU	1.05067
Hsa-Mir-9-P2 3p	CUUUGGU	AUAAAGCUAGAUAACCGAAAGUA	Hsa-Mir-34-P2a 5p	GGCAGUG	AGGCAGUGUCAUUAGCUGAUUGU	1.52766
Hsa-Mir-9-P3 5p	CUUUGGU	UCUUUGGUUAUCUAGCUGUAUGA	Hsa-Mir-34-P2a 5p	GGCAGUG	AGGCAGUGUCAUUAGCUGAUUGU	1.05067
Hsa-Mir-9-P3 3p	CUUUGGU	AUAAAGCUAGAUAACCGAAAGUA	Hsa-Mir-34-P2a 5p	GGCAGUG	AGGCAGUGUCAUUAGCUGAUUGU	1.52766
Hsa-Mir-10-P2b 5p	ACCCGUA	CACCCGUAGAACCGACCUUGCG	Hsa-Mir-34-P2a 5p	GGCAGUG	AGGCAGUGUCAUUAGCUGAUUGU	2.62238
Hsa-Mir-10-P2c 5p	ACCCGUA	AACCCGUAGAUCCGAUCUUGUG	Hsa-Mir-34-P2a 5p	GGCAGUG	AGGCAGUGUCAUUAGCUGAUUGU	2.62238
Hsa-Mir-10-P2d 5p	ACCCGUA	AACCCGUAGAUCCGAACUUGUG	Hsa-Mir-34-P2a 5p	GGCAGUG	AGGCAGUGUCAUUAGCUGAUUGU	2.62238
Hsa-Mir-10-P3b 5p	CCCUGAG	UCCCUGAGACCCUUUAACCUGUGA	Hsa-Mir-34-P2a 5p	GGCAGUG	AGGCAGUGUCAUUAGCUGAUUGU	3.17558
Hsa-Mir-10-P3c 5p	CCCUGAG	UCCCUGAGACCCUAACUUGUGA	Hsa-Mir-34-P2a 5p	GGCAGUG	AGGCAGUGUCAUUAGCUGAUUGU	1.16295
Hsa-Mir-10-P3d 5p	CCCUGAG	UCCCUGAGACCCUAACUUGUGA	Hsa-Mir-34-P2a 5p	GGCAGUG	AGGCAGUGUCAUUAGCUGAUUGU	1.16295
Hsa-Mir-15-P1a 5p	AGCAGCA	UAGCAGCACAUAAUGGUUUGUG	Hsa-Mir-34-P2a 5p	GGCAGUG	AGGCAGUGUCAUUAGCUGAUUGU	1.4153
Hsa-Mir-15-P1b 5p	AGCAGCA	UAGCAGCACAUCAUGGUUUACA	Hsa-Mir-34-P2a 5p	GGCAGUG	AGGCAGUGUCAUUAGCUGAUUGU	2.62238
Hsa-Mir-15-P1c 5p	AGCAGCA	CAGCAGCAAUUCAUGUUUUGAA	Hsa-Mir-34-P2a 5p	GGCAGUG	AGGCAGUGUCAUUAGCUGAUUGU	2.62238
Hsa-Mir-15-P1d 5p	AGCAGCA	CAGCAGCACACUGUGGUUUGUA	Hsa-Mir-34-P2a 5p	GGCAGUG	AGGCAGUGUCAUUAGCUGAUUGU	1.4153
Hsa-Mir-15-P2a 5p	AGCAGCA	UAGCAGCACGUAAAUAUUGGCG	Hsa-Mir-34-P2a 5p	GGCAGUG	AGGCAGUGUCAUUAGCUGAUUGU	1.79842
Hsa-Mir-15-P2b 5p	AGCAGCA	UAGCAGCACGUAAAUAUUGGCGU	Hsa-Mir-34-P2a 5p	GGCAGUG	AGGCAGUGUCAUUAGCUGAUUGU	1.52766
Hsa-Mir-15-P2c 5p	AGCAGCG	UAGCAGCGGGAACAGUUCUGCAG	Hsa-Mir-34-P2a 5p	GGCAGUG	AGGCAGUGUCAUUAGCUGAUUGU	1.25187
Hsa-Mir-15-P2d 5p	AGCAGCA	UAGCAGCACAGAAAUAUUGGCA	Hsa-Mir-34-P2a 5p	GGCAGUG	AGGCAGUGUCAUUAGCUGAUUGU	2.62238
Hsa-Mir-19-P2a 3p	GUGCAAA	UGUGCAAAUCCAUGCAAAACUGA	Hsa-Mir-34-P2a 5p	GGCAGUG	AGGCAGUGUCAUUAGCUGAUUGU	1.9685
Hsa-Mir-19-P2c 3p	GUGCAAA	UGUGCAAAUCCAUGCAAAACUGA	Hsa-Mir-34-P2a 5p	GGCAGUG	AGGCAGUGUCAUUAGCUGAUUGU	1.9685
Hsa-Mir-21 5p	AGCUUAU	UAGCUUAUCAGACUGAUGUUGACU	Hsa-Mir-34-P2a 5p	GGCAGUG	AGGCAGUGUCAUUAGCUGAUUGU	3.17558
Hsa-Mir-22-P1b 3p	AGCUGCC	AAGCUGCCAGUUGAAGAACUGU	Hsa-Mir-34-P2a 5p	GGCAGUG	AGGCAGUGUCAUUAGCUGAUUGU	1.79842
Hsa-Mir-23-P2 3p	UCACAUU	AUCACAUUGCCAGGGAUUACCAC	Hsa-Mir-34-P2a 5p	GGCAGUG	AGGCAGUGUCAUUAGCUGAUUGU	3.17558
Hsa-Mir-24-P3 3p	GGCUCAG	UGGCUCAGUUCAGCAGGAACAG	Hsa-Mir-34-P2a 5p	GGCAGUG	AGGCAGUGUCAUUAGCUGAUUGU	1.79842
Hsa-Mir-28-P2 3p	CGAGGAG	CUAGACUGAAGCUCCUUGAGG	Hsa-Mir-34-P2a 5p	GGCAGUG	AGGCAGUGUCAUUAGCUGAUUGU	1.64792
Hsa-Mir-28-P3 5p	AGGAGCU	AAGGAGCUUACAAUCUAGCUGGG	Hsa-Mir-34-P2a 5p	GGCAGUG	AGGCAGUGUCAUUAGCUGAUUGU	1.52766
Hsa-Mir-29-P1b-v1 3p	AGCACCA	UAGCACCAUUUGAAAUCAGUGUU	Hsa-Mir-34-P2a 5p	GGCAGUG	AGGCAGUGUCAUUAGCUGAUUGU	1.9685
Hsa-Mir-29-P1b-v2 3p	UAGCACC	CUAGCACCAUUUGAAAUCAGUGU	Hsa-Mir-34-P2a 5p	GGCAGUG	AGGCAGUGUCAUUAGCUGAUUGU	1.9685
Hsa-Mir-29-P1d-v1 3p	AGCACCA	UAGCACCAUUUGAAAUCAGUGUU	Hsa-Mir-34-P2a 5p	GGCAGUG	AGGCAGUGUCAUUAGCUGAUUGU	1.9685
Hsa-Mir-29-P1d-v2 3p	UAGCACC	CUAGCACCAUUUGAAAUCAGUGU	Hsa-Mir-34-P2a 5p	GGCAGUG	AGGCAGUGUCAUUAGCUGAUUGU	1.9685
Hsa-Mir-29-P2b 3p	AGCACCA	UAGCACCAUCUGAAAUCGGUUA	Hsa-Mir-34-P2a 5p	GGCAGUG	AGGCAGUGUCAUUAGCUGAUUGU	1.16295
Hsa-Mir-29-P2d 3p	AGCACCA	UAGCACCAUUUGAAAUCGGUUA	Hsa-Mir-34-P2a 5p	GGCAGUG	AGGCAGUGUCAUUAGCUGAUUGU	1.4153
Hsa-Mir-30-P1a 5p	GUAAACA	UGUAAACAUCCCCGACUGGAAGCU	Hsa-Mir-34-P2a 5p	GGCAGUG	AGGCAGUGUCAUUAGCUGAUUGU	1.52766
Hsa-Mir-30-P1b 5p	GUAAACA	UGUAAACAUCCUCGACUGGAAGCU	Hsa-Mir-34-P2a 5p	GGCAGUG	AGGCAGUGUCAUUAGCUGAUUGU	1.25187
Hsa-Mir-30-P1d 5p	GUAAACA	UGUAAACAUCCUUGACUGGAAGCU	Hsa-Mir-34-P2a 5p	GGCAGUG	AGGCAGUGUCAUUAGCUGAUUGU	1.05067
Hsa-Mir-30-P2a 5p	GUAAACA	UGUAAACAUCCUACACUCAGCU	Hsa-Mir-34-P2a 5p	GGCAGUG	AGGCAGUGUCAUUAGCUGAUUGU	1.4153
Hsa-Mir-30-P2b 5p	GUAAACA	UGUAAACAUCCUACACUCUCAGCU	Hsa-Mir-34-P2a 5p	GGCAGUG	AGGCAGUGUCAUUAGCUGAUUGU	1.52766
Hsa-Mir-30-P2d 5p	GUAAACA	UGUAAACAUCCUACACUCUCAGCU	Hsa-Mir-34-P2a 5p	GGCAGUG	AGGCAGUGUCAUUAGCUGAUUGU	1.52766
Hsa-Mir-31 5p	GGCAAGA	AGGCAAGAUGCUGGCAUAGCUGU	Hsa-Mir-34-P2a 5p	GGCAGUG	AGGCAGUGUCAUUAGCUGAUUGU	0.892188
Hsa-Mir-33-P3 5p	UGCAUUG	GUGCAUUGUAGUUGCAUUGCA	Hsa-Mir-34-P2a 5p	GGCAGUG	AGGCAGUGUCAUUAGCUGAUUGU	1.07631
Hsa-Mir-34-P1 5p	GGCAGUG	UGGCAGUGUCUUAGCUGGUUGUU	Hsa-Mir-34-P2a 5p	GGCAGUG	AGGCAGUGUCAUUAGCUGAUUGU	0.650108
Hsa-Mir-8-P2b 3p	AACACUG	UAACACUGUCUGGUAAAGAUGGC	Hsa-Mir-34-P2a 3p	GGCAGUG	AAUCACUAACUCCACUGCCAUC	1.79842
Hsa-Mir-8-P3a 3p	AAUACUG	UAAUACUGUCUGGUAAAACCGU	Hsa-Mir-34-P2a 3p	GGCAGUG	AAUCACUAACUCCACUGCCAUC	1.79842
Hsa-Mir-9-P1 5p	CUUUGGU	UCUUUGGUUAUCUAGCUGUAUGA	Hsa-Mir-34-P2a 3p	GGCAGUG	AAUCACUAACUCCACUGCCAUC	2.62238
Hsa-Mir-9-P1 3p	CUUUGGU	AUAAAGCUAGAUAACCGAAAGUA	Hsa-Mir-34-P2a 3p	GGCAGUG	AAUCACUAACUCCACUGCCAUC	1.79842
Hsa-Mir-9-P2 5p	CUUUGGU	UCUUUGGUUAUCUAGCUGUAUGA	Hsa-Mir-34-P2a 3p	GGCAGUG	AAUCACUAACUCCACUGCCAUC	2.62238
Hsa-Mir-9-P2 3p	CUUUGGU	AUAAAGCUAGAUAACCGAAAGUA	Hsa-Mir-34-P2a 3p	GGCAGUG	AAUCACUAACUCCACUGCCAUC	1.79842
Hsa-Mir-9-P3 5p	CUUUGGU	UCUUUGGUUAUCUAGCUGUAUGA	Hsa-Mir-34-P2a 3p	GGCAGUG	AAUCACUAACUCCACUGCCAUC	2.62238
Hsa-Mir-9-P3 3p	CUUUGGU	AUAAAGCUAGAUAACCGAAAGUA	Hsa-Mir-34-P2a 3p	GGCAGUG	AAUCACUAACUCCACUGCCAUC	1.79842
Hsa-Mir-10-P2b 5p	ACCCGUA	CACCCGUAGAACCGACCUUGCG	Hsa-Mir-34-P2a 3p	GGCAGUG	AAUCACUAACUCCACUGCCAUC	2.62238
Hsa-Mir-10-P2c 5p	ACCCGUA	AACCCGUAGAUCCGAUCUUGUG	Hsa-Mir-34-P2a 3p	GGCAGUG	AAUCACUAACUCCACUGCCAUC	0.974462
Hsa-Mir-10-P2d 5p	ACCCGUA	AACCCGUAGAUCCGAACUUGUG	Hsa-Mir-34-P2a 3p	GGCAGUG	AAUCACUAACUCCACUGCCAUC	1.16295
Hsa-Mir-10-P3b 5p	CCCUGAG	UCCCUGAGACCCUUUAACCUGUGA	Hsa-Mir-34-P2a 3p	GGCAGUG	AAUCACUAACUCCACUGCCAUC	2.62238
Hsa-Mir-15-P1b 5p	AGCAGCA	UAGCAGCACAUCAUGGUUUACA	Hsa-Mir-34-P2a 3p	GGCAGUG	AAUCACUAACUCCACUGCCAUC	1.79842
Hsa-Mir-15-P1c 5p	AGCAGCA	CAGCAGCAAUUCAUGUUUUGAA	Hsa-Mir-34-P2a 3p	GGCAGUG	AAUCACUAACUCCACUGCCAUC	1.4153
Hsa-Mir-15-P2b 5p	AGCAGCA	UAGCAGCACGUAAAUAUUGGCGU	Hsa-Mir-34-P2a 3p	GGCAGUG	AAUCACUAACUCCACUGCCAUC	2.62238
Hsa-Mir-15-P2c 5p	AGCAGCG	UAGCAGCGGGAACAGUUCUGCAG	Hsa-Mir-34-P2a 3p	GGCAGUG	AAUCACUAACUCCACUGCCAUC	1.79842
Hsa-Mir-28-P3 5p	AGGAGCU	AAGGAGCUUACAAUCUAGCUGGG	Hsa-Mir-34-P2a 3p	GGCAGUG	AAUCACUAACUCCACUGCCAUC	2.62238
Hsa-Mir-29-P1b-v1 3p	AGCACCA	UAGCACCAUUUGAAAUCAGUGUU	Hsa-Mir-34-P2a 3p	GGCAGUG	AAUCACUAACUCCACUGCCAUC	1.4153
Hsa-Mir-29-P2d 3p	AGCACCA	UAGCACCAUUUGAAAUCGGUUA	Hsa-Mir-34-P2a 3p	GGCAGUG	AAUCACUAACUCCACUGCCAUC	1.16295
Hsa-Mir-30-P1a 5p	GUAAACA	UGUAAACAUCCCCGACUGGAAGCU	Hsa-Mir-34-P2a 3p	GGCAGUG	AAUCACUAACUCCACUGCCAUC	1.79842
Hsa-Mir-30-P1b 5p	GUAAACA	UGUAAACAUCCUCGACUGGAAGCU	Hsa-Mir-34-P2a 3p	GGCAGUG	AAUCACUAACUCCACUGCCAUC	2.62238
Hsa-Mir-32 5p	AUUGCAC	UAUUGCACAUUACUAAGUUGCA	Hsa-Mir-34-P2a 3p	GGCAGUG	AAUCACUAACUCCACUGCCAUC	1.79842
Hsa-Mir-34-P2a 5p	GGCAGUG	AGGCAGUGUCAUUAGCUGAUUGU	Hsa-Mir-34-P2a 3p	GGCAGUG	AAUCACUAACUCCACUGCCAUC	1.79842
Hsa-Let-7-P1b 5p	GAGGUAG	UGAGGUAGGAGGUUGUAUAGUU	Hsa-Mir-34-P2b 5p	GGCAGUG	AGGCAGUGUAGUUAGCUGAUUGC	1.4153
Hsa-Let-7-P1c 5p	GAGGUAG	UGAGGUAGUAGGUUGUAUGGUU	Hsa-Mir-34-P2b 5p	GGCAGUG	AGGCAGUGUAGUUAGCUGAUUGC	1.4153
Hsa-Let-7-P1d 5p	GAGGUAG	UGAGGUAGUAGGUUGUAUAGUU	Hsa-Mir-34-P2b 5p	GGCAGUG	AGGCAGUGUAGUUAGCUGAUUGC	1.16295
Hsa-Let-7-P2a1 5p	GAGGUAG	UGAGGUAGUAGGUUGUAUAGUU	Hsa-Mir-34-P2b 5p	GGCAGUG	AGGCAGUGUAGUUAGCUGAUUGC	1.16295
Hsa-Let-7-P2a2 5p	GAGGUAG	UGAGGUAGUAGGUUGUAUAGUU	Hsa-Mir-34-P2b 5p	GGCAGUG	AGGCAGUGUAGUUAGCUGAUUGC	1.16295
Hsa-Let-7-P2a3 5p	GAGGUAG	UGAGGUAGUAGAUUGUAUAGUU	Hsa-Mir-34-P2b 5p	GGCAGUG	AGGCAGUGUAGUUAGCUGAUUGC	1.16295
Hsa-Let-7-P2b1 5p	GAGGUAG	UGAGGUAGUAGAUUGUAUAGUU	Hsa-Mir-34-P2b 5p	GGCAGUG	AGGCAGUGUAGUUAGCUGAUUGC	1.16295
Hsa-Let-7-P2b2 5p	GAGGUAG	UGAGGUAGUAGGUUGUGUGGUU	Hsa-Mir-34-P2b 5p	GGCAGUG	AGGCAGUGUAGUUAGCUGAUUGC	1.4153
Hsa-Let-7-P2b3 5p	GAGGUAG	UGAGGUAGUAAGUUGUAUUGUU	Hsa-Mir-34-P2b 5p	GGCAGUG	AGGCAGUGUAGUUAGCUGAUUGC	1.79842
Hsa-Let-7-P2c1 5p	GAGGUAG	AGAGGUAGUAGGUUGCAUAGUU	Hsa-Mir-34-P2b 5p	GGCAGUG	AGGCAGUGUAGUUAGCUGAUUGC	0.823959
Hsa-Let-7-P2c2 5p	GAGGUAG	UGAGGUAGUAGUUUGUGCUGUU	Hsa-Mir-34-P2b 5p	GGCAGUG	AGGCAGUGUAGUUAGCUGAUUGC	1.16295
Hsa-Let-7-P2c3 5p	GAGGUAG	UGAGGUAGUAGUUUGUACAGUU	Hsa-Mir-34-P2b 5p	GGCAGUG	AGGCAGUGUAGUUAGCUGAUUGC	0.974462
Hsa-Mir-1-P1 3p	GGAAUGU	UGGAAUGUAAAGAAGUAUGUAU	Hsa-Mir-34-P2b 5p	GGCAGUG	AGGCAGUGUAGUUAGCUGAUUGC	1.79842
Hsa-Mir-1-P2 3p	GGAAUGU	UGGAAUGUAAGGAAGUGUGUGG	Hsa-Mir-34-P2b 5p	GGCAGUG	AGGCAGUGUAGUUAGCUGAUUGC	1.16295
Hsa-Mir-1-P3 3p	GGAAUGU	UGGAAUGUAAAGAAGUAUGUAU	Hsa-Mir-34-P2b 5p	GGCAGUG	AGGCAGUGUAGUUAGCUGAUUGC	1.79842
Hsa-Mir-7-P1 5p	GGAAGAC	UGGAAGACUAGUGAUUUUGUUGUU	Hsa-Mir-34-P2b 5p	GGCAGUG	AGGCAGUGUAGUUAGCUGAUUGC	0.650108
Hsa-Mir-7-P2 5p	GGAAGAC	UGGAAGACUAGUGAUUUUGUUGUU	Hsa-Mir-34-P2b 5p	GGCAGUG	AGGCAGUGUAGUUAGCUGAUUGC	0.650108
Hsa-Mir-7-P4 5p	GGAAGAC	UGGAAGACUAGUGAUUUUGUUGUU	Hsa-Mir-34-P2b 5p	GGCAGUG	AGGCAGUGUAGUUAGCUGAUUGC	0.650108
Hsa-Mir-8-P1a 3p	AAUACUG	UAAUACUGCCUGGUAAUGAUGAC	Hsa-Mir-34-P2b 5p	GGCAGUG	AGGCAGUGUAGUUAGCUGAUUGC	1.52766
Hsa-Mir-8-P1b 3p	AAUACUG	UAAUACUGCCGGGUAAUGAUGGA	Hsa-Mir-34-P2b 5p	GGCAGUG	AGGCAGUGUAGUUAGCUGAUUGC	1.25187
Hsa-Mir-8-P2a 3p	AACACUG	UAACACUGUCUGGUAACGAUGUU	Hsa-Mir-34-P2b 5p	GGCAGUG	AGGCAGUGUAGUUAGCUGAUUGC	1.52766
Hsa-Mir-8-P2b 3p	AACACUG	UAACACUGUCUGGUAAAGAUGGC	Hsa-Mir-34-P2b 5p	GGCAGUG	AGGCAGUGUAGUUAGCUGAUUGC	1.05067
Hsa-Mir-9-P1 3p	CUUUGGU	AUAAAGCUAGAUAACCGAAAGUA	Hsa-Mir-34-P2b 5p	GGCAGUG	AGGCAGUGUAGUUAGCUGAUUGC	1.9685
[truncated: 60,436 more rows]
