# Supplementary material for: The distance distribution of human microRNAs in MirGeneDB database
Source: Sci Rep. 2022 Oct 21;12:17696. doi: 10.1038/s41598-022-22253-6 (PMC9587017; doi:10.1038/s41598-022-22253-6)
Supplement: Supplementary file 1 — Supplementary Information. [file 41598_2022_22253_MOESM1_ESM.zip › supplementary materials submission/S2.xlsx]

## Sheet: 工作表1
ID	Seed	Mature Sequence	ID	Seed	Mature Sequence	Distance
Hsa-Let-7-P1b 5p	GAGGUAG	UGAGGUAGGAGGUUGUAUAGUU	Hsa-Let-7-P1c 5p	GAGGUAG	UGAGGUAGUAGGUUGUAUGGUU	0.0971293
Hsa-Let-7-P1b 5p	GAGGUAG	UGAGGUAGGAGGUUGUAUAGUU	Hsa-Let-7-P1d 5p	GAGGUAG	UGAGGUAGUAGGUUGUAUAGUU	0.0470876
Hsa-Let-7-P1c 5p	GAGGUAG	UGAGGUAGUAGGUUGUAUGGUU	Hsa-Let-7-P1d 5p	GAGGUAG	UGAGGUAGUAGGUUGUAUAGUU	0.0476551
Hsa-Let-7-P1b 5p	GAGGUAG	UGAGGUAGGAGGUUGUAUAGUU	Hsa-Let-7-P2a1 5p	GAGGUAG	UGAGGUAGUAGGUUGUAUAGUU	0.0470876
Hsa-Let-7-P1c 5p	GAGGUAG	UGAGGUAGUAGGUUGUAUGGUU	Hsa-Let-7-P2a1 5p	GAGGUAG	UGAGGUAGUAGGUUGUAUAGUU	0.0476551
Hsa-Let-7-P1d 5p	GAGGUAG	UGAGGUAGUAGGUUGUAUAGUU	Hsa-Let-7-P2a1 5p	GAGGUAG	UGAGGUAGUAGGUUGUAUAGUU	0
Hsa-Let-7-P1b 5p	GAGGUAG	UGAGGUAGGAGGUUGUAUAGUU	Hsa-Let-7-P2a2 5p	GAGGUAG	UGAGGUAGUAGGUUGUAUAGUU	0.0470876
Hsa-Let-7-P1c 5p	GAGGUAG	UGAGGUAGUAGGUUGUAUGGUU	Hsa-Let-7-P2a2 5p	GAGGUAG	UGAGGUAGUAGGUUGUAUAGUU	0.0476551
Hsa-Let-7-P1d 5p	GAGGUAG	UGAGGUAGUAGGUUGUAUAGUU	Hsa-Let-7-P2a2 5p	GAGGUAG	UGAGGUAGUAGGUUGUAUAGUU	0
Hsa-Let-7-P2a1 5p	GAGGUAG	UGAGGUAGUAGGUUGUAUAGUU	Hsa-Let-7-P2a2 5p	GAGGUAG	UGAGGUAGUAGGUUGUAUAGUU	0
Hsa-Let-7-P1b 5p	GAGGUAG	UGAGGUAGGAGGUUGUAUAGUU	Hsa-Let-7-P2a3 5p	GAGGUAG	UGAGGUAGUAGAUUGUAUAGUU	0.0971293
Hsa-Let-7-P1c 5p	GAGGUAG	UGAGGUAGUAGGUUGUAUGGUU	Hsa-Let-7-P2a3 5p	GAGGUAG	UGAGGUAGUAGAUUGUAUAGUU	0.100335
Hsa-Let-7-P1d 5p	GAGGUAG	UGAGGUAGUAGGUUGUAUAGUU	Hsa-Let-7-P2a3 5p	GAGGUAG	UGAGGUAGUAGAUUGUAUAGUU	0.0476551
Hsa-Let-7-P2a1 5p	GAGGUAG	UGAGGUAGUAGGUUGUAUAGUU	Hsa-Let-7-P2a3 5p	GAGGUAG	UGAGGUAGUAGAUUGUAUAGUU	0.0476551
Hsa-Let-7-P2a2 5p	GAGGUAG	UGAGGUAGUAGGUUGUAUAGUU	Hsa-Let-7-P2a3 5p	GAGGUAG	UGAGGUAGUAGAUUGUAUAGUU	0.0476551
Hsa-Let-7-P1b 5p	GAGGUAG	UGAGGUAGGAGGUUGUAUAGUU	Hsa-Let-7-P2b1 5p	GAGGUAG	UGAGGUAGUAGAUUGUAUAGUU	0.0971293
Hsa-Let-7-P1c 5p	GAGGUAG	UGAGGUAGUAGGUUGUAUGGUU	Hsa-Let-7-P2b1 5p	GAGGUAG	UGAGGUAGUAGAUUGUAUAGUU	0.100335
Hsa-Let-7-P1d 5p	GAGGUAG	UGAGGUAGUAGGUUGUAUAGUU	Hsa-Let-7-P2b1 5p	GAGGUAG	UGAGGUAGUAGAUUGUAUAGUU	0.0476551
Hsa-Let-7-P2a1 5p	GAGGUAG	UGAGGUAGUAGGUUGUAUAGUU	Hsa-Let-7-P2b1 5p	GAGGUAG	UGAGGUAGUAGAUUGUAUAGUU	0.0476551
Hsa-Let-7-P2a2 5p	GAGGUAG	UGAGGUAGUAGGUUGUAUAGUU	Hsa-Let-7-P2b1 5p	GAGGUAG	UGAGGUAGUAGAUUGUAUAGUU	0.0476551
Hsa-Let-7-P2a3 5p	GAGGUAG	UGAGGUAGUAGAUUGUAUAGUU	Hsa-Let-7-P2b1 5p	GAGGUAG	UGAGGUAGUAGAUUGUAUAGUU	0
Hsa-Let-7-P1b 5p	GAGGUAG	UGAGGUAGGAGGUUGUAUAGUU	Hsa-Let-7-P2b2 5p	GAGGUAG	UGAGGUAGUAGGUUGUGUGGUU	0.152742
Hsa-Let-7-P1c 5p	GAGGUAG	UGAGGUAGUAGGUUGUAUGGUU	Hsa-Let-7-P2b2 5p	GAGGUAG	UGAGGUAGUAGGUUGUGUGGUU	0.0476551
Hsa-Let-7-P1d 5p	GAGGUAG	UGAGGUAGUAGGUUGUAUAGUU	Hsa-Let-7-P2b2 5p	GAGGUAG	UGAGGUAGUAGGUUGUGUGGUU	0.100335
Hsa-Let-7-P2a1 5p	GAGGUAG	UGAGGUAGUAGGUUGUAUAGUU	Hsa-Let-7-P2b2 5p	GAGGUAG	UGAGGUAGUAGGUUGUGUGGUU	0.100335
Hsa-Let-7-P2a2 5p	GAGGUAG	UGAGGUAGUAGGUUGUAUAGUU	Hsa-Let-7-P2b2 5p	GAGGUAG	UGAGGUAGUAGGUUGUGUGGUU	0.100335
Hsa-Let-7-P2a3 5p	GAGGUAG	UGAGGUAGUAGAUUGUAUAGUU	Hsa-Let-7-P2b2 5p	GAGGUAG	UGAGGUAGUAGGUUGUGUGGUU	0.159227
Hsa-Let-7-P2b1 5p	GAGGUAG	UGAGGUAGUAGAUUGUAUAGUU	Hsa-Let-7-P2b2 5p	GAGGUAG	UGAGGUAGUAGGUUGUGUGGUU	0.159227
Hsa-Let-7-P1b 5p	GAGGUAG	UGAGGUAGGAGGUUGUAUAGUU	Hsa-Let-7-P2b3 5p	GAGGUAG	UGAGGUAGUAAGUUGUAUUGUU	0.150503
Hsa-Let-7-P1c 5p	GAGGUAG	UGAGGUAGUAGGUUGUAUGGUU	Hsa-Let-7-P2b3 5p	GAGGUAG	UGAGGUAGUAAGUUGUAUUGUU	0.0971293
Hsa-Let-7-P1d 5p	GAGGUAG	UGAGGUAGUAGGUUGUAUAGUU	Hsa-Let-7-P2b3 5p	GAGGUAG	UGAGGUAGUAAGUUGUAUUGUU	0.0971293
Hsa-Let-7-P2a1 5p	GAGGUAG	UGAGGUAGUAGGUUGUAUAGUU	Hsa-Let-7-P2b3 5p	GAGGUAG	UGAGGUAGUAAGUUGUAUUGUU	0.0971293
Hsa-Let-7-P2a2 5p	GAGGUAG	UGAGGUAGUAGGUUGUAUAGUU	Hsa-Let-7-P2b3 5p	GAGGUAG	UGAGGUAGUAAGUUGUAUUGUU	0.0971293
Hsa-Let-7-P2a3 5p	GAGGUAG	UGAGGUAGUAGAUUGUAUAGUU	Hsa-Let-7-P2b3 5p	GAGGUAG	UGAGGUAGUAAGUUGUAUUGUU	0.152742
Hsa-Let-7-P2b1 5p	GAGGUAG	UGAGGUAGUAGAUUGUAUAGUU	Hsa-Let-7-P2b3 5p	GAGGUAG	UGAGGUAGUAAGUUGUAUUGUU	0.152742
Hsa-Let-7-P2b2 5p	GAGGUAG	UGAGGUAGUAGGUUGUGUGGUU	Hsa-Let-7-P2b3 5p	GAGGUAG	UGAGGUAGUAAGUUGUAUUGUU	0.152742
Hsa-Let-7-P1b 5p	GAGGUAG	UGAGGUAGGAGGUUGUAUAGUU	Hsa-Let-7-P2c1 5p	GAGGUAG	AGAGGUAGUAGGUUGCAUAGUU	0.150503
Hsa-Let-7-P1c 5p	GAGGUAG	UGAGGUAGUAGGUUGUAUGGUU	Hsa-Let-7-P2c1 5p	GAGGUAG	AGAGGUAGUAGGUUGCAUAGUU	0.152742
Hsa-Let-7-P1d 5p	GAGGUAG	UGAGGUAGUAGGUUGUAUAGUU	Hsa-Let-7-P2c1 5p	GAGGUAG	AGAGGUAGUAGGUUGCAUAGUU	0.0971293
Hsa-Let-7-P2a1 5p	GAGGUAG	UGAGGUAGUAGGUUGUAUAGUU	Hsa-Let-7-P2c1 5p	GAGGUAG	AGAGGUAGUAGGUUGCAUAGUU	0.0971293
Hsa-Let-7-P2a2 5p	GAGGUAG	UGAGGUAGUAGGUUGUAUAGUU	Hsa-Let-7-P2c1 5p	GAGGUAG	AGAGGUAGUAGGUUGCAUAGUU	0.0971293
Hsa-Let-7-P2a3 5p	GAGGUAG	UGAGGUAGUAGAUUGUAUAGUU	Hsa-Let-7-P2c1 5p	GAGGUAG	AGAGGUAGUAGGUUGCAUAGUU	0.152742
Hsa-Let-7-P2b1 5p	GAGGUAG	UGAGGUAGUAGAUUGUAUAGUU	Hsa-Let-7-P2c1 5p	GAGGUAG	AGAGGUAGUAGGUUGCAUAGUU	0.152742
Hsa-Let-7-P2b2 5p	GAGGUAG	UGAGGUAGUAGGUUGUGUGGUU	Hsa-Let-7-P2c1 5p	GAGGUAG	AGAGGUAGUAGGUUGCAUAGUU	0.215324
Hsa-Let-7-P2b3 5p	GAGGUAG	UGAGGUAGUAAGUUGUAUUGUU	Hsa-Let-7-P2c1 5p	GAGGUAG	AGAGGUAGUAGGUUGCAUAGUU	0.209395
Hsa-Let-7-P1b 5p	GAGGUAG	UGAGGUAGGAGGUUGUAUAGUU	Hsa-Let-7-P2c2 5p	GAGGUAG	UGAGGUAGUAGUUUGUGCUGUU	0.27111
Hsa-Let-7-P1c 5p	GAGGUAG	UGAGGUAGUAGGUUGUAUGGUU	Hsa-Let-7-P2c2 5p	GAGGUAG	UGAGGUAGUAGUUUGUGCUGUU	0.209395
Hsa-Let-7-P1d 5p	GAGGUAG	UGAGGUAGUAGGUUGUAUAGUU	Hsa-Let-7-P2c2 5p	GAGGUAG	UGAGGUAGUAGUUUGUGCUGUU	0.209395
Hsa-Let-7-P2a1 5p	GAGGUAG	UGAGGUAGUAGGUUGUAUAGUU	Hsa-Let-7-P2c2 5p	GAGGUAG	UGAGGUAGUAGUUUGUGCUGUU	0.209395
Hsa-Let-7-P2a2 5p	GAGGUAG	UGAGGUAGUAGGUUGUAUAGUU	Hsa-Let-7-P2c2 5p	GAGGUAG	UGAGGUAGUAGUUUGUGCUGUU	0.209395
Hsa-Let-7-P2a3 5p	GAGGUAG	UGAGGUAGUAGAUUGUAUAGUU	Hsa-Let-7-P2c2 5p	GAGGUAG	UGAGGUAGUAGUUUGUGCUGUU	0.209395
Hsa-Let-7-P2b1 5p	GAGGUAG	UGAGGUAGUAGAUUGUAUAGUU	Hsa-Let-7-P2c2 5p	GAGGUAG	UGAGGUAGUAGUUUGUGCUGUU	0.209395
Hsa-Let-7-P2b2 5p	GAGGUAG	UGAGGUAGUAGGUUGUGUGGUU	Hsa-Let-7-P2c2 5p	GAGGUAG	UGAGGUAGUAGUUUGUGCUGUU	0.150503
Hsa-Let-7-P2b3 5p	GAGGUAG	UGAGGUAGUAAGUUGUAUUGUU	Hsa-Let-7-P2c2 5p	GAGGUAG	UGAGGUAGUAGUUUGUGCUGUU	0.215324
Hsa-Let-7-P2c1 5p	GAGGUAG	AGAGGUAGUAGGUUGCAUAGUU	Hsa-Let-7-P2c2 5p	GAGGUAG	UGAGGUAGUAGUUUGUGCUGUU	0.34266
Hsa-Let-7-P1b 5p	GAGGUAG	UGAGGUAGGAGGUUGUAUAGUU	Hsa-Let-7-P2c3 5p	GAGGUAG	UGAGGUAGUAGUUUGUACAGUU	0.150503
Hsa-Let-7-P1c 5p	GAGGUAG	UGAGGUAGUAGGUUGUAUGGUU	Hsa-Let-7-P2c3 5p	GAGGUAG	UGAGGUAGUAGUUUGUACAGUU	0.152742
Hsa-Let-7-P1d 5p	GAGGUAG	UGAGGUAGUAGGUUGUAUAGUU	Hsa-Let-7-P2c3 5p	GAGGUAG	UGAGGUAGUAGUUUGUACAGUU	0.0971293
Hsa-Let-7-P2a1 5p	GAGGUAG	UGAGGUAGUAGGUUGUAUAGUU	Hsa-Let-7-P2c3 5p	GAGGUAG	UGAGGUAGUAGUUUGUACAGUU	0.0971293
Hsa-Let-7-P2a2 5p	GAGGUAG	UGAGGUAGUAGGUUGUAUAGUU	Hsa-Let-7-P2c3 5p	GAGGUAG	UGAGGUAGUAGUUUGUACAGUU	0.0971293
Hsa-Let-7-P2a3 5p	GAGGUAG	UGAGGUAGUAGAUUGUAUAGUU	Hsa-Let-7-P2c3 5p	GAGGUAG	UGAGGUAGUAGUUUGUACAGUU	0.0971293
Hsa-Let-7-P2b1 5p	GAGGUAG	UGAGGUAGUAGAUUGUAUAGUU	Hsa-Let-7-P2c3 5p	GAGGUAG	UGAGGUAGUAGUUUGUACAGUU	0.0971293
Hsa-Let-7-P2b2 5p	GAGGUAG	UGAGGUAGUAGGUUGUGUGGUU	Hsa-Let-7-P2c3 5p	GAGGUAG	UGAGGUAGUAGUUUGUACAGUU	0.215324
Hsa-Let-7-P2b3 5p	GAGGUAG	UGAGGUAGUAAGUUGUAUUGUU	Hsa-Let-7-P2c3 5p	GAGGUAG	UGAGGUAGUAGUUUGUACAGUU	0.209395
Hsa-Let-7-P2c1 5p	GAGGUAG	AGAGGUAGUAGGUUGCAUAGUU	Hsa-Let-7-P2c3 5p	GAGGUAG	UGAGGUAGUAGUUUGUACAGUU	0.209395
Hsa-Let-7-P2c2 5p	GAGGUAG	UGAGGUAGUAGUUUGUGCUGUU	Hsa-Let-7-P2c3 5p	GAGGUAG	UGAGGUAGUAGUUUGUACAGUU	0.0971293
Hsa-Let-7-P1b 5p	GAGGUAG	UGAGGUAGGAGGUUGUAUAGUU	Hsa-Mir-1-P1 3p	GGAAUGU	UGGAAUGUAAAGAAGUAUGUAU	1.14775
Hsa-Let-7-P1c 5p	GAGGUAG	UGAGGUAGUAGGUUGUAUGGUU	Hsa-Mir-1-P1 3p	GGAAUGU	UGGAAUGUAAAGAAGUAUGUAU	0.846756
Hsa-Let-7-P1d 5p	GAGGUAG	UGAGGUAGUAGGUUGUAUAGUU	Hsa-Mir-1-P1 3p	GGAAUGU	UGGAAUGUAAAGAAGUAUGUAU	1.04949
Hsa-Let-7-P2a1 5p	GAGGUAG	UGAGGUAGUAGGUUGUAUAGUU	Hsa-Mir-1-P1 3p	GGAAUGU	UGGAAUGUAAAGAAGUAUGUAU	1.04949
Hsa-Let-7-P2a2 5p	GAGGUAG	UGAGGUAGUAGGUUGUAUAGUU	Hsa-Mir-1-P1 3p	GGAAUGU	UGGAAUGUAAAGAAGUAUGUAU	1.04949
Hsa-Let-7-P2a3 5p	GAGGUAG	UGAGGUAGUAGAUUGUAUAGUU	Hsa-Mir-1-P1 3p	GGAAUGU	UGGAAUGUAAAGAAGUAUGUAU	1.39606
Hsa-Let-7-P2b1 5p	GAGGUAG	UGAGGUAGUAGAUUGUAUAGUU	Hsa-Mir-1-P1 3p	GGAAUGU	UGGAAUGUAAAGAAGUAUGUAU	1.39606
Hsa-Let-7-P2b2 5p	GAGGUAG	UGAGGUAGUAGGUUGUGUGGUU	Hsa-Mir-1-P1 3p	GGAAUGU	UGGAAUGUAAAGAAGUAUGUAU	1.04949
Hsa-Let-7-P2b3 5p	GAGGUAG	UGAGGUAGUAAGUUGUAUUGUU	Hsa-Mir-1-P1 3p	GGAAUGU	UGGAAUGUAAAGAAGUAUGUAU	0.825466
Hsa-Let-7-P2c1 5p	GAGGUAG	AGAGGUAGUAGGUUGCAUAGUU	Hsa-Mir-1-P1 3p	GGAAUGU	UGGAAUGUAAAGAAGUAUGUAU	1.79842
Hsa-Let-7-P1b 5p	GAGGUAG	UGAGGUAGGAGGUUGUAUAGUU	Hsa-Mir-1-P2 3p	GGAAUGU	UGGAAUGUAAGGAAGUGUGUGG	1.39606
Hsa-Let-7-P1c 5p	GAGGUAG	UGAGGUAGUAGGUUGUAUGGUU	Hsa-Mir-1-P2 3p	GGAAUGU	UGGAAUGUAAGGAAGUGUGUGG	0.993702
Hsa-Let-7-P1d 5p	GAGGUAG	UGAGGUAGUAGGUUGUAUAGUU	Hsa-Mir-1-P2 3p	GGAAUGU	UGGAAUGUAAGGAAGUGUGUGG	1.24912
Hsa-Let-7-P2a1 5p	GAGGUAG	UGAGGUAGUAGGUUGUAUAGUU	Hsa-Mir-1-P2 3p	GGAAUGU	UGGAAUGUAAGGAAGUGUGUGG	1.24912
Hsa-Let-7-P2a2 5p	GAGGUAG	UGAGGUAGUAGGUUGUAUAGUU	Hsa-Mir-1-P2 3p	GGAAUGU	UGGAAUGUAAGGAAGUGUGUGG	1.24912
Hsa-Let-7-P2a3 5p	GAGGUAG	UGAGGUAGUAGAUUGUAUAGUU	Hsa-Mir-1-P2 3p	GGAAUGU	UGGAAUGUAAGGAAGUGUGUGG	1.79842
Hsa-Let-7-P2b1 5p	GAGGUAG	UGAGGUAGUAGAUUGUAUAGUU	Hsa-Mir-1-P2 3p	GGAAUGU	UGGAAUGUAAGGAAGUGUGUGG	1.79842
Hsa-Let-7-P2b2 5p	GAGGUAG	UGAGGUAGUAGGUUGUGUGGUU	Hsa-Mir-1-P2 3p	GGAAUGU	UGGAAUGUAAGGAAGUGUGUGG	0.825466
Hsa-Let-7-P2b3 5p	GAGGUAG	UGAGGUAGUAAGUUGUAUUGUU	Hsa-Mir-1-P2 3p	GGAAUGU	UGGAAUGUAAGGAAGUGUGUGG	1.52377
Hsa-Let-7-P1b 5p	GAGGUAG	UGAGGUAGGAGGUUGUAUAGUU	Hsa-Mir-1-P3 3p	GGAAUGU	UGGAAUGUAAAGAAGUAUGUAU	1.14775
Hsa-Let-7-P1c 5p	GAGGUAG	UGAGGUAGUAGGUUGUAUGGUU	Hsa-Mir-1-P3 3p	GGAAUGU	UGGAAUGUAAAGAAGUAUGUAU	0.846756
Hsa-Let-7-P1d 5p	GAGGUAG	UGAGGUAGUAGGUUGUAUAGUU	Hsa-Mir-1-P3 3p	GGAAUGU	UGGAAUGUAAAGAAGUAUGUAU	1.04949
Hsa-Let-7-P2a1 5p	GAGGUAG	UGAGGUAGUAGGUUGUAUAGUU	Hsa-Mir-1-P3 3p	GGAAUGU	UGGAAUGUAAAGAAGUAUGUAU	1.04949
Hsa-Let-7-P2a2 5p	GAGGUAG	UGAGGUAGUAGGUUGUAUAGUU	Hsa-Mir-1-P3 3p	GGAAUGU	UGGAAUGUAAAGAAGUAUGUAU	1.04949
Hsa-Let-7-P2a3 5p	GAGGUAG	UGAGGUAGUAGAUUGUAUAGUU	Hsa-Mir-1-P3 3p	GGAAUGU	UGGAAUGUAAAGAAGUAUGUAU	1.39606
Hsa-Let-7-P2b1 5p	GAGGUAG	UGAGGUAGUAGAUUGUAUAGUU	Hsa-Mir-1-P3 3p	GGAAUGU	UGGAAUGUAAAGAAGUAUGUAU	1.39606
Hsa-Let-7-P2b2 5p	GAGGUAG	UGAGGUAGUAGGUUGUGUGGUU	Hsa-Mir-1-P3 3p	GGAAUGU	UGGAAUGUAAAGAAGUAUGUAU	1.04949
Hsa-Let-7-P2b3 5p	GAGGUAG	UGAGGUAGUAAGUUGUAUUGUU	Hsa-Mir-1-P3 3p	GGAAUGU	UGGAAUGUAAAGAAGUAUGUAU	0.825466
Hsa-Let-7-P2c1 5p	GAGGUAG	AGAGGUAGUAGGUUGCAUAGUU	Hsa-Mir-1-P3 3p	GGAAUGU	UGGAAUGUAAAGAAGUAUGUAU	1.79842
Hsa-Mir-1-P1 3p	GGAAUGU	UGGAAUGUAAAGAAGUAUGUAU	Hsa-Mir-1-P3 3p	GGAAUGU	UGGAAUGUAAAGAAGUAUGUAU	0
Hsa-Mir-1-P2 3p	GGAAUGU	UGGAAUGUAAGGAAGUGUGUGG	Hsa-Mir-1-P3 3p	GGAAUGU	UGGAAUGUAAAGAAGUAUGUAU	0.215324
Hsa-Let-7-P1b 5p	GAGGUAG	UGAGGUAGGAGGUUGUAUAGUU	Hsa-Mir-7-P1 5p	GGAAGAC	UGGAAGACUAGUGAUUUUGUUGUU	1.45185
Hsa-Let-7-P1c 5p	GAGGUAG	UGAGGUAGUAGGUUGUAUGGUU	Hsa-Mir-7-P1 5p	GGAAGAC	UGGAAGACUAGUGAUUUUGUUGUU	0.998753
Hsa-Let-7-P1d 5p	GAGGUAG	UGAGGUAGUAGGUUGUAUAGUU	Hsa-Mir-7-P1 5p	GGAAGAC	UGGAAGACUAGUGAUUUUGUUGUU	1.16699
Hsa-Let-7-P2a1 5p	GAGGUAG	UGAGGUAGUAGGUUGUAUAGUU	Hsa-Mir-7-P1 5p	GGAAGAC	UGGAAGACUAGUGAUUUUGUUGUU	1.16699
Hsa-Let-7-P2a2 5p	GAGGUAG	UGAGGUAGUAGGUUGUAUAGUU	Hsa-Mir-7-P1 5p	GGAAGAC	UGGAAGACUAGUGAUUUUGUUGUU	1.16699
Hsa-Let-7-P2a3 5p	GAGGUAG	UGAGGUAGUAGAUUGUAUAGUU	Hsa-Mir-7-P1 5p	GGAAGAC	UGGAAGACUAGUGAUUUUGUUGUU	1.16699
Hsa-Let-7-P2b1 5p	GAGGUAG	UGAGGUAGUAGAUUGUAUAGUU	Hsa-Mir-7-P1 5p	GGAAGAC	UGGAAGACUAGUGAUUUUGUUGUU	1.16699
Hsa-Let-7-P2b2 5p	GAGGUAG	UGAGGUAGUAGGUUGUGUGGUU	Hsa-Mir-7-P1 5p	GGAAGAC	UGGAAGACUAGUGAUUUUGUUGUU	0.998753
Hsa-Let-7-P2b3 5p	GAGGUAG	UGAGGUAGUAAGUUGUAUUGUU	Hsa-Mir-7-P1 5p	GGAAGAC	UGGAAGACUAGUGAUUUUGUUGUU	1.45185
Hsa-Let-7-P2c1 5p	GAGGUAG	AGAGGUAGUAGGUUGCAUAGUU	Hsa-Mir-7-P1 5p	GGAAGAC	UGGAAGACUAGUGAUUUUGUUGUU	1.79842
Hsa-Let-7-P2c2 5p	GAGGUAG	UGAGGUAGUAGUUUGUGCUGUU	Hsa-Mir-7-P1 5p	GGAAGAC	UGGAAGACUAGUGAUUUUGUUGUU	1.16699
Hsa-Let-7-P2c3 5p	GAGGUAG	UGAGGUAGUAGUUUGUACAGUU	Hsa-Mir-7-P1 5p	GGAAGAC	UGGAAGACUAGUGAUUUUGUUGUU	1.17719
Hsa-Mir-1-P1 3p	GGAAUGU	UGGAAUGUAAAGAAGUAUGUAU	Hsa-Mir-7-P1 5p	GGAAGAC	UGGAAGACUAGUGAUUUUGUUGUU	0.825466
Hsa-Mir-1-P2 3p	GGAAUGU	UGGAAUGUAAGGAAGUGUGUGG	Hsa-Mir-7-P1 5p	GGAAGAC	UGGAAGACUAGUGAUUUUGUUGUU	0.591343
Hsa-Mir-1-P3 3p	GGAAUGU	UGGAAUGUAAAGAAGUAUGUAU	Hsa-Mir-7-P1 5p	GGAAGAC	UGGAAGACUAGUGAUUUUGUUGUU	0.825466
Hsa-Let-7-P1b 5p	GAGGUAG	UGAGGUAGGAGGUUGUAUAGUU	Hsa-Mir-7-P2 5p	GGAAGAC	UGGAAGACUAGUGAUUUUGUUGUU	1.45185
Hsa-Let-7-P1c 5p	GAGGUAG	UGAGGUAGUAGGUUGUAUGGUU	Hsa-Mir-7-P2 5p	GGAAGAC	UGGAAGACUAGUGAUUUUGUUGUU	0.998753
Hsa-Let-7-P1d 5p	GAGGUAG	UGAGGUAGUAGGUUGUAUAGUU	Hsa-Mir-7-P2 5p	GGAAGAC	UGGAAGACUAGUGAUUUUGUUGUU	1.16699
Hsa-Let-7-P2a1 5p	GAGGUAG	UGAGGUAGUAGGUUGUAUAGUU	Hsa-Mir-7-P2 5p	GGAAGAC	UGGAAGACUAGUGAUUUUGUUGUU	1.16699
Hsa-Let-7-P2a2 5p	GAGGUAG	UGAGGUAGUAGGUUGUAUAGUU	Hsa-Mir-7-P2 5p	GGAAGAC	UGGAAGACUAGUGAUUUUGUUGUU	1.16699
Hsa-Let-7-P2a3 5p	GAGGUAG	UGAGGUAGUAGAUUGUAUAGUU	Hsa-Mir-7-P2 5p	GGAAGAC	UGGAAGACUAGUGAUUUUGUUGUU	1.16699
Hsa-Let-7-P2b1 5p	GAGGUAG	UGAGGUAGUAGAUUGUAUAGUU	Hsa-Mir-7-P2 5p	GGAAGAC	UGGAAGACUAGUGAUUUUGUUGUU	1.16699
Hsa-Let-7-P2b2 5p	GAGGUAG	UGAGGUAGUAGGUUGUGUGGUU	Hsa-Mir-7-P2 5p	GGAAGAC	UGGAAGACUAGUGAUUUUGUUGUU	0.998753
Hsa-Let-7-P2b3 5p	GAGGUAG	UGAGGUAGUAAGUUGUAUUGUU	Hsa-Mir-7-P2 5p	GGAAGAC	UGGAAGACUAGUGAUUUUGUUGUU	1.45185
Hsa-Let-7-P2c1 5p	GAGGUAG	AGAGGUAGUAGGUUGCAUAGUU	Hsa-Mir-7-P2 5p	GGAAGAC	UGGAAGACUAGUGAUUUUGUUGUU	1.79842
Hsa-Let-7-P2c2 5p	GAGGUAG	UGAGGUAGUAGUUUGUGCUGUU	Hsa-Mir-7-P2 5p	GGAAGAC	UGGAAGACUAGUGAUUUUGUUGUU	1.16699
Hsa-Let-7-P2c3 5p	GAGGUAG	UGAGGUAGUAGUUUGUACAGUU	Hsa-Mir-7-P2 5p	GGAAGAC	UGGAAGACUAGUGAUUUUGUUGUU	1.17719
Hsa-Mir-1-P1 3p	GGAAUGU	UGGAAUGUAAAGAAGUAUGUAU	Hsa-Mir-7-P2 5p	GGAAGAC	UGGAAGACUAGUGAUUUUGUUGUU	0.825466
Hsa-Mir-1-P2 3p	GGAAUGU	UGGAAUGUAAGGAAGUGUGUGG	Hsa-Mir-7-P2 5p	GGAAGAC	UGGAAGACUAGUGAUUUUGUUGUU	0.591343
Hsa-Mir-1-P3 3p	GGAAUGU	UGGAAUGUAAAGAAGUAUGUAU	Hsa-Mir-7-P2 5p	GGAAGAC	UGGAAGACUAGUGAUUUUGUUGUU	0.825466
Hsa-Mir-7-P1 5p	GGAAGAC	UGGAAGACUAGUGAUUUUGUUGUU	Hsa-Mir-7-P2 5p	GGAAGAC	UGGAAGACUAGUGAUUUUGUUGUU	0
Hsa-Let-7-P1b 5p	GAGGUAG	UGAGGUAGGAGGUUGUAUAGUU	Hsa-Mir-7-P4 5p	GGAAGAC	UGGAAGACUAGUGAUUUUGUUGUU	1.45185
Hsa-Let-7-P1c 5p	GAGGUAG	UGAGGUAGUAGGUUGUAUGGUU	Hsa-Mir-7-P4 5p	GGAAGAC	UGGAAGACUAGUGAUUUUGUUGUU	0.998753
Hsa-Let-7-P1d 5p	GAGGUAG	UGAGGUAGUAGGUUGUAUAGUU	Hsa-Mir-7-P4 5p	GGAAGAC	UGGAAGACUAGUGAUUUUGUUGUU	1.16699
Hsa-Let-7-P2a1 5p	GAGGUAG	UGAGGUAGUAGGUUGUAUAGUU	Hsa-Mir-7-P4 5p	GGAAGAC	UGGAAGACUAGUGAUUUUGUUGUU	1.16699
Hsa-Let-7-P2a2 5p	GAGGUAG	UGAGGUAGUAGGUUGUAUAGUU	Hsa-Mir-7-P4 5p	GGAAGAC	UGGAAGACUAGUGAUUUUGUUGUU	1.16699
Hsa-Let-7-P2a3 5p	GAGGUAG	UGAGGUAGUAGAUUGUAUAGUU	Hsa-Mir-7-P4 5p	GGAAGAC	UGGAAGACUAGUGAUUUUGUUGUU	1.16699
Hsa-Let-7-P2b1 5p	GAGGUAG	UGAGGUAGUAGAUUGUAUAGUU	Hsa-Mir-7-P4 5p	GGAAGAC	UGGAAGACUAGUGAUUUUGUUGUU	1.16699
Hsa-Let-7-P2b2 5p	GAGGUAG	UGAGGUAGUAGGUUGUGUGGUU	Hsa-Mir-7-P4 5p	GGAAGAC	UGGAAGACUAGUGAUUUUGUUGUU	0.998753
Hsa-Let-7-P2b3 5p	GAGGUAG	UGAGGUAGUAAGUUGUAUUGUU	Hsa-Mir-7-P4 5p	GGAAGAC	UGGAAGACUAGUGAUUUUGUUGUU	1.45185
Hsa-Let-7-P2c1 5p	GAGGUAG	AGAGGUAGUAGGUUGCAUAGUU	Hsa-Mir-7-P4 5p	GGAAGAC	UGGAAGACUAGUGAUUUUGUUGUU	1.79842
Hsa-Let-7-P2c2 5p	GAGGUAG	UGAGGUAGUAGUUUGUGCUGUU	Hsa-Mir-7-P4 5p	GGAAGAC	UGGAAGACUAGUGAUUUUGUUGUU	1.16699
Hsa-Let-7-P2c3 5p	GAGGUAG	UGAGGUAGUAGUUUGUACAGUU	Hsa-Mir-7-P4 5p	GGAAGAC	UGGAAGACUAGUGAUUUUGUUGUU	1.17719
Hsa-Mir-1-P1 3p	GGAAUGU	UGGAAUGUAAAGAAGUAUGUAU	Hsa-Mir-7-P4 5p	GGAAGAC	UGGAAGACUAGUGAUUUUGUUGUU	0.825466
Hsa-Mir-1-P2 3p	GGAAUGU	UGGAAUGUAAGGAAGUGUGUGG	Hsa-Mir-7-P4 5p	GGAAGAC	UGGAAGACUAGUGAUUUUGUUGUU	0.591343
Hsa-Mir-1-P3 3p	GGAAUGU	UGGAAUGUAAAGAAGUAUGUAU	Hsa-Mir-7-P4 5p	GGAAGAC	UGGAAGACUAGUGAUUUUGUUGUU	0.825466
Hsa-Mir-7-P1 5p	GGAAGAC	UGGAAGACUAGUGAUUUUGUUGUU	Hsa-Mir-7-P4 5p	GGAAGAC	UGGAAGACUAGUGAUUUUGUUGUU	0
Hsa-Mir-7-P2 5p	GGAAGAC	UGGAAGACUAGUGAUUUUGUUGUU	Hsa-Mir-7-P4 5p	GGAAGAC	UGGAAGACUAGUGAUUUUGUUGUU	0
Hsa-Let-7-P2a1 5p	GAGGUAG	UGAGGUAGUAGGUUGUAUAGUU	Hsa-Mir-8-P1b 3p	AAUACUG	UAAUACUGCCGGGUAAUGAUGGA	1.79842
Hsa-Let-7-P2a2 5p	GAGGUAG	UGAGGUAGUAGGUUGUAUAGUU	Hsa-Mir-8-P1b 3p	AAUACUG	UAAUACUGCCGGGUAAUGAUGGA	1.79842
Hsa-Let-7-P1d 5p	GAGGUAG	UGAGGUAGUAGGUUGUAUAGUU	Hsa-Mir-8-P2a 3p	AACACUG	UAACACUGUCUGGUAACGAUGUU	1.45185
Hsa-Let-7-P2a1 5p	GAGGUAG	UGAGGUAGUAGGUUGUAUAGUU	Hsa-Mir-8-P2a 3p	AACACUG	UAACACUGUCUGGUAACGAUGUU	1.45185
Hsa-Let-7-P2a2 5p	GAGGUAG	UGAGGUAGUAGGUUGUAUAGUU	Hsa-Mir-8-P2a 3p	AACACUG	UAACACUGUCUGGUAACGAUGUU	1.45185
Hsa-Let-7-P2a3 5p	GAGGUAG	UGAGGUAGUAGAUUGUAUAGUU	Hsa-Mir-8-P2a 3p	AACACUG	UAACACUGUCUGGUAACGAUGUU	1.79842
Hsa-Let-7-P2b1 5p	GAGGUAG	UGAGGUAGUAGAUUGUAUAGUU	Hsa-Mir-8-P2a 3p	AACACUG	UAACACUGUCUGGUAACGAUGUU	1.79842
Hsa-Let-7-P2b2 5p	GAGGUAG	UGAGGUAGUAGGUUGUGUGGUU	Hsa-Mir-8-P2a 3p	AACACUG	UAACACUGUCUGGUAACGAUGUU	1.79842
Hsa-Mir-8-P1b 3p	AAUACUG	UAAUACUGCCGGGUAAUGAUGGA	Hsa-Mir-8-P2a 3p	AACACUG	UAACACUGUCUGGUAACGAUGUU	0.323789
Hsa-Let-7-P1d 5p	GAGGUAG	UGAGGUAGUAGGUUGUAUAGUU	Hsa-Mir-8-P2b 3p	AACACUG	UAACACUGUCUGGUAAAGAUGGC	1.45185
Hsa-Let-7-P2a1 5p	GAGGUAG	UGAGGUAGUAGGUUGUAUAGUU	Hsa-Mir-8-P2b 3p	AACACUG	UAACACUGUCUGGUAAAGAUGGC	1.45185
Hsa-Let-7-P2a2 5p	GAGGUAG	UGAGGUAGUAGGUUGUAUAGUU	Hsa-Mir-8-P2b 3p	AACACUG	UAACACUGUCUGGUAAAGAUGGC	1.45185
Hsa-Let-7-P2a3 5p	GAGGUAG	UGAGGUAGUAGAUUGUAUAGUU	Hsa-Mir-8-P2b 3p	AACACUG	UAACACUGUCUGGUAAAGAUGGC	1.79842
Hsa-Let-7-P2b1 5p	GAGGUAG	UGAGGUAGUAGAUUGUAUAGUU	Hsa-Mir-8-P2b 3p	AACACUG	UAACACUGUCUGGUAAAGAUGGC	1.79842
Hsa-Mir-8-P1b 3p	AAUACUG	UAAUACUGCCGGGUAAUGAUGGA	Hsa-Mir-8-P2b 3p	AACACUG	UAACACUGUCUGGUAAAGAUGGC	0.257023
Hsa-Mir-8-P2a 3p	AACACUG	UAACACUGUCUGGUAACGAUGUU	Hsa-Mir-8-P2b 3p	AACACUG	UAACACUGUCUGGUAAAGAUGGC	0.143291
Hsa-Let-7-P1d 5p	GAGGUAG	UGAGGUAGUAGGUUGUAUAGUU	Hsa-Mir-8-P3a 3p	AAUACUG	UAAUACUGUCUGGUAAAACCGU	1.45185
Hsa-Let-7-P2a1 5p	GAGGUAG	UGAGGUAGUAGGUUGUAUAGUU	Hsa-Mir-8-P3a 3p	AAUACUG	UAAUACUGUCUGGUAAAACCGU	1.45185
Hsa-Let-7-P2a2 5p	GAGGUAG	UGAGGUAGUAGGUUGUAUAGUU	Hsa-Mir-8-P3a 3p	AAUACUG	UAAUACUGUCUGGUAAAACCGU	1.45185
Hsa-Let-7-P2a3 5p	GAGGUAG	UGAGGUAGUAGAUUGUAUAGUU	Hsa-Mir-8-P3a 3p	AAUACUG	UAAUACUGUCUGGUAAAACCGU	1.79842
Hsa-Let-7-P2b1 5p	GAGGUAG	UGAGGUAGUAGAUUGUAUAGUU	Hsa-Mir-8-P3a 3p	AAUACUG	UAAUACUGUCUGGUAAAACCGU	1.79842
Hsa-Let-7-P2b2 5p	GAGGUAG	UGAGGUAGUAGGUUGUGUGGUU	Hsa-Mir-8-P3a 3p	AAUACUG	UAAUACUGUCUGGUAAAACCGU	1.79842
Hsa-Let-7-P2b3 5p	GAGGUAG	UGAGGUAGUAAGUUGUAUUGUU	Hsa-Mir-8-P3a 3p	AAUACUG	UAAUACUGUCUGGUAAAACCGU	1.4224
Hsa-Mir-8-P1b 3p	AAUACUG	UAAUACUGCCGGGUAAUGAUGGA	Hsa-Mir-8-P3a 3p	AAUACUG	UAAUACUGUCUGGUAAAACCGU	0.416064
Hsa-Mir-8-P2a 3p	AACACUG	UAACACUGUCUGGUAACGAUGUU	Hsa-Mir-8-P3a 3p	AAUACUG	UAAUACUGUCUGGUAAAACCGU	0.27616
Hsa-Mir-8-P2b 3p	AACACUG	UAACACUGUCUGGUAAAGAUGGC	Hsa-Mir-8-P3a 3p	AAUACUG	UAAUACUGUCUGGUAAAACCGU	0.27616
Hsa-Mir-7-P2 5p	GGAAGAC	UGGAAGACUAGUGAUUUUGUUGUU	Hsa-Mir-9-P1 5p	CUUUGGU	UCUUUGGUUAUCUAGCUGUAUGA	1.65847
Hsa-Mir-7-P4 5p	GGAAGAC	UGGAAGACUAGUGAUUUUGUUGUU	Hsa-Mir-9-P1 5p	CUUUGGU	UCUUUGGUUAUCUAGCUGUAUGA	1.65847
Hsa-Mir-1-P2 3p	GGAAUGU	UGGAAUGUAAGGAAGUGUGUGG	Hsa-Mir-9-P1 3p	CUUUGGU	AUAAAGCUAGAUAACCGAAAGUA	1.4224
Hsa-Mir-1-P3 3p	GGAAUGU	UGGAAUGUAAAGAAGUAUGUAU	Hsa-Mir-9-P1 3p	CUUUGGU	AUAAAGCUAGAUAACCGAAAGUA	1.52377
Hsa-Mir-7-P2 5p	GGAAGAC	UGGAAGACUAGUGAUUUUGUUGUU	Hsa-Mir-9-P2 5p	CUUUGGU	UCUUUGGUUAUCUAGCUGUAUGA	1.65847
Hsa-Mir-7-P4 5p	GGAAGAC	UGGAAGACUAGUGAUUUUGUUGUU	Hsa-Mir-9-P2 5p	CUUUGGU	UCUUUGGUUAUCUAGCUGUAUGA	1.65847
Hsa-Mir-1-P2 3p	GGAAUGU	UGGAAUGUAAGGAAGUGUGUGG	Hsa-Mir-9-P2 3p	CUUUGGU	AUAAAGCUAGAUAACCGAAAGUA	1.4224
Hsa-Mir-1-P3 3p	GGAAUGU	UGGAAUGUAAAGAAGUAUGUAU	Hsa-Mir-9-P2 3p	CUUUGGU	AUAAAGCUAGAUAACCGAAAGUA	1.52377
Hsa-Mir-7-P2 5p	GGAAGAC	UGGAAGACUAGUGAUUUUGUUGUU	Hsa-Mir-9-P3 5p	CUUUGGU	UCUUUGGUUAUCUAGCUGUAUGA	1.65847
Hsa-Mir-7-P4 5p	GGAAGAC	UGGAAGACUAGUGAUUUUGUUGUU	Hsa-Mir-9-P3 5p	CUUUGGU	UCUUUGGUUAUCUAGCUGUAUGA	1.65847
Hsa-Mir-1-P2 3p	GGAAUGU	UGGAAUGUAAGGAAGUGUGUGG	Hsa-Mir-9-P3 3p	CUUUGGU	AUAAAGCUAGAUAACCGAAAGUA	1.4224
Hsa-Mir-1-P3 3p	GGAAUGU	UGGAAUGUAAAGAAGUAUGUAU	Hsa-Mir-9-P3 3p	CUUUGGU	AUAAAGCUAGAUAACCGAAAGUA	1.52377
Hsa-Let-7-P2b1 5p	GAGGUAG	UGAGGUAGUAGAUUGUAUAGUU	Hsa-Mir-10-P1b-v1 5p	ACCCUGU	UACCCUGUAGAACCGAAUUUGU	1.97171
Hsa-Mir-1-P2 3p	GGAAUGU	UGGAAUGUAAGGAAGUGUGUGG	Hsa-Mir-10-P1b-v1 5p	ACCCUGU	UACCCUGUAGAACCGAAUUUGU	1.17719
Hsa-Mir-1-P3 3p	GGAAUGU	UGGAAUGUAAAGAAGUAUGUAU	Hsa-Mir-10-P1b-v1 5p	ACCCUGU	UACCCUGUAGAACCGAAUUUGU	0.825466
Hsa-Mir-1-P2 3p	GGAAUGU	UGGAAUGUAAGGAAGUGUGUGG	Hsa-Mir-10-P1c-v1 5p	ACCCUGU	UACCCUGUAGAUCCGAAUUUGU	1.16699
Hsa-Mir-1-P3 3p	GGAAUGU	UGGAAUGUAAAGAAGUAUGUAU	Hsa-Mir-10-P1c-v1 5p	ACCCUGU	UACCCUGUAGAUCCGAAUUUGU	0.830621
Hsa-Mir-10-P1b-v2 5p	CCCUGUA	ACCCUGUAGAACCGAAUUUGUG	Hsa-Mir-10-P1c-v1 5p	ACCCUGU	UACCCUGUAGAUCCGAAUUUGU	1.79842
Hsa-Mir-10-P1b-v2 5p	CCCUGUA	ACCCUGUAGAACCGAAUUUGUG	Hsa-Mir-10-P2b 5p	ACCCGUA	CACCCGUAGAACCGACCUUGCG	0.34266
Hsa-Mir-10-P1c-v1 5p	ACCCUGU	UACCCUGUAGAUCCGAAUUUGU	Hsa-Mir-10-P2b 5p	ACCCGUA	CACCCGUAGAACCGACCUUGCG	1.4224
Hsa-Mir-10-P1c-v2 5p	CCCUGUA	ACCCUGUAGAUCCGAAUUUGUG	Hsa-Mir-10-P2b 5p	ACCCGUA	CACCCGUAGAACCGACCUUGCG	0.416064
Hsa-Mir-10-P2b 5p	ACCCGUA	CACCCGUAGAACCGACCUUGCG	Hsa-Mir-10-P2c 5p	ACCCGUA	AACCCGUAGAUCCGAUCUUGUG	0.209395
Hsa-Mir-10-P1c-v1 5p	ACCCUGU	UACCCUGUAGAUCCGAAUUUGU	Hsa-Mir-10-P2d 5p	ACCCGUA	AACCCGUAGAUCCGAACUUGUG	1.45185
Hsa-Mir-10-P1c-v2 5p	CCCUGUA	ACCCUGUAGAUCCGAAUUUGUG	Hsa-Mir-10-P2d 5p	ACCCGUA	AACCCGUAGAUCCGAACUUGUG	0.152742
Hsa-Mir-10-P2b 5p	ACCCGUA	CACCCGUAGAACCGACCUUGCG	Hsa-Mir-10-P2d 5p	ACCCGUA	AACCCGUAGAUCCGAACUUGUG	0.208528
Hsa-Mir-10-P2c 5p	ACCCGUA	AACCCGUAGAUCCGAUCUUGUG	Hsa-Mir-10-P2d 5p	ACCCGUA	AACCCGUAGAUCCGAACUUGUG	0.0470876
Hsa-Mir-10-P1b-v2 5p	CCCUGUA	ACCCUGUAGAACCGAAUUUGUG	Hsa-Mir-10-P3b 5p	CCCUGAG	UCCCUGAGACCCUUUAACCUGUGA	1.79842
Hsa-Mir-10-P1c-v1 5p	ACCCUGU	UACCCUGUAGAUCCGAAUUUGU	Hsa-Mir-10-P3b 5p	CCCUGAG	UCCCUGAGACCCUUUAACCUGUGA	1.39606
Hsa-Mir-10-P1c-v2 5p	CCCUGUA	ACCCUGUAGAUCCGAAUUUGUG	Hsa-Mir-10-P3b 5p	CCCUGAG	UCCCUGAGACCCUUUAACCUGUGA	1.97171
Hsa-Mir-10-P1c-v1 5p	ACCCUGU	UACCCUGUAGAUCCGAAUUUGU	Hsa-Mir-10-P3c 5p	CCCUGAG	UCCCUGAGACCCUAACUUGUGA	1.79842
Hsa-Mir-10-P1c-v2 5p	CCCUGUA	ACCCUGUAGAUCCGAAUUUGUG	Hsa-Mir-10-P3c 5p	CCCUGAG	UCCCUGAGACCCUAACUUGUGA	1.24912
Hsa-Mir-10-P1c-v1 5p	ACCCUGU	UACCCUGUAGAUCCGAAUUUGU	Hsa-Mir-10-P3d 5p	CCCUGAG	UCCCUGAGACCCUAACUUGUGA	1.79842
Hsa-Mir-10-P1c-v2 5p	CCCUGUA	ACCCUGUAGAUCCGAAUUUGUG	Hsa-Mir-10-P3d 5p	CCCUGAG	UCCCUGAGACCCUAACUUGUGA	1.24912
Hsa-Mir-10-P3c 5p	CCCUGAG	UCCCUGAGACCCUAACUUGUGA	Hsa-Mir-10-P3d 5p	CCCUGAG	UCCCUGAGACCCUAACUUGUGA	0
Hsa-Let-7-P1b 5p	GAGGUAG	UGAGGUAGGAGGUUGUAUAGUU	Hsa-Mir-15-P1a 5p	AGCAGCA	UAGCAGCACAUAAUGGUUUGUG	1.79842
Hsa-Let-7-P1c 5p	GAGGUAG	UGAGGUAGUAGGUUGUAUGGUU	Hsa-Mir-15-P1a 5p	AGCAGCA	UAGCAGCACAUAAUGGUUUGUG	1.97171
Hsa-Let-7-P1d 5p	GAGGUAG	UGAGGUAGUAGGUUGUAUAGUU	Hsa-Mir-15-P1a 5p	AGCAGCA	UAGCAGCACAUAAUGGUUUGUG	1.97171
Hsa-Let-7-P2a1 5p	GAGGUAG	UGAGGUAGUAGGUUGUAUAGUU	Hsa-Mir-15-P1a 5p	AGCAGCA	UAGCAGCACAUAAUGGUUUGUG	1.97171
Hsa-Let-7-P2a2 5p	GAGGUAG	UGAGGUAGUAGGUUGUAUAGUU	Hsa-Mir-15-P1a 5p	AGCAGCA	UAGCAGCACAUAAUGGUUUGUG	1.97171
Hsa-Let-7-P2a3 5p	GAGGUAG	UGAGGUAGUAGAUUGUAUAGUU	Hsa-Mir-15-P1a 5p	AGCAGCA	UAGCAGCACAUAAUGGUUUGUG	1.4224
Hsa-Let-7-P2b1 5p	GAGGUAG	UGAGGUAGUAGAUUGUAUAGUU	Hsa-Mir-15-P1a 5p	AGCAGCA	UAGCAGCACAUAAUGGUUUGUG	1.4224
Hsa-Let-7-P2b2 5p	GAGGUAG	UGAGGUAGUAGGUUGUGUGGUU	Hsa-Mir-15-P1a 5p	AGCAGCA	UAGCAGCACAUAAUGGUUUGUG	1.97171
Hsa-Let-7-P2b3 5p	GAGGUAG	UGAGGUAGUAAGUUGUAUUGUU	Hsa-Mir-15-P1a 5p	AGCAGCA	UAGCAGCACAUAAUGGUUUGUG	1.52377
Hsa-Mir-7-P2 5p	GGAAGAC	UGGAAGACUAGUGAUUUUGUUGUU	Hsa-Mir-15-P1a 5p	AGCAGCA	UAGCAGCACAUAAUGGUUUGUG	1.24912
Hsa-Mir-7-P4 5p	GGAAGAC	UGGAAGACUAGUGAUUUUGUUGUU	Hsa-Mir-15-P1a 5p	AGCAGCA	UAGCAGCACAUAAUGGUUUGUG	1.24912
Hsa-Mir-10-P2b 5p	ACCCGUA	CACCCGUAGAACCGACCUUGCG	Hsa-Mir-15-P1a 5p	AGCAGCA	UAGCAGCACAUAAUGGUUUGUG	1.17719
Hsa-Mir-10-P2c 5p	ACCCGUA	AACCCGUAGAUCCGAUCUUGUG	Hsa-Mir-15-P1a 5p	AGCAGCA	UAGCAGCACAUAAUGGUUUGUG	0.830621
Hsa-Mir-10-P2d 5p	ACCCGUA	AACCCGUAGAUCCGAACUUGUG	Hsa-Mir-15-P1a 5p	AGCAGCA	UAGCAGCACAUAAUGGUUUGUG	0.825466
Hsa-Mir-7-P2 5p	GGAAGAC	UGGAAGACUAGUGAUUUUGUUGUU	Hsa-Mir-15-P1b 5p	AGCAGCA	UAGCAGCACAUCAUGGUUUACA	1.97171
Hsa-Mir-7-P4 5p	GGAAGAC	UGGAAGACUAGUGAUUUUGUUGUU	Hsa-Mir-15-P1b 5p	AGCAGCA	UAGCAGCACAUCAUGGUUUACA	1.97171
Hsa-Mir-8-P1a 3p	AAUACUG	UAAUACUGCCUGGUAAUGAUGAC	Hsa-Mir-15-P1b 5p	AGCAGCA	UAGCAGCACAUCAUGGUUUACA	1.79842
Hsa-Mir-10-P2b 5p	ACCCGUA	CACCCGUAGAACCGACCUUGCG	Hsa-Mir-15-P1b 5p	AGCAGCA	UAGCAGCACAUCAUGGUUUACA	1.24912
Hsa-Mir-10-P2c 5p	ACCCGUA	AACCCGUAGAUCCGAUCUUGUG	Hsa-Mir-15-P1b 5p	AGCAGCA	UAGCAGCACAUCAUGGUUUACA	1.24912
Hsa-Mir-10-P2d 5p	ACCCGUA	AACCCGUAGAUCCGAACUUGUG	Hsa-Mir-15-P1b 5p	AGCAGCA	UAGCAGCACAUCAUGGUUUACA	1.39606
Hsa-Mir-10-P2b 5p	ACCCGUA	CACCCGUAGAACCGACCUUGCG	Hsa-Mir-15-P1c 5p	AGCAGCA	CAGCAGCAAUUCAUGUUUUGAA	1.24912
Hsa-Mir-10-P2c 5p	ACCCGUA	AACCCGUAGAUCCGAUCUUGUG	Hsa-Mir-15-P1c 5p	AGCAGCA	CAGCAGCAAUUCAUGUUUUGAA	0.993702
Hsa-Mir-10-P2d 5p	ACCCGUA	AACCCGUAGAUCCGAACUUGUG	Hsa-Mir-15-P1c 5p	AGCAGCA	CAGCAGCAAUUCAUGUUUUGAA	1.17719
Hsa-Mir-15-P1b 5p	AGCAGCA	UAGCAGCACAUCAUGGUUUACA	Hsa-Mir-15-P1c 5p	AGCAGCA	CAGCAGCAAUUCAUGUUUUGAA	0.338989
Hsa-Mir-7-P2 5p	GGAAGAC	UGGAAGACUAGUGAUUUUGUUGUU	Hsa-Mir-15-P1d 5p	AGCAGCA	CAGCAGCACACUGUGGUUUGUA	1.16699
Hsa-Mir-7-P4 5p	GGAAGAC	UGGAAGACUAGUGAUUUUGUUGUU	Hsa-Mir-15-P1d 5p	AGCAGCA	CAGCAGCACACUGUGGUUUGUA	1.16699
Hsa-Mir-10-P2b 5p	ACCCGUA	CACCCGUAGAACCGACCUUGCG	Hsa-Mir-15-P1d 5p	AGCAGCA	CAGCAGCACACUGUGGUUUGUA	1.24912
Hsa-Mir-10-P2c 5p	ACCCGUA	AACCCGUAGAUCCGAUCUUGUG	Hsa-Mir-15-P1d 5p	AGCAGCA	CAGCAGCACACUGUGGUUUGUA	1.24912
Hsa-Mir-10-P2d 5p	ACCCGUA	AACCCGUAGAUCCGAACUUGUG	Hsa-Mir-15-P1d 5p	AGCAGCA	CAGCAGCACACUGUGGUUUGUA	1.39606
Hsa-Mir-15-P1b 5p	AGCAGCA	UAGCAGCACAUCAUGGUUUACA	Hsa-Mir-15-P1d 5p	AGCAGCA	CAGCAGCACACUGUGGUUUGUA	0.394229
Hsa-Mir-15-P1c 5p	AGCAGCA	CAGCAGCAAUUCAUGUUUUGAA	Hsa-Mir-15-P1d 5p	AGCAGCA	CAGCAGCACACUGUGGUUUGUA	0.416064
Hsa-Mir-7-P2 5p	GGAAGAC	UGGAAGACUAGUGAUUUUGUUGUU	Hsa-Mir-15-P2a 5p	AGCAGCA	UAGCAGCACGUAAAUAUUGGCG	0.993702
Hsa-Mir-7-P4 5p	GGAAGAC	UGGAAGACUAGUGAUUUUGUUGUU	Hsa-Mir-15-P2a 5p	AGCAGCA	UAGCAGCACGUAAAUAUUGGCG	0.993702
Hsa-Mir-10-P2b 5p	ACCCGUA	CACCCGUAGAACCGACCUUGCG	Hsa-Mir-15-P2a 5p	AGCAGCA	UAGCAGCACGUAAAUAUUGGCG	1.4224
Hsa-Mir-10-P2c 5p	ACCCGUA	AACCCGUAGAUCCGAUCUUGUG	Hsa-Mir-15-P2a 5p	AGCAGCA	UAGCAGCACGUAAAUAUUGGCG	1.4224
Hsa-Mir-10-P2d 5p	ACCCGUA	AACCCGUAGAUCCGAACUUGUG	Hsa-Mir-15-P2a 5p	AGCAGCA	UAGCAGCACGUAAAUAUUGGCG	1.17719
Hsa-Mir-15-P1b 5p	AGCAGCA	UAGCAGCACAUCAUGGUUUACA	Hsa-Mir-15-P2a 5p	AGCAGCA	UAGCAGCACGUAAAUAUUGGCG	0.507225
Hsa-Mir-15-P1c 5p	AGCAGCA	CAGCAGCAAUUCAUGUUUUGAA	Hsa-Mir-15-P2a 5p	AGCAGCA	UAGCAGCACGUAAAUAUUGGCG	0.719049
Hsa-Mir-15-P1d 5p	AGCAGCA	CAGCAGCACACUGUGGUUUGUA	Hsa-Mir-15-P2a 5p	AGCAGCA	UAGCAGCACGUAAAUAUUGGCG	0.96537
Hsa-Mir-7-P2 5p	GGAAGAC	UGGAAGACUAGUGAUUUUGUUGUU	Hsa-Mir-15-P2b 5p	AGCAGCA	UAGCAGCACGUAAAUAUUGGCGU	0.906435
Hsa-Mir-7-P4 5p	GGAAGAC	UGGAAGACUAGUGAUUUUGUUGUU	Hsa-Mir-15-P2b 5p	AGCAGCA	UAGCAGCACGUAAAUAUUGGCGU	0.906435
Hsa-Mir-10-P2b 5p	ACCCGUA	CACCCGUAGAACCGACCUUGCG	Hsa-Mir-15-P2b 5p	AGCAGCA	UAGCAGCACGUAAAUAUUGGCGU	1.4224
Hsa-Mir-10-P2c 5p	ACCCGUA	AACCCGUAGAUCCGAUCUUGUG	Hsa-Mir-15-P2b 5p	AGCAGCA	UAGCAGCACGUAAAUAUUGGCGU	1.4224
Hsa-Mir-10-P2d 5p	ACCCGUA	AACCCGUAGAUCCGAACUUGUG	Hsa-Mir-15-P2b 5p	AGCAGCA	UAGCAGCACGUAAAUAUUGGCGU	1.17719
Hsa-Mir-15-P1b 5p	AGCAGCA	UAGCAGCACAUCAUGGUUUACA	Hsa-Mir-15-P2b 5p	AGCAGCA	UAGCAGCACGUAAAUAUUGGCGU	0.507225
Hsa-Mir-15-P1c 5p	AGCAGCA	CAGCAGCAAUUCAUGUUUUGAA	Hsa-Mir-15-P2b 5p	AGCAGCA	UAGCAGCACGUAAAUAUUGGCGU	0.719049
Hsa-Mir-15-P1d 5p	AGCAGCA	CAGCAGCACACUGUGGUUUGUA	Hsa-Mir-15-P2b 5p	AGCAGCA	UAGCAGCACGUAAAUAUUGGCGU	0.96537
Hsa-Mir-15-P2a 5p	AGCAGCA	UAGCAGCACGUAAAUAUUGGCG	Hsa-Mir-15-P2b 5p	AGCAGCA	UAGCAGCACGUAAAUAUUGGCGU	0
Hsa-Mir-7-P1 5p	GGAAGAC	UGGAAGACUAGUGAUUUUGUUGUU	Hsa-Mir-15-P2c 5p	AGCAGCG	UAGCAGCGGGAACAGUUCUGCAG	2.07697
Hsa-Mir-7-P2 5p	GGAAGAC	UGGAAGACUAGUGAUUUUGUUGUU	Hsa-Mir-15-P2c 5p	AGCAGCG	UAGCAGCGGGAACAGUUCUGCAG	2.07697
Hsa-Mir-7-P4 5p	GGAAGAC	UGGAAGACUAGUGAUUUUGUUGUU	Hsa-Mir-15-P2c 5p	AGCAGCG	UAGCAGCGGGAACAGUUCUGCAG	2.07697
Hsa-Mir-10-P3d 5p	CCCUGAG	UCCCUGAGACCCUAACUUGUGA	Hsa-Mir-15-P2c 5p	AGCAGCG	UAGCAGCGGGAACAGUUCUGCAG	1.79842
Hsa-Mir-15-P1a 5p	AGCAGCA	UAGCAGCACAUAAUGGUUUGUG	Hsa-Mir-15-P2c 5p	AGCAGCG	UAGCAGCGGGAACAGUUCUGCAG	0.7241
Hsa-Mir-15-P1b 5p	AGCAGCA	UAGCAGCACAUCAUGGUUUACA	Hsa-Mir-15-P2c 5p	AGCAGCG	UAGCAGCGGGAACAGUUCUGCAG	0.702915
Hsa-Mir-15-P1c 5p	AGCAGCA	CAGCAGCAAUUCAUGUUUUGAA	Hsa-Mir-15-P2c 5p	AGCAGCG	UAGCAGCGGGAACAGUUCUGCAG	0.702915
Hsa-Mir-15-P1d 5p	AGCAGCA	CAGCAGCACACUGUGGUUUGUA	Hsa-Mir-15-P2c 5p	AGCAGCG	UAGCAGCGGGAACAGUUCUGCAG	0.846756
Hsa-Mir-15-P2a 5p	AGCAGCA	UAGCAGCACGUAAAUAUUGGCG	Hsa-Mir-15-P2c 5p	AGCAGCG	UAGCAGCGGGAACAGUUCUGCAG	0.591343
Hsa-Mir-15-P2b 5p	AGCAGCA	UAGCAGCACGUAAAUAUUGGCGU	Hsa-Mir-15-P2c 5p	AGCAGCG	UAGCAGCGGGAACAGUUCUGCAG	0.651022
Hsa-Mir-7-P2 5p	GGAAGAC	UGGAAGACUAGUGAUUUUGUUGUU	Hsa-Mir-15-P2d 5p	AGCAGCA	UAGCAGCACAGAAAUAUUGGCA	0.846756
Hsa-Mir-7-P4 5p	GGAAGAC	UGGAAGACUAGUGAUUUUGUUGUU	Hsa-Mir-15-P2d 5p	AGCAGCA	UAGCAGCACAGAAAUAUUGGCA	0.846756
Hsa-Mir-10-P2b 5p	ACCCGUA	CACCCGUAGAACCGACCUUGCG	Hsa-Mir-15-P2d 5p	AGCAGCA	UAGCAGCACAGAAAUAUUGGCA	1.52377
Hsa-Mir-10-P2c 5p	ACCCGUA	AACCCGUAGAUCCGAUCUUGUG	Hsa-Mir-15-P2d 5p	AGCAGCA	UAGCAGCACAGAAAUAUUGGCA	1.79842
Hsa-Mir-10-P2d 5p	ACCCGUA	AACCCGUAGAUCCGAACUUGUG	Hsa-Mir-15-P2d 5p	AGCAGCA	UAGCAGCACAGAAAUAUUGGCA	1.4224
Hsa-Mir-15-P1b 5p	AGCAGCA	UAGCAGCACAUCAUGGUUUACA	Hsa-Mir-15-P2d 5p	AGCAGCA	UAGCAGCACAGAAAUAUUGGCA	0.41458
Hsa-Mir-15-P1c 5p	AGCAGCA	CAGCAGCAAUUCAUGUUUUGAA	Hsa-Mir-15-P2d 5p	AGCAGCA	UAGCAGCACAGAAAUAUUGGCA	0.772761
Hsa-Mir-15-P1d 5p	AGCAGCA	CAGCAGCACACUGUGGUUUGUA	Hsa-Mir-15-P2d 5p	AGCAGCA	UAGCAGCACAGAAAUAUUGGCA	0.598443
Hsa-Mir-15-P2a 5p	AGCAGCA	UAGCAGCACGUAAAUAUUGGCG	Hsa-Mir-15-P2d 5p	AGCAGCA	UAGCAGCACAGAAAUAUUGGCA	0.152742
Hsa-Mir-15-P2b 5p	AGCAGCA	UAGCAGCACGUAAAUAUUGGCGU	Hsa-Mir-15-P2d 5p	AGCAGCA	UAGCAGCACAGAAAUAUUGGCA	0.152742
Hsa-Mir-15-P2c 5p	AGCAGCG	UAGCAGCGGGAACAGUUCUGCAG	Hsa-Mir-15-P2d 5p	AGCAGCA	UAGCAGCACAGAAAUAUUGGCA	0.598443
Hsa-Let-7-P2b3 5p	GAGGUAG	UGAGGUAGUAAGUUGUAUUGUU	Hsa-Mir-17-P1d 5p	AAAGUGC	UAAAGUGCUGACAGUGCAGAU	1.66217
Hsa-Mir-9-P1 3p	CUUUGGU	AUAAAGCUAGAUAACCGAAAGUA	Hsa-Mir-17-P1d 5p	AAAGUGC	UAAAGUGCUGACAGUGCAGAU	1.88103
Hsa-Mir-9-P2 5p	CUUUGGU	UCUUUGGUUAUCUAGCUGUAUGA	Hsa-Mir-17-P1d 5p	AAAGUGC	UAAAGUGCUGACAGUGCAGAU	2.28339
Hsa-Mir-9-P2 3p	CUUUGGU	AUAAAGCUAGAUAACCGAAAGUA	Hsa-Mir-17-P1d 5p	AAAGUGC	UAAAGUGCUGACAGUGCAGAU	1.88103
Hsa-Mir-9-P3 5p	CUUUGGU	UCUUUGGUUAUCUAGCUGUAUGA	Hsa-Mir-17-P1d 5p	AAAGUGC	UAAAGUGCUGACAGUGCAGAU	2.28339
Hsa-Mir-9-P3 3p	CUUUGGU	AUAAAGCUAGAUAACCGAAAGUA	Hsa-Mir-17-P1d 5p	AAAGUGC	UAAAGUGCUGACAGUGCAGAU	1.88103
Hsa-Mir-17-P1c 5p	AAAGUGC	AAAAGUGCUUACAGUGCAGGUAG	Hsa-Mir-17-P1d 5p	AAAGUGC	UAAAGUGCUGACAGUGCAGAU	0.158482
Hsa-Mir-8-P1b 3p	AAUACUG	UAAUACUGCCGGGUAAUGAUGGA	Hsa-Mir-17-P1d 3p	AAAGUGC	CCGCACUGUGGGUACUUGCUGC	0.974462
Hsa-Mir-8-P2a 3p	AACACUG	UAACACUGUCUGGUAACGAUGUU	Hsa-Mir-17-P1d 3p	AAAGUGC	CCGCACUGUGGGUACUUGCUGC	0.974462
Hsa-Mir-8-P2b 3p	AACACUG	UAACACUGUCUGGUAAAGAUGGC	Hsa-Mir-17-P1d 3p	AAAGUGC	CCGCACUGUGGGUACUUGCUGC	1.10527
Hsa-Mir-8-P3a 3p	AAUACUG	UAAUACUGUCUGGUAAAACCGU	Hsa-Mir-17-P1d 3p	AAAGUGC	CCGCACUGUGGGUACUUGCUGC	1.52377
Hsa-Mir-17-P1c 5p	AAAGUGC	AAAAGUGCUUACAGUGCAGGUAG	Hsa-Mir-17-P2a 5p	AAGGUGC	UAAGGUGCAUCUAGUGCAGAUAG	0.323789
Hsa-Mir-17-P1d 5p	AAAGUGC	UAAAGUGCUGACAGUGCAGAU	Hsa-Mir-17-P2a 5p	AAGGUGC	UAAGGUGCAUCUAGUGCAGAUAG	0.286851
Hsa-Mir-17-P1c 5p	AAAGUGC	AAAAGUGCUUACAGUGCAGGUAG	Hsa-Mir-17-P2c 5p	AAGGUGC	UAAGGUGCAUCUAGUGCAGUUAGU	0.320583
Hsa-Mir-17-P1d 5p	AAAGUGC	UAAAGUGCUGACAGUGCAGAU	Hsa-Mir-17-P2c 5p	AAGGUGC	UAAGGUGCAUCUAGUGCAGUUAGU	0.35968
Hsa-Let-7-P1d 5p	GAGGUAG	UGAGGUAGUAGGUUGUAUAGUU	Hsa-Mir-17-P4a 5p	AAAGUGC	UAAAGUGCUUAUAGUGCAGGUAG	1.79842
Hsa-Let-7-P2a1 5p	GAGGUAG	UGAGGUAGUAGGUUGUAUAGUU	Hsa-Mir-17-P4a 5p	AAAGUGC	UAAAGUGCUUAUAGUGCAGGUAG	1.79842
Hsa-Let-7-P2a2 5p	GAGGUAG	UGAGGUAGUAGGUUGUAUAGUU	Hsa-Mir-17-P4a 5p	AAAGUGC	UAAAGUGCUUAUAGUGCAGGUAG	1.79842
Hsa-Let-7-P2a3 5p	GAGGUAG	UGAGGUAGUAGAUUGUAUAGUU	Hsa-Mir-17-P4a 5p	AAAGUGC	UAAAGUGCUUAUAGUGCAGGUAG	1.79842
Hsa-Let-7-P2b1 5p	GAGGUAG	UGAGGUAGUAGAUUGUAUAGUU	Hsa-Mir-17-P4a 5p	AAAGUGC	UAAAGUGCUUAUAGUGCAGGUAG	1.79842
Hsa-Let-7-P2b2 5p	GAGGUAG	UGAGGUAGUAGGUUGUGUGGUU	Hsa-Mir-17-P4a 5p	AAAGUGC	UAAAGUGCUUAUAGUGCAGGUAG	1.45185
Hsa-Let-7-P2c3 5p	GAGGUAG	UGAGGUAGUAGUUUGUACAGUU	Hsa-Mir-17-P4a 5p	AAAGUGC	UAAAGUGCUUAUAGUGCAGGUAG	1.4224
Hsa-Mir-1-P1 3p	GGAAUGU	UGGAAUGUAAAGAAGUAUGUAU	Hsa-Mir-17-P4a 5p	AAAGUGC	UAAAGUGCUUAUAGUGCAGGUAG	1.79842
Hsa-Mir-17-P1c 5p	AAAGUGC	AAAAGUGCUUACAGUGCAGGUAG	Hsa-Mir-17-P4a 5p	AAAGUGC	UAAAGUGCUUAUAGUGCAGGUAG	0.0926239
Hsa-Mir-17-P1d 5p	AAAGUGC	UAAAGUGCUGACAGUGCAGAU	Hsa-Mir-17-P4a 5p	AAAGUGC	UAAAGUGCUUAUAGUGCAGGUAG	0.160988
Hsa-Mir-17-P2c 5p	AAGGUGC	UAAGGUGCAUCUAGUGCAGUUAGU	Hsa-Mir-17-P4a 5p	AAAGUGC	UAAAGUGCUUAUAGUGCAGGUAG	0.198131
Hsa-Let-7-P2c3 5p	GAGGUAG	UGAGGUAGUAGUUUGUACAGUU	Hsa-Mir-17-P4c 5p	AAAGUGC	CAAAGUGCUCAUAGUGCAGGUAG	1.97171
Hsa-Mir-17-P1c 5p	AAAGUGC	AAAAGUGCUUACAGUGCAGGUAG	Hsa-Mir-17-P4c 5p	AAAGUGC	CAAAGUGCUCAUAGUGCAGGUAG	0.145304
Hsa-Mir-17-P1d 5p	AAAGUGC	UAAAGUGCUGACAGUGCAGAU	Hsa-Mir-17-P4c 5p	AAAGUGC	CAAAGUGCUCAUAGUGCAGGUAG	0.227753
Hsa-Mir-17-P2c 5p	AAGGUGC	UAAGGUGCAUCUAGUGCAGUUAGU	Hsa-Mir-17-P4c 5p	AAAGUGC	CAAAGUGCUCAUAGUGCAGGUAG	0.323789
Hsa-Mir-17-P4a 5p	AAAGUGC	UAAAGUGCUUAUAGUGCAGGUAG	Hsa-Mir-17-P4c 5p	AAAGUGC	CAAAGUGCUCAUAGUGCAGGUAG	0.0955276
Hsa-Mir-17-P1c 5p	AAAGUGC	AAAAGUGCUUACAGUGCAGGUAG	Hsa-Mir-17-P4d 5p	AAAGUGC	CAAAGUGCUGUUCGUGCAGGUAG	0.258001
Hsa-Mir-17-P1d 5p	AAAGUGC	UAAAGUGCUGACAGUGCAGAU	Hsa-Mir-17-P4d 5p	AAAGUGC	CAAAGUGCUGUUCGUGCAGGUAG	0.292614
Hsa-Mir-17-P2c 5p	AAGGUGC	UAAGGUGCAUCUAGUGCAGUUAGU	Hsa-Mir-17-P4d 5p	AAAGUGC	CAAAGUGCUGUUCGUGCAGGUAG	0.392133
Hsa-Mir-17-P4a 5p	AAAGUGC	UAAAGUGCUUAUAGUGCAGGUAG	Hsa-Mir-17-P4d 5p	AAAGUGC	CAAAGUGCUGUUCGUGCAGGUAG	0.198131
Hsa-Mir-17-P4c 5p	AAAGUGC	CAAAGUGCUCAUAGUGCAGGUAG	Hsa-Mir-17-P4d 5p	AAAGUGC	CAAAGUGCUGUUCGUGCAGGUAG	0.145451
Hsa-Mir-19-P2a 3p	GUGCAAA	UGUGCAAAUCCAUGCAAAACUGA	Hsa-Mir-19-P2c 3p	GUGCAAA	UGUGCAAAUCCAUGCAAAACUGA	0
Hsa-Let-7-P1d 5p	GAGGUAG	UGAGGUAGUAGGUUGUAUAGUU	Hsa-Mir-21 5p	AGCUUAU	UAGCUUAUCAGACUGAUGUUGACU	1.79842
Hsa-Let-7-P2a1 5p	GAGGUAG	UGAGGUAGUAGGUUGUAUAGUU	Hsa-Mir-21 5p	AGCUUAU	UAGCUUAUCAGACUGAUGUUGACU	1.79842
Hsa-Let-7-P2a2 5p	GAGGUAG	UGAGGUAGUAGGUUGUAUAGUU	Hsa-Mir-21 5p	AGCUUAU	UAGCUUAUCAGACUGAUGUUGACU	1.79842
Hsa-Let-7-P2a3 5p	GAGGUAG	UGAGGUAGUAGAUUGUAUAGUU	Hsa-Mir-21 5p	AGCUUAU	UAGCUUAUCAGACUGAUGUUGACU	1.45185
Hsa-Let-7-P2b1 5p	GAGGUAG	UGAGGUAGUAGAUUGUAUAGUU	Hsa-Mir-21 5p	AGCUUAU	UAGCUUAUCAGACUGAUGUUGACU	1.45185
Hsa-Let-7-P2b2 5p	GAGGUAG	UGAGGUAGUAGGUUGUGUGGUU	Hsa-Mir-21 5p	AGCUUAU	UAGCUUAUCAGACUGAUGUUGACU	1.79842
Hsa-Let-7-P2b3 5p	GAGGUAG	UGAGGUAGUAAGUUGUAUUGUU	Hsa-Mir-21 5p	AGCUUAU	UAGCUUAUCAGACUGAUGUUGACU	1.97171
Hsa-Mir-1-P2 3p	GGAAUGU	UGGAAUGUAAGGAAGUGUGUGG	Hsa-Mir-21 5p	AGCUUAU	UAGCUUAUCAGACUGAUGUUGACU	1.16699
Hsa-Mir-1-P3 3p	GGAAUGU	UGGAAUGUAAAGAAGUAUGUAU	Hsa-Mir-21 5p	AGCUUAU	UAGCUUAUCAGACUGAUGUUGACU	1.79842
Hsa-Mir-7-P1 5p	GGAAGAC	UGGAAGACUAGUGAUUUUGUUGUU	Hsa-Mir-21 5p	AGCUUAU	UAGCUUAUCAGACUGAUGUUGACU	1.66095
Hsa-Mir-7-P2 5p	GGAAGAC	UGGAAGACUAGUGAUUUUGUUGUU	Hsa-Mir-21 5p	AGCUUAU	UAGCUUAUCAGACUGAUGUUGACU	1.66095
Hsa-Mir-7-P4 5p	GGAAGAC	UGGAAGACUAGUGAUUUUGUUGUU	Hsa-Mir-21 5p	AGCUUAU	UAGCUUAUCAGACUGAUGUUGACU	1.66095
Hsa-Mir-8-P1a 3p	AAUACUG	UAAUACUGCCUGGUAAUGAUGAC	Hsa-Mir-21 5p	AGCUUAU	UAGCUUAUCAGACUGAUGUUGACU	0.906435
Hsa-Mir-8-P1b 3p	AAUACUG	UAAUACUGCCGGGUAAUGAUGGA	Hsa-Mir-21 5p	AGCUUAU	UAGCUUAUCAGACUGAUGUUGACU	1.10917
Hsa-Mir-8-P2a 3p	AACACUG	UAACACUGUCUGGUAACGAUGUU	Hsa-Mir-21 5p	AGCUUAU	UAGCUUAUCAGACUGAUGUUGACU	1.86514
Hsa-Mir-8-P2b 3p	AACACUG	UAACACUGUCUGGUAAAGAUGGC	Hsa-Mir-21 5p	AGCUUAU	UAGCUUAUCAGACUGAUGUUGACU	1.31584
Hsa-Mir-15-P1b 5p	AGCAGCA	UAGCAGCACAUCAUGGUUUACA	Hsa-Mir-21 5p	AGCUUAU	UAGCUUAUCAGACUGAUGUUGACU	0.993702
Hsa-Mir-8-P2b 3p	AACACUG	UAACACUGUCUGGUAAAGAUGGC	Hsa-Mir-22-P1b 3p	AGCUGCC	AAGCUGCCAGUUGAAGAACUGU	1.45185
Hsa-Mir-8-P3a 3p	AAUACUG	UAAUACUGUCUGGUAAAACCGU	Hsa-Mir-22-P1b 3p	AGCUGCC	AAGCUGCCAGUUGAAGAACUGU	1.17719
Hsa-Mir-10-P1b-v1 5p	ACCCUGU	UACCCUGUAGAACCGAAUUUGU	Hsa-Mir-22-P1b 3p	AGCUGCC	AAGCUGCCAGUUGAAGAACUGU	1.4224
Hsa-Mir-15-P1c 5p	AGCAGCA	CAGCAGCAAUUCAUGUUUUGAA	Hsa-Mir-22-P1b 3p	AGCUGCC	AAGCUGCCAGUUGAAGAACUGU	1.79842
Hsa-Mir-15-P1d 5p	AGCAGCA	CAGCAGCACACUGUGGUUUGUA	Hsa-Mir-22-P1b 3p	AGCUGCC	AAGCUGCCAGUUGAAGAACUGU	1.45185
Hsa-Mir-10-P2d 5p	ACCCGUA	AACCCGUAGAUCCGAACUUGUG	Hsa-Mir-23-P2 3p	UCACAUU	AUCACAUUGCCAGGGAUUACCAC	1.52377
Hsa-Mir-19-P2a 3p	GUGCAAA	UGUGCAAAUCCAUGCAAAACUGA	Hsa-Mir-23-P2 3p	UCACAUU	AUCACAUUGCCAGGGAUUACCAC	1.27225
Hsa-Mir-19-P2c 3p	GUGCAAA	UGUGCAAAUCCAUGCAAAACUGA	Hsa-Mir-23-P2 3p	UCACAUU	AUCACAUUGCCAGGGAUUACCAC	1.27225
Hsa-Mir-10-P2b 5p	ACCCGUA	CACCCGUAGAACCGACCUUGCG	Hsa-Mir-23-P3 3p	UCACAUU	AUCACAUUGCCAGGGAUUUCCAA	1.45185
Hsa-Mir-10-P2c 5p	ACCCGUA	AACCCGUAGAUCCGAUCUUGUG	Hsa-Mir-23-P3 3p	UCACAUU	AUCACAUUGCCAGGGAUUUCCAA	1.52377
Hsa-Mir-10-P2d 5p	ACCCGUA	AACCCGUAGAUCCGAACUUGUG	Hsa-Mir-23-P3 3p	UCACAUU	AUCACAUUGCCAGGGAUUUCCAA	1.24912
Hsa-Mir-19-P2a 3p	GUGCAAA	UGUGCAAAUCCAUGCAAAACUGA	Hsa-Mir-23-P3 3p	UCACAUU	AUCACAUUGCCAGGGAUUUCCAA	1.27225
Hsa-Mir-19-P2c 3p	GUGCAAA	UGUGCAAAUCCAUGCAAAACUGA	Hsa-Mir-23-P3 3p	UCACAUU	AUCACAUUGCCAGGGAUUUCCAA	1.27225
Hsa-Let-7-P2b1 5p	GAGGUAG	UGAGGUAGUAGAUUGUAUAGUU	Hsa-Mir-24-P2 3p	GGCUCAG	UGGCUCAGUUCAGCAGGAACAG	1.79842
Hsa-Mir-10-P3d 5p	CCCUGAG	UCCCUGAGACCCUAACUUGUGA	Hsa-Mir-24-P2 3p	GGCUCAG	UGGCUCAGUUCAGCAGGAACAG	1.79842
Hsa-Mir-19-P2a 3p	GUGCAAA	UGUGCAAAUCCAUGCAAAACUGA	Hsa-Mir-24-P2 3p	GGCUCAG	UGGCUCAGUUCAGCAGGAACAG	0.993702
Hsa-Mir-19-P2c 3p	GUGCAAA	UGUGCAAAUCCAUGCAAAACUGA	Hsa-Mir-24-P2 3p	GGCUCAG	UGGCUCAGUUCAGCAGGAACAG	0.993702
Hsa-Let-7-P2b1 5p	GAGGUAG	UGAGGUAGUAGAUUGUAUAGUU	Hsa-Mir-24-P3 3p	GGCUCAG	UGGCUCAGUUCAGCAGGAACAG	1.79842
Hsa-Mir-10-P3d 5p	CCCUGAG	UCCCUGAGACCCUAACUUGUGA	Hsa-Mir-24-P3 3p	GGCUCAG	UGGCUCAGUUCAGCAGGAACAG	1.79842
Hsa-Mir-19-P2a 3p	GUGCAAA	UGUGCAAAUCCAUGCAAAACUGA	Hsa-Mir-24-P3 3p	GGCUCAG	UGGCUCAGUUCAGCAGGAACAG	0.993702
Hsa-Mir-19-P2c 3p	GUGCAAA	UGUGCAAAUCCAUGCAAAACUGA	Hsa-Mir-24-P3 3p	GGCUCAG	UGGCUCAGUUCAGCAGGAACAG	0.993702
Hsa-Mir-10-P2b 5p	ACCCGUA	CACCCGUAGAACCGACCUUGCG	Hsa-Mir-26-P1 5p	UCAAGUA	UUCAAGUAAUCCAGGAUAGGCU	1.45185
Hsa-Mir-10-P2c 5p	ACCCGUA	AACCCGUAGAUCCGAUCUUGUG	Hsa-Mir-26-P1 5p	UCAAGUA	UUCAAGUAAUCCAGGAUAGGCU	1.79842
Hsa-Mir-10-P2d 5p	ACCCGUA	AACCCGUAGAUCCGAACUUGUG	Hsa-Mir-26-P1 5p	UCAAGUA	UUCAAGUAAUCCAGGAUAGGCU	1.4224
Hsa-Mir-10-P3d 5p	CCCUGAG	UCCCUGAGACCCUAACUUGUGA	Hsa-Mir-26-P1 5p	UCAAGUA	UUCAAGUAAUCCAGGAUAGGCU	1.4224
Hsa-Mir-15-P1a 5p	AGCAGCA	UAGCAGCACAUAAUGGUUUGUG	Hsa-Mir-26-P1 5p	UCAAGUA	UUCAAGUAAUCCAGGAUAGGCU	1.45185
Hsa-Mir-15-P1b 5p	AGCAGCA	UAGCAGCACAUCAUGGUUUACA	Hsa-Mir-26-P1 5p	UCAAGUA	UUCAAGUAAUCCAGGAUAGGCU	1.16699
Hsa-Mir-15-P1c 5p	AGCAGCA	CAGCAGCAAUUCAUGUUUUGAA	Hsa-Mir-26-P1 5p	UCAAGUA	UUCAAGUAAUCCAGGAUAGGCU	0.998753
Hsa-Mir-15-P1d 5p	AGCAGCA	CAGCAGCACACUGUGGUUUGUA	Hsa-Mir-26-P1 5p	UCAAGUA	UUCAAGUAAUCCAGGAUAGGCU	1.97171
Hsa-Mir-15-P2a 5p	AGCAGCA	UAGCAGCACGUAAAUAUUGGCG	Hsa-Mir-26-P1 5p	UCAAGUA	UUCAAGUAAUCCAGGAUAGGCU	0.998753
Hsa-Mir-15-P2b 5p	AGCAGCA	UAGCAGCACGUAAAUAUUGGCGU	Hsa-Mir-26-P1 5p	UCAAGUA	UUCAAGUAAUCCAGGAUAGGCU	0.998753
Hsa-Mir-17-P1a 5p	AAAGUGC	CAAAGUGCUUACAGUGCAGGUAG	Hsa-Mir-26-P1 5p	UCAAGUA	UUCAAGUAAUCCAGGAUAGGCU	1.4224
Hsa-Mir-17-P1c 5p	AAAGUGC	AAAAGUGCUUACAGUGCAGGUAG	Hsa-Mir-26-P1 5p	UCAAGUA	UUCAAGUAAUCCAGGAUAGGCU	1.45185
Hsa-Mir-17-P1d 5p	AAAGUGC	UAAAGUGCUGACAGUGCAGAU	Hsa-Mir-26-P1 5p	UCAAGUA	UUCAAGUAAUCCAGGAUAGGCU	1.66217
Hsa-Mir-17-P2c 5p	AAGGUGC	UAAGGUGCAUCUAGUGCAGUUAGU	Hsa-Mir-26-P1 5p	UCAAGUA	UUCAAGUAAUCCAGGAUAGGCU	1.52377
Hsa-Mir-17-P4a 5p	AAAGUGC	UAAAGUGCUUAUAGUGCAGGUAG	Hsa-Mir-26-P1 5p	UCAAGUA	UUCAAGUAAUCCAGGAUAGGCU	1.4224
Hsa-Mir-23-P3 3p	UCACAUU	AUCACAUUGCCAGGGAUUUCCAA	Hsa-Mir-26-P1 5p	UCAAGUA	UUCAAGUAAUCCAGGAUAGGCU	0.974462
Hsa-Mir-9-P1 3p	CUUUGGU	AUAAAGCUAGAUAACCGAAAGUA	Hsa-Mir-26-P2 5p	UCAAGUA	UUCAAGUAAUUCAGGAUAGGUU	1.4224
Hsa-Mir-9-P2 5p	CUUUGGU	UCUUUGGUUAUCUAGCUGUAUGA	Hsa-Mir-26-P2 5p	UCAAGUA	UUCAAGUAAUUCAGGAUAGGUU	1.79842
Hsa-Mir-9-P2 3p	CUUUGGU	AUAAAGCUAGAUAACCGAAAGUA	Hsa-Mir-26-P2 5p	UCAAGUA	UUCAAGUAAUUCAGGAUAGGUU	1.4224
Hsa-Mir-9-P3 5p	CUUUGGU	UCUUUGGUUAUCUAGCUGUAUGA	Hsa-Mir-26-P2 5p	UCAAGUA	UUCAAGUAAUUCAGGAUAGGUU	1.79842
Hsa-Mir-9-P3 3p	CUUUGGU	AUAAAGCUAGAUAACCGAAAGUA	Hsa-Mir-26-P2 5p	UCAAGUA	UUCAAGUAAUUCAGGAUAGGUU	1.4224
Hsa-Mir-10-P2b 5p	ACCCGUA	CACCCGUAGAACCGACCUUGCG	Hsa-Mir-26-P2 5p	UCAAGUA	UUCAAGUAAUUCAGGAUAGGUU	1.79842
Hsa-Mir-10-P2c 5p	ACCCGUA	AACCCGUAGAUCCGAUCUUGUG	Hsa-Mir-26-P2 5p	UCAAGUA	UUCAAGUAAUUCAGGAUAGGUU	1.24912
Hsa-Mir-10-P2d 5p	ACCCGUA	AACCCGUAGAUCCGAACUUGUG	Hsa-Mir-26-P2 5p	UCAAGUA	UUCAAGUAAUUCAGGAUAGGUU	0.998753
Hsa-Mir-10-P3d 5p	CCCUGAG	UCCCUGAGACCCUAACUUGUGA	Hsa-Mir-26-P2 5p	UCAAGUA	UUCAAGUAAUUCAGGAUAGGUU	1.97171
Hsa-Mir-15-P1a 5p	AGCAGCA	UAGCAGCACAUAAUGGUUUGUG	Hsa-Mir-26-P2 5p	UCAAGUA	UUCAAGUAAUUCAGGAUAGGUU	1.10527
Hsa-Mir-15-P1b 5p	AGCAGCA	UAGCAGCACAUCAUGGUUUACA	Hsa-Mir-26-P2 5p	UCAAGUA	UUCAAGUAAUUCAGGAUAGGUU	1.16699
Hsa-Mir-15-P1c 5p	AGCAGCA	CAGCAGCAAUUCAUGUUUUGAA	Hsa-Mir-26-P2 5p	UCAAGUA	UUCAAGUAAUUCAGGAUAGGUU	0.873096
Hsa-Mir-15-P1d 5p	AGCAGCA	CAGCAGCACACUGUGGUUUGUA	Hsa-Mir-26-P2 5p	UCAAGUA	UUCAAGUAAUUCAGGAUAGGUU	1.97171
Hsa-Mir-15-P2a 5p	AGCAGCA	UAGCAGCACGUAAAUAUUGGCG	Hsa-Mir-26-P2 5p	UCAAGUA	UUCAAGUAAUUCAGGAUAGGUU	0.998753
Hsa-Mir-15-P2b 5p	AGCAGCA	UAGCAGCACGUAAAUAUUGGCGU	Hsa-Mir-26-P2 5p	UCAAGUA	UUCAAGUAAUUCAGGAUAGGUU	0.998753
Hsa-Mir-17-P1a 5p	AAAGUGC	CAAAGUGCUUACAGUGCAGGUAG	Hsa-Mir-26-P2 5p	UCAAGUA	UUCAAGUAAUUCAGGAUAGGUU	1.16699
Hsa-Mir-17-P1c 5p	AAAGUGC	AAAAGUGCUUACAGUGCAGGUAG	Hsa-Mir-26-P2 5p	UCAAGUA	UUCAAGUAAUUCAGGAUAGGUU	1.24912
Hsa-Mir-17-P1d 5p	AAAGUGC	UAAAGUGCUGACAGUGCAGAU	Hsa-Mir-26-P2 5p	UCAAGUA	UUCAAGUAAUUCAGGAUAGGUU	1.31559
Hsa-Mir-17-P2c 5p	AAGGUGC	UAAGGUGCAUCUAGUGCAGUUAGU	Hsa-Mir-26-P2 5p	UCAAGUA	UUCAAGUAAUUCAGGAUAGGUU	1.52377
Hsa-Mir-17-P4a 5p	AAAGUGC	UAAAGUGCUUAUAGUGCAGGUAG	Hsa-Mir-26-P2 5p	UCAAGUA	UUCAAGUAAUUCAGGAUAGGUU	1.16699
Hsa-Mir-17-P4c 5p	AAAGUGC	CAAAGUGCUCAUAGUGCAGGUAG	Hsa-Mir-26-P2 5p	UCAAGUA	UUCAAGUAAUUCAGGAUAGGUU	1.97171
Hsa-Mir-17-P4d 5p	AAAGUGC	CAAAGUGCUGUUCGUGCAGGUAG	Hsa-Mir-26-P2 5p	UCAAGUA	UUCAAGUAAUUCAGGAUAGGUU	1.79842
Hsa-Mir-19-P1a 3p	GUGCAAA	UGUGCAAAUCUAUGCAAAACUGA	Hsa-Mir-26-P2 5p	UCAAGUA	UUCAAGUAAUUCAGGAUAGGUU	1.79842
Hsa-Mir-23-P3 3p	UCACAUU	AUCACAUUGCCAGGGAUUUCCAA	Hsa-Mir-26-P2 5p	UCAAGUA	UUCAAGUAAUUCAGGAUAGGUU	1.52377
Hsa-Mir-10-P2b 5p	ACCCGUA	CACCCGUAGAACCGACCUUGCG	Hsa-Mir-26-P4 5p	UCAAGUA	UUCAAGUAAUCCAGGAUAGGCU	1.45185
Hsa-Mir-10-P2c 5p	ACCCGUA	AACCCGUAGAUCCGAUCUUGUG	Hsa-Mir-26-P4 5p	UCAAGUA	UUCAAGUAAUCCAGGAUAGGCU	1.79842
Hsa-Mir-10-P2d 5p	ACCCGUA	AACCCGUAGAUCCGAACUUGUG	Hsa-Mir-26-P4 5p	UCAAGUA	UUCAAGUAAUCCAGGAUAGGCU	1.4224
Hsa-Mir-10-P3d 5p	CCCUGAG	UCCCUGAGACCCUAACUUGUGA	Hsa-Mir-26-P4 5p	UCAAGUA	UUCAAGUAAUCCAGGAUAGGCU	1.4224
Hsa-Mir-15-P1a 5p	AGCAGCA	UAGCAGCACAUAAUGGUUUGUG	Hsa-Mir-26-P4 5p	UCAAGUA	UUCAAGUAAUCCAGGAUAGGCU	1.45185
Hsa-Mir-15-P1b 5p	AGCAGCA	UAGCAGCACAUCAUGGUUUACA	Hsa-Mir-26-P4 5p	UCAAGUA	UUCAAGUAAUCCAGGAUAGGCU	1.16699
Hsa-Mir-15-P1c 5p	AGCAGCA	CAGCAGCAAUUCAUGUUUUGAA	Hsa-Mir-26-P4 5p	UCAAGUA	UUCAAGUAAUCCAGGAUAGGCU	0.998753
Hsa-Mir-15-P1d 5p	AGCAGCA	CAGCAGCACACUGUGGUUUGUA	Hsa-Mir-26-P4 5p	UCAAGUA	UUCAAGUAAUCCAGGAUAGGCU	1.97171
Hsa-Mir-15-P2a 5p	AGCAGCA	UAGCAGCACGUAAAUAUUGGCG	Hsa-Mir-26-P4 5p	UCAAGUA	UUCAAGUAAUCCAGGAUAGGCU	0.998753
Hsa-Mir-15-P2b 5p	AGCAGCA	UAGCAGCACGUAAAUAUUGGCGU	Hsa-Mir-26-P4 5p	UCAAGUA	UUCAAGUAAUCCAGGAUAGGCU	0.998753
Hsa-Mir-17-P1a 5p	AAAGUGC	CAAAGUGCUUACAGUGCAGGUAG	Hsa-Mir-26-P4 5p	UCAAGUA	UUCAAGUAAUCCAGGAUAGGCU	1.4224
Hsa-Mir-17-P1c 5p	AAAGUGC	AAAAGUGCUUACAGUGCAGGUAG	Hsa-Mir-26-P4 5p	UCAAGUA	UUCAAGUAAUCCAGGAUAGGCU	1.45185
Hsa-Mir-17-P1d 5p	AAAGUGC	UAAAGUGCUGACAGUGCAGAU	Hsa-Mir-26-P4 5p	UCAAGUA	UUCAAGUAAUCCAGGAUAGGCU	1.66217
Hsa-Mir-17-P2c 5p	AAGGUGC	UAAGGUGCAUCUAGUGCAGUUAGU	Hsa-Mir-26-P4 5p	UCAAGUA	UUCAAGUAAUCCAGGAUAGGCU	1.52377
Hsa-Mir-17-P4a 5p	AAAGUGC	UAAAGUGCUUAUAGUGCAGGUAG	Hsa-Mir-26-P4 5p	UCAAGUA	UUCAAGUAAUCCAGGAUAGGCU	1.4224
Hsa-Mir-23-P3 3p	UCACAUU	AUCACAUUGCCAGGGAUUUCCAA	Hsa-Mir-26-P4 5p	UCAAGUA	UUCAAGUAAUCCAGGAUAGGCU	0.974462
Hsa-Mir-26-P2 5p	UCAAGUA	UUCAAGUAAUUCAGGAUAGGUU	Hsa-Mir-26-P4 5p	UCAAGUA	UUCAAGUAAUCCAGGAUAGGCU	0.100335
Hsa-Mir-1-P2 3p	GGAAUGU	UGGAAUGUAAGGAAGUGUGUGG	Hsa-Mir-27-P2 3p	UCACAGU	UUCACAGUGGCUAAGUUCUGC	1.47867
Hsa-Mir-1-P3 3p	GGAAUGU	UGGAAUGUAAAGAAGUAUGUAU	Hsa-Mir-27-P2 3p	UCACAGU	UUCACAGUGGCUAAGUUCUGC	1.47867
Hsa-Mir-23-P3 3p	UCACAUU	AUCACAUUGCCAGGGAUUUCCAA	Hsa-Mir-27-P2 3p	UCACAGU	UUCACAGUGGCUAAGUUCUGC	0.635473
Hsa-Mir-26-P2 5p	UCAAGUA	UUCAAGUAAUUCAGGAUAGGUU	Hsa-Mir-27-P2 3p	UCACAGU	UUCACAGUGGCUAAGUUCUGC	1.45034
Hsa-Mir-26-P4 5p	UCAAGUA	UUCAAGUAAUCCAGGAUAGGCU	Hsa-Mir-27-P2 3p	UCACAGU	UUCACAGUGGCUAAGUUCUGC	0.901035
Hsa-Mir-1-P2 3p	GGAAUGU	UGGAAUGUAAGGAAGUGUGUGG	Hsa-Mir-27-P3 3p	UCACAGU	UUCACAGUGGCUAAGUUCCGC	1.47867
Hsa-Mir-1-P3 3p	GGAAUGU	UGGAAUGUAAAGAAGUAUGUAU	Hsa-Mir-27-P3 3p	UCACAGU	UUCACAGUGGCUAAGUUCCGC	1.47867
Hsa-Mir-23-P3 3p	UCACAUU	AUCACAUUGCCAGGGAUUUCCAA	Hsa-Mir-27-P3 3p	UCACAGU	UUCACAGUGGCUAAGUUCCGC	0.761131
Hsa-Mir-26-P2 5p	UCAAGUA	UUCAAGUAAUUCAGGAUAGGUU	Hsa-Mir-27-P3 3p	UCACAGU	UUCACAGUGGCUAAGUUCCGC	1.45034
Hsa-Mir-26-P4 5p	UCAAGUA	UUCAAGUAAUCCAGGAUAGGCU	Hsa-Mir-27-P3 3p	UCACAGU	UUCACAGUGGCUAAGUUCCGC	0.901035
Hsa-Mir-27-P2 3p	UCACAGU	UUCACAGUGGCUAAGUUCUGC	Hsa-Mir-27-P3 3p	UCACAGU	UUCACAGUGGCUAAGUUCCGC	0.0500417
Hsa-Let-7-P1d 5p	GAGGUAG	UGAGGUAGUAGGUUGUAUAGUU	Hsa-Mir-28-P1 5p	AGGAGCU	AAGGAGCUCACAGUCUAUUGAG	1.79842
Hsa-Let-7-P2a1 5p	GAGGUAG	UGAGGUAGUAGGUUGUAUAGUU	Hsa-Mir-28-P1 5p	AGGAGCU	AAGGAGCUCACAGUCUAUUGAG	1.79842
Hsa-Let-7-P2a2 5p	GAGGUAG	UGAGGUAGUAGGUUGUAUAGUU	Hsa-Mir-28-P1 5p	AGGAGCU	AAGGAGCUCACAGUCUAUUGAG	1.79842
Hsa-Let-7-P2a3 5p	GAGGUAG	UGAGGUAGUAGAUUGUAUAGUU	Hsa-Mir-28-P1 5p	AGGAGCU	AAGGAGCUCACAGUCUAUUGAG	1.45185
Hsa-Let-7-P2b1 5p	GAGGUAG	UGAGGUAGUAGAUUGUAUAGUU	Hsa-Mir-28-P1 5p	AGGAGCU	AAGGAGCUCACAGUCUAUUGAG	1.45185
Hsa-Let-7-P2c1 5p	GAGGUAG	AGAGGUAGUAGGUUGCAUAGUU	Hsa-Mir-28-P1 5p	AGGAGCU	AAGGAGCUCACAGUCUAUUGAG	1.97171
Hsa-Mir-1-P2 3p	GGAAUGU	UGGAAUGUAAGGAAGUGUGUGG	Hsa-Mir-28-P1 5p	AGGAGCU	AAGGAGCUCACAGUCUAUUGAG	1.97171
Hsa-Mir-1-P3 3p	GGAAUGU	UGGAAUGUAAAGAAGUAUGUAU	Hsa-Mir-28-P1 5p	AGGAGCU	AAGGAGCUCACAGUCUAUUGAG	1.45185
Hsa-Mir-7-P1 5p	GGAAGAC	UGGAAGACUAGUGAUUUUGUUGUU	Hsa-Mir-28-P1 5p	AGGAGCU	AAGGAGCUCACAGUCUAUUGAG	1.4224
Hsa-Mir-7-P2 5p	GGAAGAC	UGGAAGACUAGUGAUUUUGUUGUU	Hsa-Mir-28-P1 5p	AGGAGCU	AAGGAGCUCACAGUCUAUUGAG	1.4224
Hsa-Mir-7-P4 5p	GGAAGAC	UGGAAGACUAGUGAUUUUGUUGUU	Hsa-Mir-28-P1 5p	AGGAGCU	AAGGAGCUCACAGUCUAUUGAG	1.4224
Hsa-Mir-15-P1b 5p	AGCAGCA	UAGCAGCACAUCAUGGUUUACA	Hsa-Mir-28-P1 5p	AGGAGCU	AAGGAGCUCACAGUCUAUUGAG	0.974462
Hsa-Mir-15-P1c 5p	AGCAGCA	CAGCAGCAAUUCAUGUUUUGAA	Hsa-Mir-28-P1 5p	AGGAGCU	AAGGAGCUCACAGUCUAUUGAG	0.830621
Hsa-Mir-15-P1d 5p	AGCAGCA	CAGCAGCACACUGUGGUUUGUA	Hsa-Mir-28-P1 5p	AGGAGCU	AAGGAGCUCACAGUCUAUUGAG	0.627889
Hsa-Mir-15-P2a 5p	AGCAGCA	UAGCAGCACGUAAAUAUUGGCG	Hsa-Mir-28-P1 5p	AGGAGCU	AAGGAGCUCACAGUCUAUUGAG	0.974462
Hsa-Mir-15-P2b 5p	AGCAGCA	UAGCAGCACGUAAAUAUUGGCGU	Hsa-Mir-28-P1 5p	AGGAGCU	AAGGAGCUCACAGUCUAUUGAG	0.974462
Hsa-Mir-15-P2c 5p	AGCAGCG	UAGCAGCGGGAACAGUUCUGCAG	Hsa-Mir-28-P1 5p	AGGAGCU	AAGGAGCUCACAGUCUAUUGAG	1.24912
Hsa-Mir-15-P2d 5p	AGCAGCA	UAGCAGCACAGAAAUAUUGGCA	Hsa-Mir-28-P1 5p	AGGAGCU	AAGGAGCUCACAGUCUAUUGAG	0.998753
Hsa-Mir-10-P2c 5p	ACCCGUA	AACCCGUAGAUCCGAUCUUGUG	Hsa-Mir-28-P1 3p	AGGAGCU	CACUAGAUUGUGAGCUCCUGGA	1.16699
Hsa-Mir-10-P2d 5p	ACCCGUA	AACCCGUAGAUCCGAACUUGUG	Hsa-Mir-28-P1 3p	AGGAGCU	CACUAGAUUGUGAGCUCCUGGA	1.45185
Hsa-Mir-17-P4c 5p	AAAGUGC	CAAAGUGCUCAUAGUGCAGGUAG	Hsa-Mir-28-P1 3p	AGGAGCU	CACUAGAUUGUGAGCUCCUGGA	1.45185
Hsa-Mir-17-P4d 5p	AAAGUGC	CAAAGUGCUGUUCGUGCAGGUAG	Hsa-Mir-28-P1 3p	AGGAGCU	CACUAGAUUGUGAGCUCCUGGA	1.16699
Hsa-Let-7-P1c 5p	GAGGUAG	UGAGGUAGUAGGUUGUAUGGUU	Hsa-Mir-28-P2 5p	CGAGGAG	UCGAGGAGCUCACAGUCUAGUA	1.24912
Hsa-Let-7-P1d 5p	GAGGUAG	UGAGGUAGUAGGUUGUAUAGUU	Hsa-Mir-28-P2 5p	CGAGGAG	UCGAGGAGCUCACAGUCUAGUA	0.993702
Hsa-Let-7-P2a1 5p	GAGGUAG	UGAGGUAGUAGGUUGUAUAGUU	Hsa-Mir-28-P2 5p	CGAGGAG	UCGAGGAGCUCACAGUCUAGUA	0.993702
Hsa-Let-7-P2a2 5p	GAGGUAG	UGAGGUAGUAGGUUGUAUAGUU	Hsa-Mir-28-P2 5p	CGAGGAG	UCGAGGAGCUCACAGUCUAGUA	0.993702
Hsa-Let-7-P2a3 5p	GAGGUAG	UGAGGUAGUAGAUUGUAUAGUU	Hsa-Mir-28-P2 5p	CGAGGAG	UCGAGGAGCUCACAGUCUAGUA	0.825466
Hsa-Let-7-P2b1 5p	GAGGUAG	UGAGGUAGUAGAUUGUAUAGUU	Hsa-Mir-28-P2 5p	CGAGGAG	UCGAGGAGCUCACAGUCUAGUA	0.825466
Hsa-Let-7-P2b2 5p	GAGGUAG	UGAGGUAGUAGGUUGUGUGGUU	Hsa-Mir-28-P2 5p	CGAGGAG	UCGAGGAGCUCACAGUCUAGUA	1.24912
Hsa-Let-7-P2b3 5p	GAGGUAG	UGAGGUAGUAAGUUGUAUUGUU	Hsa-Mir-28-P2 5p	CGAGGAG	UCGAGGAGCUCACAGUCUAGUA	1.17719
Hsa-Let-7-P2c1 5p	GAGGUAG	AGAGGUAGUAGGUUGCAUAGUU	Hsa-Mir-28-P2 5p	CGAGGAG	UCGAGGAGCUCACAGUCUAGUA	1.52377
Hsa-Let-7-P2c2 5p	GAGGUAG	UGAGGUAGUAGUUUGUGCUGUU	Hsa-Mir-28-P2 5p	CGAGGAG	UCGAGGAGCUCACAGUCUAGUA	1.4224
Hsa-Let-7-P2c3 5p	GAGGUAG	UGAGGUAGUAGUUUGUACAGUU	Hsa-Mir-28-P2 5p	CGAGGAG	UCGAGGAGCUCACAGUCUAGUA	1.17719
Hsa-Mir-7-P2 5p	GGAAGAC	UGGAAGACUAGUGAUUUUGUUGUU	Hsa-Mir-28-P2 5p	CGAGGAG	UCGAGGAGCUCACAGUCUAGUA	1.17719
Hsa-Mir-7-P4 5p	GGAAGAC	UGGAAGACUAGUGAUUUUGUUGUU	Hsa-Mir-28-P2 5p	CGAGGAG	UCGAGGAGCUCACAGUCUAGUA	1.17719
Hsa-Mir-10-P3d 5p	CCCUGAG	UCCCUGAGACCCUAACUUGUGA	Hsa-Mir-28-P2 5p	CGAGGAG	UCGAGGAGCUCACAGUCUAGUA	1.24912
Hsa-Mir-15-P1a 5p	AGCAGCA	UAGCAGCACAUAAUGGUUUGUG	Hsa-Mir-28-P2 5p	CGAGGAG	UCGAGGAGCUCACAGUCUAGUA	1.17719
Hsa-Mir-15-P1b 5p	AGCAGCA	UAGCAGCACAUCAUGGUUUACA	Hsa-Mir-28-P2 5p	CGAGGAG	UCGAGGAGCUCACAGUCUAGUA	1.97171
Hsa-Mir-15-P1c 5p	AGCAGCA	CAGCAGCAAUUCAUGUUUUGAA	Hsa-Mir-28-P2 5p	CGAGGAG	UCGAGGAGCUCACAGUCUAGUA	1.4224
Hsa-Mir-15-P1d 5p	AGCAGCA	CAGCAGCACACUGUGGUUUGUA	Hsa-Mir-28-P2 5p	CGAGGAG	UCGAGGAGCUCACAGUCUAGUA	1.16699
Hsa-Mir-15-P2a 5p	AGCAGCA	UAGCAGCACGUAAAUAUUGGCG	Hsa-Mir-28-P2 5p	CGAGGAG	UCGAGGAGCUCACAGUCUAGUA	1.79842
Hsa-Mir-15-P2b 5p	AGCAGCA	UAGCAGCACGUAAAUAUUGGCGU	Hsa-Mir-28-P2 5p	CGAGGAG	UCGAGGAGCUCACAGUCUAGUA	1.79842
Hsa-Mir-15-P2c 5p	AGCAGCG	UAGCAGCGGGAACAGUUCUGCAG	Hsa-Mir-28-P2 5p	CGAGGAG	UCGAGGAGCUCACAGUCUAGUA	0.825466
Hsa-Mir-15-P2d 5p	AGCAGCA	UAGCAGCACAGAAAUAUUGGCA	Hsa-Mir-28-P2 5p	CGAGGAG	UCGAGGAGCUCACAGUCUAGUA	1.17719
Hsa-Mir-17-P1a 5p	AAAGUGC	CAAAGUGCUUACAGUGCAGGUAG	Hsa-Mir-28-P2 5p	CGAGGAG	UCGAGGAGCUCACAGUCUAGUA	1.97171
Hsa-Mir-17-P1c 5p	AAAGUGC	AAAAGUGCUUACAGUGCAGGUAG	Hsa-Mir-28-P2 5p	CGAGGAG	UCGAGGAGCUCACAGUCUAGUA	1.79842
Hsa-Mir-17-P2c 5p	AAGGUGC	UAAGGUGCAUCUAGUGCAGUUAGU	Hsa-Mir-28-P2 5p	CGAGGAG	UCGAGGAGCUCACAGUCUAGUA	1.79842
Hsa-Mir-17-P4a 5p	AAAGUGC	UAAAGUGCUUAUAGUGCAGGUAG	Hsa-Mir-28-P2 5p	CGAGGAG	UCGAGGAGCUCACAGUCUAGUA	1.4224
Hsa-Mir-27-P3 3p	UCACAGU	UUCACAGUGGCUAAGUUCCGC	Hsa-Mir-28-P2 5p	CGAGGAG	UCGAGGAGCUCACAGUCUAGUA	1.88103
Hsa-Let-7-P1c 5p	GAGGUAG	UGAGGUAGUAGGUUGUAUGGUU	Hsa-Mir-28-P2 3p	CGAGGAG	CUAGACUGAAGCUCCUUGAGG	1.33173
Hsa-Let-7-P1d 5p	GAGGUAG	UGAGGUAGUAGGUUGUAUAGUU	Hsa-Mir-28-P2 3p	CGAGGAG	CUAGACUGAAGCUCCUUGAGG	1.07631
Hsa-Let-7-P2a1 5p	GAGGUAG	UGAGGUAGUAGGUUGUAUAGUU	Hsa-Mir-28-P2 3p	CGAGGAG	CUAGACUGAAGCUCCUUGAGG	1.07631
Hsa-Let-7-P2a2 5p	GAGGUAG	UGAGGUAGUAGGUUGUAUAGUU	Hsa-Mir-28-P2 3p	CGAGGAG	CUAGACUGAAGCUCCUUGAGG	1.07631
Hsa-Let-7-P2a3 5p	GAGGUAG	UGAGGUAGUAGAUUGUAUAGUU	Hsa-Mir-28-P2 3p	CGAGGAG	CUAGACUGAAGCUCCUUGAGG	1.07631
Hsa-Let-7-P2b1 5p	GAGGUAG	UGAGGUAGUAGAUUGUAUAGUU	Hsa-Mir-28-P2 3p	CGAGGAG	CUAGACUGAAGCUCCUUGAGG	1.07631
Hsa-Let-7-P2b2 5p	GAGGUAG	UGAGGUAGUAGGUUGUGUGGUU	Hsa-Mir-28-P2 3p	CGAGGAG	CUAGACUGAAGCUCCUUGAGG	1.33173
Hsa-Let-7-P2b3 5p	GAGGUAG	UGAGGUAGUAAGUUGUAUUGUU	Hsa-Mir-28-P2 3p	CGAGGAG	CUAGACUGAAGCUCCUUGAGG	1.66217
Hsa-Let-7-P2c1 5p	GAGGUAG	AGAGGUAGUAGGUUGCAUAGUU	Hsa-Mir-28-P2 3p	CGAGGAG	CUAGACUGAAGCUCCUUGAGG	1.31559
Hsa-Let-7-P2c2 5p	GAGGUAG	UGAGGUAGUAGUUUGUGCUGUU	Hsa-Mir-28-P2 3p	CGAGGAG	CUAGACUGAAGCUCCUUGAGG	1.33173
Hsa-Let-7-P2c3 5p	GAGGUAG	UGAGGUAGUAGUUUGUACAGUU	Hsa-Mir-28-P2 3p	CGAGGAG	CUAGACUGAAGCUCCUUGAGG	1.10377
Hsa-Mir-8-P1b 3p	AAUACUG	UAAUACUGCCGGGUAAUGAUGGA	Hsa-Mir-28-P2 3p	CGAGGAG	CUAGACUGAAGCUCCUUGAGG	0.969018
Hsa-Mir-8-P2a 3p	AACACUG	UAACACUGUCUGGUAACGAUGUU	Hsa-Mir-28-P2 3p	CGAGGAG	CUAGACUGAAGCUCCUUGAGG	1.47867
Hsa-Mir-26-P2 5p	UCAAGUA	UUCAAGUAAUUCAGGAUAGGUU	Hsa-Mir-28-P2 3p	CGAGGAG	CUAGACUGAAGCUCCUUGAGG	1.66217
Hsa-Mir-26-P4 5p	UCAAGUA	UUCAAGUAAUCCAGGAUAGGCU	Hsa-Mir-28-P2 3p	CGAGGAG	CUAGACUGAAGCUCCUUGAGG	1.66217
Hsa-Mir-1-P2 3p	GGAAUGU	UGGAAUGUAAGGAAGUGUGUGG	Hsa-Mir-28-P3 5p	AGGAGCU	AAGGAGCUUACAAUCUAGCUGGG	1.16699
Hsa-Mir-1-P3 3p	GGAAUGU	UGGAAUGUAAAGAAGUAUGUAU	Hsa-Mir-28-P3 5p	AGGAGCU	AAGGAGCUUACAAUCUAGCUGGG	1.45185
Hsa-Mir-7-P1 5p	GGAAGAC	UGGAAGACUAGUGAUUUUGUUGUU	Hsa-Mir-28-P3 5p	AGGAGCU	AAGGAGCUUACAAUCUAGCUGGG	1.52766
Hsa-Mir-7-P2 5p	GGAAGAC	UGGAAGACUAGUGAUUUUGUUGUU	Hsa-Mir-28-P3 5p	AGGAGCU	AAGGAGCUUACAAUCUAGCUGGG	1.52766
Hsa-Mir-7-P4 5p	GGAAGAC	UGGAAGACUAGUGAUUUUGUUGUU	Hsa-Mir-28-P3 5p	AGGAGCU	AAGGAGCUUACAAUCUAGCUGGG	1.52766
Hsa-Mir-8-P2a 3p	AACACUG	UAACACUGUCUGGUAACGAUGUU	Hsa-Mir-28-P3 5p	AGGAGCU	AAGGAGCUUACAAUCUAGCUGGG	2.00505
Hsa-Mir-8-P2b 3p	AACACUG	UAACACUGUCUGGUAAAGAUGGC	Hsa-Mir-28-P3 5p	AGGAGCU	AAGGAGCUUACAAUCUAGCUGGG	1.25611
Hsa-Mir-15-P1b 5p	AGCAGCA	UAGCAGCACAUCAUGGUUUACA	Hsa-Mir-28-P3 5p	AGGAGCU	AAGGAGCUUACAAUCUAGCUGGG	1.45185
Hsa-Mir-15-P1c 5p	AGCAGCA	CAGCAGCAAUUCAUGUUUUGAA	Hsa-Mir-28-P3 5p	AGGAGCU	AAGGAGCUUACAAUCUAGCUGGG	1.45185
Hsa-Mir-15-P1d 5p	AGCAGCA	CAGCAGCACACUGUGGUUUGUA	Hsa-Mir-28-P3 5p	AGGAGCU	AAGGAGCUUACAAUCUAGCUGGG	1.45185
Hsa-Mir-15-P2a 5p	AGCAGCA	UAGCAGCACGUAAAUAUUGGCG	Hsa-Mir-28-P3 5p	AGGAGCU	AAGGAGCUUACAAUCUAGCUGGG	1.45185
Hsa-Mir-15-P2b 5p	AGCAGCA	UAGCAGCACGUAAAUAUUGGCGU	Hsa-Mir-28-P3 5p	AGGAGCU	AAGGAGCUUACAAUCUAGCUGGG	1.65847
Hsa-Mir-19-P2c 3p	GUGCAAA	UGUGCAAAUCCAUGCAAAACUGA	Hsa-Mir-28-P3 5p	AGGAGCU	AAGGAGCUUACAAUCUAGCUGGG	2.00505
Hsa-Mir-21 5p	AGCUUAU	UAGCUUAUCAGACUGAUGUUGACU	Hsa-Mir-28-P3 5p	AGGAGCU	AAGGAGCUUACAAUCUAGCUGGG	1.45574
Hsa-Mir-22-P1b 3p	AGCUGCC	AAGCUGCCAGUUGAAGAACUGU	Hsa-Mir-28-P3 5p	AGGAGCU	AAGGAGCUUACAAUCUAGCUGGG	1.17719
Hsa-Mir-28-P1 3p	AGGAGCU	CACUAGAUUGUGAGCUCCUGGA	Hsa-Mir-28-P3 5p	AGGAGCU	AAGGAGCUUACAAUCUAGCUGGG	1.17719
Hsa-Mir-1-P2 3p	GGAAUGU	UGGAAUGUAAGGAAGUGUGUGG	Hsa-Mir-29-P1b-v1 3p	AGCACCA	UAGCACCAUUUGAAAUCAGUGUU	0.998753
Hsa-Mir-1-P3 3p	GGAAUGU	UGGAAUGUAAAGAAGUAUGUAU	Hsa-Mir-29-P1b-v1 3p	AGCACCA	UAGCACCAUUUGAAAUCAGUGUU	0.974462
Hsa-Mir-7-P1 5p	GGAAGAC	UGGAAGACUAGUGAUUUUGUUGUU	Hsa-Mir-29-P1b-v1 3p	AGCACCA	UAGCACCAUUUGAAAUCAGUGUU	1.45574
Hsa-Mir-7-P2 5p	GGAAGAC	UGGAAGACUAGUGAUUUUGUUGUU	Hsa-Mir-29-P1b-v1 3p	AGCACCA	UAGCACCAUUUGAAAUCAGUGUU	1.45574
Hsa-Mir-7-P4 5p	GGAAGAC	UGGAAGACUAGUGAUUUUGUUGUU	Hsa-Mir-29-P1b-v1 3p	AGCACCA	UAGCACCAUUUGAAAUCAGUGUU	1.45574
Hsa-Mir-8-P2b 3p	AACACUG	UAACACUGUCUGGUAAAGAUGGC	Hsa-Mir-29-P1b-v1 3p	AGCACCA	UAGCACCAUUUGAAAUCAGUGUU	1.1253
Hsa-Mir-8-P3a 3p	AAUACUG	UAAUACUGUCUGGUAAAACCGU	Hsa-Mir-29-P1b-v1 3p	AGCACCA	UAGCACCAUUUGAAAUCAGUGUU	0.96537
Hsa-Mir-10-P3d 5p	CCCUGAG	UCCCUGAGACCCUAACUUGUGA	Hsa-Mir-29-P1b-v1 3p	AGCACCA	UAGCACCAUUUGAAAUCAGUGUU	1.79842
Hsa-Mir-15-P1a 5p	AGCAGCA	UAGCAGCACAUAAUGGUUUGUG	Hsa-Mir-29-P1b-v1 3p	AGCACCA	UAGCACCAUUUGAAAUCAGUGUU	1.16699
Hsa-Mir-15-P1b 5p	AGCAGCA	UAGCAGCACAUCAUGGUUUACA	Hsa-Mir-29-P1b-v1 3p	AGCACCA	UAGCACCAUUUGAAAUCAGUGUU	1.24912
Hsa-Mir-15-P1c 5p	AGCAGCA	CAGCAGCAAUUCAUGUUUUGAA	Hsa-Mir-29-P1b-v1 3p	AGCACCA	UAGCACCAUUUGAAAUCAGUGUU	0.974462
Hsa-Mir-15-P2b 5p	AGCAGCA	UAGCAGCACGUAAAUAUUGGCGU	Hsa-Mir-29-P1b-v1 3p	AGCACCA	UAGCACCAUUUGAAAUCAGUGUU	0.766531
Hsa-Mir-15-P2c 5p	AGCAGCG	UAGCAGCGGGAACAGUUCUGCAG	Hsa-Mir-29-P1b-v1 3p	AGCACCA	UAGCACCAUUUGAAAUCAGUGUU	1.65847
Hsa-Mir-15-P2d 5p	AGCAGCA	UAGCAGCACAGAAAUAUUGGCA	Hsa-Mir-29-P1b-v1 3p	AGCACCA	UAGCACCAUUUGAAAUCAGUGUU	0.998753
Hsa-Mir-17-P1a 5p	AAAGUGC	CAAAGUGCUUACAGUGCAGGUAG	Hsa-Mir-29-P1b-v1 3p	AGCACCA	UAGCACCAUUUGAAAUCAGUGUU	2.00505
Hsa-Mir-17-P1d 3p	AAAGUGC	CCGCACUGUGGGUACUUGCUGC	Hsa-Mir-29-P1b-v1 3p	AGCACCA	UAGCACCAUUUGAAAUCAGUGUU	1.04949
Hsa-Mir-17-P2a 5p	AAGGUGC	UAAGGUGCAUCUAGUGCAGAUAG	Hsa-Mir-29-P1b-v1 3p	AGCACCA	UAGCACCAUUUGAAAUCAGUGUU	2.00505
Hsa-Mir-17-P2c 5p	AAGGUGC	UAAGGUGCAUCUAGUGCAGUUAGU	Hsa-Mir-29-P1b-v1 3p	AGCACCA	UAGCACCAUUUGAAAUCAGUGUU	1.52766
Hsa-Mir-17-P4a 5p	AAAGUGC	UAAAGUGCUUAUAGUGCAGGUAG	Hsa-Mir-29-P1b-v1 3p	AGCACCA	UAGCACCAUUUGAAAUCAGUGUU	1.65847
Hsa-Mir-26-P2 5p	UCAAGUA	UUCAAGUAAUUCAGGAUAGGUU	Hsa-Mir-29-P1b-v1 3p	AGCACCA	UAGCACCAUUUGAAAUCAGUGUU	1.16699
Hsa-Mir-26-P4 5p	UCAAGUA	UUCAAGUAAUCCAGGAUAGGCU	Hsa-Mir-29-P1b-v1 3p	AGCACCA	UAGCACCAUUUGAAAUCAGUGUU	1.4224
Hsa-Mir-7-P2 5p	GGAAGAC	UGGAAGACUAGUGAUUUUGUUGUU	Hsa-Mir-29-P1b-v2 3p	UAGCACC	CUAGCACCAUUUGAAAUCAGUGU	1.60269
Hsa-Mir-7-P4 5p	GGAAGAC	UGGAAGACUAGUGAUUUUGUUGUU	Hsa-Mir-29-P1b-v2 3p	UAGCACC	CUAGCACCAUUUGAAAUCAGUGU	1.60269
Hsa-Mir-8-P1a 3p	AAUACUG	UAAUACUGCCUGGUAAUGAUGAC	Hsa-Mir-29-P1b-v2 3p	UAGCACC	CUAGCACCAUUUGAAAUCAGUGU	2.00505
Hsa-Mir-1-P2 3p	GGAAUGU	UGGAAUGUAAGGAAGUGUGUGG	Hsa-Mir-29-P1d-v1 3p	AGCACCA	UAGCACCAUUUGAAAUCAGUGUU	0.998753
Hsa-Mir-1-P3 3p	GGAAUGU	UGGAAUGUAAAGAAGUAUGUAU	Hsa-Mir-29-P1d-v1 3p	AGCACCA	UAGCACCAUUUGAAAUCAGUGUU	0.974462
Hsa-Mir-7-P1 5p	GGAAGAC	UGGAAGACUAGUGAUUUUGUUGUU	Hsa-Mir-29-P1d-v1 3p	AGCACCA	UAGCACCAUUUGAAAUCAGUGUU	1.45574
Hsa-Mir-7-P2 5p	GGAAGAC	UGGAAGACUAGUGAUUUUGUUGUU	Hsa-Mir-29-P1d-v1 3p	AGCACCA	UAGCACCAUUUGAAAUCAGUGUU	1.45574
Hsa-Mir-7-P4 5p	GGAAGAC	UGGAAGACUAGUGAUUUUGUUGUU	Hsa-Mir-29-P1d-v1 3p	AGCACCA	UAGCACCAUUUGAAAUCAGUGUU	1.45574
Hsa-Mir-8-P2b 3p	AACACUG	UAACACUGUCUGGUAAAGAUGGC	Hsa-Mir-29-P1d-v1 3p	AGCACCA	UAGCACCAUUUGAAAUCAGUGUU	1.1253
Hsa-Mir-8-P3a 3p	AAUACUG	UAAUACUGUCUGGUAAAACCGU	Hsa-Mir-29-P1d-v1 3p	AGCACCA	UAGCACCAUUUGAAAUCAGUGUU	0.96537
Hsa-Mir-10-P3d 5p	CCCUGAG	UCCCUGAGACCCUAACUUGUGA	Hsa-Mir-29-P1d-v1 3p	AGCACCA	UAGCACCAUUUGAAAUCAGUGUU	1.79842
Hsa-Mir-15-P1a 5p	AGCAGCA	UAGCAGCACAUAAUGGUUUGUG	Hsa-Mir-29-P1d-v1 3p	AGCACCA	UAGCACCAUUUGAAAUCAGUGUU	1.16699
Hsa-Mir-15-P1b 5p	AGCAGCA	UAGCAGCACAUCAUGGUUUACA	Hsa-Mir-29-P1d-v1 3p	AGCACCA	UAGCACCAUUUGAAAUCAGUGUU	1.24912
Hsa-Mir-15-P1c 5p	AGCAGCA	CAGCAGCAAUUCAUGUUUUGAA	Hsa-Mir-29-P1d-v1 3p	AGCACCA	UAGCACCAUUUGAAAUCAGUGUU	0.974462
Hsa-Mir-15-P2b 5p	AGCAGCA	UAGCAGCACGUAAAUAUUGGCGU	Hsa-Mir-29-P1d-v1 3p	AGCACCA	UAGCACCAUUUGAAAUCAGUGUU	0.766531
Hsa-Mir-15-P2c 5p	AGCAGCG	UAGCAGCGGGAACAGUUCUGCAG	Hsa-Mir-29-P1d-v1 3p	AGCACCA	UAGCACCAUUUGAAAUCAGUGUU	1.65847
Hsa-Mir-15-P2d 5p	AGCAGCA	UAGCAGCACAGAAAUAUUGGCA	Hsa-Mir-29-P1d-v1 3p	AGCACCA	UAGCACCAUUUGAAAUCAGUGUU	0.998753
Hsa-Mir-17-P1a 5p	AAAGUGC	CAAAGUGCUUACAGUGCAGGUAG	Hsa-Mir-29-P1d-v1 3p	AGCACCA	UAGCACCAUUUGAAAUCAGUGUU	2.00505
Hsa-Mir-17-P1d 3p	AAAGUGC	CCGCACUGUGGGUACUUGCUGC	Hsa-Mir-29-P1d-v1 3p	AGCACCA	UAGCACCAUUUGAAAUCAGUGUU	1.04949
Hsa-Mir-17-P2a 5p	AAGGUGC	UAAGGUGCAUCUAGUGCAGAUAG	Hsa-Mir-29-P1d-v1 3p	AGCACCA	UAGCACCAUUUGAAAUCAGUGUU	2.00505
Hsa-Mir-17-P2c 5p	AAGGUGC	UAAGGUGCAUCUAGUGCAGUUAGU	Hsa-Mir-29-P1d-v1 3p	AGCACCA	UAGCACCAUUUGAAAUCAGUGUU	1.52766
Hsa-Mir-17-P4a 5p	AAAGUGC	UAAAGUGCUUAUAGUGCAGGUAG	Hsa-Mir-29-P1d-v1 3p	AGCACCA	UAGCACCAUUUGAAAUCAGUGUU	1.65847
Hsa-Mir-26-P2 5p	UCAAGUA	UUCAAGUAAUUCAGGAUAGGUU	Hsa-Mir-29-P1d-v1 3p	AGCACCA	UAGCACCAUUUGAAAUCAGUGUU	1.16699
Hsa-Mir-26-P4 5p	UCAAGUA	UUCAAGUAAUCCAGGAUAGGCU	Hsa-Mir-29-P1d-v1 3p	AGCACCA	UAGCACCAUUUGAAAUCAGUGUU	1.4224
Hsa-Mir-29-P1b-v1 3p	AGCACCA	UAGCACCAUUUGAAAUCAGUGUU	Hsa-Mir-29-P1d-v1 3p	AGCACCA	UAGCACCAUUUGAAAUCAGUGUU	0
Hsa-Mir-7-P2 5p	GGAAGAC	UGGAAGACUAGUGAUUUUGUUGUU	Hsa-Mir-29-P1d-v2 3p	UAGCACC	CUAGCACCAUUUGAAAUCAGUGU	1.60269
Hsa-Mir-7-P4 5p	GGAAGAC	UGGAAGACUAGUGAUUUUGUUGUU	Hsa-Mir-29-P1d-v2 3p	UAGCACC	CUAGCACCAUUUGAAAUCAGUGU	1.60269
Hsa-Mir-8-P1a 3p	AAUACUG	UAAUACUGCCUGGUAAUGAUGAC	Hsa-Mir-29-P1d-v2 3p	UAGCACC	CUAGCACCAUUUGAAAUCAGUGU	2.00505
Hsa-Mir-1-P2 3p	GGAAUGU	UGGAAUGUAAGGAAGUGUGUGG	Hsa-Mir-29-P2b 3p	AGCACCA	UAGCACCAUCUGAAAUCGGUUA	1.16699
Hsa-Mir-1-P3 3p	GGAAUGU	UGGAAUGUAAAGAAGUAUGUAU	Hsa-Mir-29-P2b 3p	AGCACCA	UAGCACCAUCUGAAAUCGGUUA	1.24912
Hsa-Mir-7-P1 5p	GGAAGAC	UGGAAGACUAGUGAUUUUGUUGUU	Hsa-Mir-29-P2b 3p	AGCACCA	UAGCACCAUCUGAAAUCGGUUA	1.16699
Hsa-Mir-7-P2 5p	GGAAGAC	UGGAAGACUAGUGAUUUUGUUGUU	Hsa-Mir-29-P2b 3p	AGCACCA	UAGCACCAUCUGAAAUCGGUUA	1.16699
Hsa-Mir-7-P4 5p	GGAAGAC	UGGAAGACUAGUGAUUUUGUUGUU	Hsa-Mir-29-P2b 3p	AGCACCA	UAGCACCAUCUGAAAUCGGUUA	1.16699
Hsa-Mir-8-P1a 3p	AAUACUG	UAAUACUGCCUGGUAAUGAUGAC	Hsa-Mir-29-P2b 3p	AGCACCA	UAGCACCAUCUGAAAUCGGUUA	1.07583
Hsa-Mir-8-P2b 3p	AACACUG	UAACACUGUCUGGUAAAGAUGGC	Hsa-Mir-29-P2b 3p	AGCACCA	UAGCACCAUCUGAAAUCGGUUA	0.762638
Hsa-Mir-8-P3a 3p	AAUACUG	UAAUACUGUCUGGUAAAACCGU	Hsa-Mir-29-P2b 3p	AGCACCA	UAGCACCAUCUGAAAUCGGUUA	1.39606
Hsa-Mir-10-P3d 5p	CCCUGAG	UCCCUGAGACCCUAACUUGUGA	Hsa-Mir-29-P2b 3p	AGCACCA	UAGCACCAUCUGAAAUCGGUUA	1.45185
Hsa-Mir-15-P1a 5p	AGCAGCA	UAGCAGCACAUAAUGGUUUGUG	Hsa-Mir-29-P2b 3p	AGCACCA	UAGCACCAUCUGAAAUCGGUUA	0.993702
Hsa-Mir-15-P1b 5p	AGCAGCA	UAGCAGCACAUCAUGGUUUACA	Hsa-Mir-29-P2b 3p	AGCACCA	UAGCACCAUCUGAAAUCGGUUA	0.974462
Hsa-Mir-15-P1c 5p	AGCAGCA	CAGCAGCAAUUCAUGUUUUGAA	Hsa-Mir-29-P2b 3p	AGCACCA	UAGCACCAUCUGAAAUCGGUUA	0.974462
Hsa-Mir-15-P1d 5p	AGCAGCA	CAGCAGCACACUGUGGUUUGUA	Hsa-Mir-29-P2b 3p	AGCACCA	UAGCACCAUCUGAAAUCGGUUA	1.52377
Hsa-Mir-15-P2a 5p	AGCAGCA	UAGCAGCACGUAAAUAUUGGCG	Hsa-Mir-29-P2b 3p	AGCACCA	UAGCACCAUCUGAAAUCGGUUA	0.846756
Hsa-Mir-15-P2b 5p	AGCAGCA	UAGCAGCACGUAAAUAUUGGCGU	Hsa-Mir-29-P2b 3p	AGCACCA	UAGCACCAUCUGAAAUCGGUUA	0.846756
Hsa-Mir-15-P2c 5p	AGCAGCG	UAGCAGCGGGAACAGUUCUGCAG	Hsa-Mir-29-P2b 3p	AGCACCA	UAGCACCAUCUGAAAUCGGUUA	1.17719
Hsa-Mir-15-P2d 5p	AGCAGCA	UAGCAGCACAGAAAUAUUGGCA	Hsa-Mir-29-P2b 3p	AGCACCA	UAGCACCAUCUGAAAUCGGUUA	0.825466
Hsa-Mir-17-P1d 5p	AAAGUGC	UAAAGUGCUGACAGUGCAGAU	Hsa-Mir-29-P2b 3p	AGCACCA	UAGCACCAUCUGAAAUCGGUUA	1.66217
Hsa-Mir-17-P1d 3p	AAAGUGC	CCGCACUGUGGGUACUUGCUGC	Hsa-Mir-29-P2b 3p	AGCACCA	UAGCACCAUCUGAAAUCGGUUA	0.974462
Hsa-Mir-17-P4a 5p	AAAGUGC	UAAAGUGCUUAUAGUGCAGGUAG	Hsa-Mir-29-P2b 3p	AGCACCA	UAGCACCAUCUGAAAUCGGUUA	1.52377
Hsa-Mir-17-P4c 5p	AAAGUGC	CAAAGUGCUCAUAGUGCAGGUAG	Hsa-Mir-29-P2b 3p	AGCACCA	UAGCACCAUCUGAAAUCGGUUA	1.52377
Hsa-Mir-17-P4d 5p	AAAGUGC	CAAAGUGCUGUUCGUGCAGGUAG	Hsa-Mir-29-P2b 3p	AGCACCA	UAGCACCAUCUGAAAUCGGUUA	1.97171
Hsa-Mir-29-P1b-v1 3p	AGCACCA	UAGCACCAUUUGAAAUCAGUGUU	Hsa-Mir-29-P2b 3p	AGCACCA	UAGCACCAUCUGAAAUCGGUUA	0.209395
Hsa-Mir-1-P2 3p	GGAAUGU	UGGAAUGUAAGGAAGUGUGUGG	Hsa-Mir-29-P2d 3p	AGCACCA	UAGCACCAUUUGAAAUCGGUUA	1.16699
Hsa-Mir-1-P3 3p	GGAAUGU	UGGAAUGUAAAGAAGUAUGUAU	Hsa-Mir-29-P2d 3p	AGCACCA	UAGCACCAUUUGAAAUCGGUUA	1.24912
Hsa-Mir-7-P1 5p	GGAAGAC	UGGAAGACUAGUGAUUUUGUUGUU	Hsa-Mir-29-P2d 3p	AGCACCA	UAGCACCAUUUGAAAUCGGUUA	1.16699
Hsa-Mir-7-P2 5p	GGAAGAC	UGGAAGACUAGUGAUUUUGUUGUU	Hsa-Mir-29-P2d 3p	AGCACCA	UAGCACCAUUUGAAAUCGGUUA	1.16699
Hsa-Mir-7-P4 5p	GGAAGAC	UGGAAGACUAGUGAUUUUGUUGUU	Hsa-Mir-29-P2d 3p	AGCACCA	UAGCACCAUUUGAAAUCGGUUA	1.16699
Hsa-Mir-8-P1a 3p	AAUACUG	UAAUACUGCCUGGUAAUGAUGAC	Hsa-Mir-29-P2d 3p	AGCACCA	UAGCACCAUUUGAAAUCGGUUA	1.62513
Hsa-Mir-8-P2b 3p	AACACUG	UAACACUGUCUGGUAAAGAUGGC	Hsa-Mir-29-P2d 3p	AGCACCA	UAGCACCAUUUGAAAUCGGUUA	0.96537
Hsa-Mir-10-P3d 5p	CCCUGAG	UCCCUGAGACCCUAACUUGUGA	Hsa-Mir-29-P2d 3p	AGCACCA	UAGCACCAUUUGAAAUCGGUUA	1.79842
Hsa-Mir-15-P1a 5p	AGCAGCA	UAGCAGCACAUAAUGGUUUGUG	Hsa-Mir-29-P2d 3p	AGCACCA	UAGCACCAUUUGAAAUCGGUUA	0.993702
Hsa-Mir-15-P1b 5p	AGCAGCA	UAGCAGCACAUCAUGGUUUACA	Hsa-Mir-29-P2d 3p	AGCACCA	UAGCACCAUUUGAAAUCGGUUA	0.974462
Hsa-Mir-15-P1c 5p	AGCAGCA	CAGCAGCAAUUCAUGUUUUGAA	Hsa-Mir-29-P2d 3p	AGCACCA	UAGCACCAUUUGAAAUCGGUUA	0.830621
Hsa-Mir-15-P1d 5p	AGCAGCA	CAGCAGCACACUGUGGUUUGUA	Hsa-Mir-29-P2d 3p	AGCACCA	UAGCACCAUUUGAAAUCGGUUA	1.52377
Hsa-Mir-15-P2a 5p	AGCAGCA	UAGCAGCACGUAAAUAUUGGCG	Hsa-Mir-29-P2d 3p	AGCACCA	UAGCACCAUUUGAAAUCGGUUA	0.846756
Hsa-Mir-15-P2b 5p	AGCAGCA	UAGCAGCACGUAAAUAUUGGCGU	Hsa-Mir-29-P2d 3p	AGCACCA	UAGCACCAUUUGAAAUCGGUUA	0.846756
Hsa-Mir-15-P2c 5p	AGCAGCG	UAGCAGCGGGAACAGUUCUGCAG	Hsa-Mir-29-P2d 3p	AGCACCA	UAGCACCAUUUGAAAUCGGUUA	1.17719
Hsa-Mir-15-P2d 5p	AGCAGCA	UAGCAGCACAGAAAUAUUGGCA	Hsa-Mir-29-P2d 3p	AGCACCA	UAGCACCAUUUGAAAUCGGUUA	0.825466
Hsa-Mir-17-P1a 5p	AAAGUGC	CAAAGUGCUUACAGUGCAGGUAG	Hsa-Mir-29-P2d 3p	AGCACCA	UAGCACCAUUUGAAAUCGGUUA	1.52377
Hsa-Mir-17-P1c 5p	AAAGUGC	AAAAGUGCUUACAGUGCAGGUAG	Hsa-Mir-29-P2d 3p	AGCACCA	UAGCACCAUUUGAAAUCGGUUA	1.4224
Hsa-Mir-17-P1d 5p	AAAGUGC	UAAAGUGCUGACAGUGCAGAU	Hsa-Mir-29-P2d 3p	AGCACCA	UAGCACCAUUUGAAAUCGGUUA	1.66217
Hsa-Mir-17-P1d 3p	AAAGUGC	CCGCACUGUGGGUACUUGCUGC	Hsa-Mir-29-P2d 3p	AGCACCA	UAGCACCAUUUGAAAUCGGUUA	0.974462
Hsa-Mir-17-P2a 5p	AAGGUGC	UAAGGUGCAUCUAGUGCAGAUAG	Hsa-Mir-29-P2d 3p	AGCACCA	UAGCACCAUUUGAAAUCGGUUA	1.52377
Hsa-Mir-17-P2c 5p	AAGGUGC	UAAGGUGCAUCUAGUGCAGUUAGU	Hsa-Mir-29-P2d 3p	AGCACCA	UAGCACCAUUUGAAAUCGGUUA	1.24912
Hsa-Mir-17-P4a 5p	AAAGUGC	UAAAGUGCUUAUAGUGCAGGUAG	Hsa-Mir-29-P2d 3p	AGCACCA	UAGCACCAUUUGAAAUCGGUUA	1.17719
Hsa-Mir-28-P2 5p	CGAGGAG	UCGAGGAGCUCACAGUCUAGUA	Hsa-Mir-29-P2d 3p	AGCACCA	UAGCACCAUUUGAAAUCGGUUA	1.79842
Hsa-Mir-29-P1b-v1 3p	AGCACCA	UAGCACCAUUUGAAAUCAGUGUU	Hsa-Mir-29-P2d 3p	AGCACCA	UAGCACCAUUUGAAAUCGGUUA	0.150503
Hsa-Mir-7-P2 5p	GGAAGAC	UGGAAGACUAGUGAUUUUGUUGUU	Hsa-Mir-30-P1a 5p	GUAAACA	UGUAAACAUCCCCGACUGGAAGCU	1.34382
Hsa-Mir-7-P4 5p	GGAAGAC	UGGAAGACUAGUGAUUUUGUUGUU	Hsa-Mir-30-P1a 5p	GUAAACA	UGUAAACAUCCCCGACUGGAAGCU	1.34382
Hsa-Mir-10-P3d 5p	CCCUGAG	UCCCUGAGACCCUAACUUGUGA	Hsa-Mir-30-P1a 5p	GUAAACA	UGUAAACAUCCCCGACUGGAAGCU	1.79842
Hsa-Mir-19-P2a 3p	GUGCAAA	UGUGCAAAUCCAUGCAAAACUGA	Hsa-Mir-30-P1a 5p	GUAAACA	UGUAAACAUCCCCGACUGGAAGCU	1.05338
Hsa-Mir-19-P2c 3p	GUGCAAA	UGUGCAAAUCCAUGCAAAACUGA	Hsa-Mir-30-P1a 5p	GUAAACA	UGUAAACAUCCCCGACUGGAAGCU	1.05338
Hsa-Mir-29-P2d 3p	AGCACCA	UAGCACCAUUUGAAAUCGGUUA	Hsa-Mir-30-P1a 5p	GUAAACA	UGUAAACAUCCCCGACUGGAAGCU	1.79842
Hsa-Mir-7-P2 5p	GGAAGAC	UGGAAGACUAGUGAUUUUGUUGUU	Hsa-Mir-30-P1b 5p	GUAAACA	UGUAAACAUCCUCGACUGGAAGCU	1.14109
Hsa-Mir-7-P4 5p	GGAAGAC	UGGAAGACUAGUGAUUUUGUUGUU	Hsa-Mir-30-P1b 5p	GUAAACA	UGUAAACAUCCUCGACUGGAAGCU	1.14109
Hsa-Mir-19-P2a 3p	GUGCAAA	UGUGCAAAUCCAUGCAAAACUGA	Hsa-Mir-30-P1b 5p	GUAAACA	UGUAAACAUCCUCGACUGGAAGCU	1.05338
Hsa-Mir-19-P2c 3p	GUGCAAA	UGUGCAAAUCCAUGCAAAACUGA	Hsa-Mir-30-P1b 5p	GUAAACA	UGUAAACAUCCUCGACUGGAAGCU	1.05338
Hsa-Mir-27-P3 3p	UCACAGU	UUCACAGUGGCUAAGUUCCGC	Hsa-Mir-30-P1b 5p	GUAAACA	UGUAAACAUCCUCGACUGGAAGCU	2.28339
Hsa-Mir-29-P2d 3p	AGCACCA	UAGCACCAUUUGAAAUCGGUUA	Hsa-Mir-30-P1b 5p	GUAAACA	UGUAAACAUCCUCGACUGGAAGCU	1.79842
Hsa-Mir-30-P1a 5p	GUAAACA	UGUAAACAUCCCCGACUGGAAGCU	Hsa-Mir-30-P1b 5p	GUAAACA	UGUAAACAUCCUCGACUGGAAGCU	0.0435057
Hsa-Mir-7-P2 5p	GGAAGAC	UGGAAGACUAGUGAUUUUGUUGUU	Hsa-Mir-30-P1d 5p	GUAAACA	UGUAAACAUCCUUGACUGGAAGCU	1.14109
Hsa-Mir-7-P4 5p	GGAAGAC	UGGAAGACUAGUGAUUUUGUUGUU	Hsa-Mir-30-P1d 5p	GUAAACA	UGUAAACAUCCUUGACUGGAAGCU	1.14109
Hsa-Mir-10-P3d 5p	CCCUGAG	UCCCUGAGACCCUAACUUGUGA	Hsa-Mir-30-P1d 5p	GUAAACA	UGUAAACAUCCUUGACUGGAAGCU	1.79842
Hsa-Mir-19-P2a 3p	GUGCAAA	UGUGCAAAUCCAUGCAAAACUGA	Hsa-Mir-30-P1d 5p	GUAAACA	UGUAAACAUCCUUGACUGGAAGCU	0.90954
Hsa-Mir-19-P2c 3p	GUGCAAA	UGUGCAAAUCCAUGCAAAACUGA	Hsa-Mir-30-P1d 5p	GUAAACA	UGUAAACAUCCUUGACUGGAAGCU	0.90954
Hsa-Mir-27-P3 3p	UCACAGU	UUCACAGUGGCUAAGUUCCGC	Hsa-Mir-30-P1d 5p	GUAAACA	UGUAAACAUCCUUGACUGGAAGCU	2.28339
Hsa-Mir-29-P2d 3p	AGCACCA	UAGCACCAUUUGAAAUCGGUUA	Hsa-Mir-30-P1d 5p	GUAAACA	UGUAAACAUCCUUGACUGGAAGCU	1.79842
Hsa-Mir-30-P1a 5p	GUAAACA	UGUAAACAUCCCCGACUGGAAGCU	Hsa-Mir-30-P1d 5p	GUAAACA	UGUAAACAUCCUUGACUGGAAGCU	0.0911608
Hsa-Mir-30-P1b 5p	GUAAACA	UGUAAACAUCCUCGACUGGAAGCU	Hsa-Mir-30-P1d 5p	GUAAACA	UGUAAACAUCCUUGACUGGAAGCU	0.0435057
Hsa-Mir-7-P2 5p	GGAAGAC	UGGAAGACUAGUGAUUUUGUUGUU	Hsa-Mir-30-P2a 5p	GUAAACA	UGUAAACAUCCUACACUCAGCU	1.97171
Hsa-Mir-7-P4 5p	GGAAGAC	UGGAAGACUAGUGAUUUUGUUGUU	Hsa-Mir-30-P2a 5p	GUAAACA	UGUAAACAUCCUACACUCAGCU	1.97171
Hsa-Mir-15-P2b 5p	AGCAGCA	UAGCAGCACGUAAAUAUUGGCGU	Hsa-Mir-30-P2a 5p	GUAAACA	UGUAAACAUCCUACACUCAGCU	1.52377
Hsa-Mir-15-P2c 5p	AGCAGCG	UAGCAGCGGGAACAGUUCUGCAG	Hsa-Mir-30-P2a 5p	GUAAACA	UGUAAACAUCCUACACUCAGCU	1.79842
Hsa-Mir-15-P2d 5p	AGCAGCA	UAGCAGCACAGAAAUAUUGGCA	Hsa-Mir-30-P2a 5p	GUAAACA	UGUAAACAUCCUACACUCAGCU	1.4224
Hsa-Mir-27-P2 3p	UCACAGU	UUCACAGUGGCUAAGUUCUGC	Hsa-Mir-30-P2a 5p	GUAAACA	UGUAAACAUCCUACACUCAGCU	0.908077
Hsa-Mir-27-P3 3p	UCACAGU	UUCACAGUGGCUAAGUUCCGC	Hsa-Mir-30-P2a 5p	GUAAACA	UGUAAACAUCCUACACUCAGCU	0.908077
Hsa-Mir-29-P1b-v2 3p	UAGCACC	CUAGCACCAUUUGAAAUCAGUGU	Hsa-Mir-30-P2a 5p	GUAAACA	UGUAAACAUCCUACACUCAGCU	1.52377
Hsa-Mir-29-P1d-v1 3p	AGCACCA	UAGCACCAUUUGAAAUCAGUGUU	Hsa-Mir-30-P2a 5p	GUAAACA	UGUAAACAUCCUACACUCAGCU	1.52377
Hsa-Mir-29-P1d-v2 3p	UAGCACC	CUAGCACCAUUUGAAAUCAGUGU	Hsa-Mir-30-P2a 5p	GUAAACA	UGUAAACAUCCUACACUCAGCU	1.52377
Hsa-Mir-29-P2b 3p	AGCACCA	UAGCACCAUCUGAAAUCGGUUA	Hsa-Mir-30-P2a 5p	GUAAACA	UGUAAACAUCCUACACUCAGCU	1.52377
Hsa-Mir-30-P1b 5p	GUAAACA	UGUAAACAUCCUCGACUGGAAGCU	Hsa-Mir-30-P2a 5p	GUAAACA	UGUAAACAUCCUACACUCAGCU	0.41458
Hsa-Mir-30-P1d 5p	GUAAACA	UGUAAACAUCCUUGACUGGAAGCU	Hsa-Mir-30-P2a 5p	GUAAACA	UGUAAACAUCCUACACUCAGCU	0.41458
Hsa-Mir-7-P2 5p	GGAAGAC	UGGAAGACUAGUGAUUUUGUUGUU	Hsa-Mir-30-P2b 5p	GUAAACA	UGUAAACAUCCUACACUCUCAGCU	1.38629
Hsa-Mir-7-P4 5p	GGAAGAC	UGGAAGACUAGUGAUUUUGUUGUU	Hsa-Mir-30-P2b 5p	GUAAACA	UGUAAACAUCCUACACUCUCAGCU	1.38629
Hsa-Mir-15-P2b 5p	AGCAGCA	UAGCAGCACGUAAAUAUUGGCGU	Hsa-Mir-30-P2b 5p	GUAAACA	UGUAAACAUCCUACACUCUCAGCU	2.07697
Hsa-Mir-23-P3 3p	UCACAUU	AUCACAUUGCCAGGGAUUUCCAA	Hsa-Mir-30-P2b 5p	GUAAACA	UGUAAACAUCCUACACUCUCAGCU	2.07697
Hsa-Mir-24-P2 3p	GGCUCAG	UGGCUCAGUUCAGCAGGAACAG	Hsa-Mir-30-P2b 5p	GUAAACA	UGUAAACAUCCUACACUCUCAGCU	1.24912
Hsa-Mir-24-P3 3p	GGCUCAG	UGGCUCAGUUCAGCAGGAACAG	Hsa-Mir-30-P2b 5p	GUAAACA	UGUAAACAUCCUACACUCUCAGCU	1.24912
Hsa-Mir-26-P1 5p	UCAAGUA	UUCAAGUAAUCCAGGAUAGGCU	Hsa-Mir-30-P2b 5p	GUAAACA	UGUAAACAUCCUACACUCUCAGCU	1.97171
Hsa-Mir-27-P2 3p	UCACAGU	UUCACAGUGGCUAAGUUCUGC	Hsa-Mir-30-P2b 5p	GUAAACA	UGUAAACAUCCUACACUCUCAGCU	1.11286
Hsa-Mir-27-P3 3p	UCACAGU	UUCACAGUGGCUAAGUUCCGC	Hsa-Mir-30-P2b 5p	GUAAACA	UGUAAACAUCCUACACUCUCAGCU	1.31559
Hsa-Mir-29-P2b 3p	AGCACCA	UAGCACCAUCUGAAAUCGGUUA	Hsa-Mir-30-P2b 5p	GUAAACA	UGUAAACAUCCUACACUCUCAGCU	1.52377
Hsa-Mir-30-P1b 5p	GUAAACA	UGUAAACAUCCUCGACUGGAAGCU	Hsa-Mir-30-P2b 5p	GUAAACA	UGUAAACAUCCUACACUCUCAGCU	0.251557
Hsa-Mir-30-P1d 5p	GUAAACA	UGUAAACAUCCUUGACUGGAAGCU	Hsa-Mir-30-P2b 5p	GUAAACA	UGUAAACAUCCUACACUCUCAGCU	0.251557
Hsa-Mir-30-P2a 5p	GUAAACA	UGUAAACAUCCUACACUCAGCU	Hsa-Mir-30-P2b 5p	GUAAACA	UGUAAACAUCCUACACUCUCAGCU	0.213332
Hsa-Mir-7-P2 5p	GGAAGAC	UGGAAGACUAGUGAUUUUGUUGUU	Hsa-Mir-30-P2d 5p	GUAAACA	UGUAAACAUCCUACACUCUCAGCU	1.38629
Hsa-Mir-7-P4 5p	GGAAGAC	UGGAAGACUAGUGAUUUUGUUGUU	Hsa-Mir-30-P2d 5p	GUAAACA	UGUAAACAUCCUACACUCUCAGCU	1.38629
Hsa-Mir-15-P2b 5p	AGCAGCA	UAGCAGCACGUAAAUAUUGGCGU	Hsa-Mir-30-P2d 5p	GUAAACA	UGUAAACAUCCUACACUCUCAGCU	2.07697
Hsa-Mir-23-P3 3p	UCACAUU	AUCACAUUGCCAGGGAUUUCCAA	Hsa-Mir-30-P2d 5p	GUAAACA	UGUAAACAUCCUACACUCUCAGCU	2.07697
Hsa-Mir-24-P2 3p	GGCUCAG	UGGCUCAGUUCAGCAGGAACAG	Hsa-Mir-30-P2d 5p	GUAAACA	UGUAAACAUCCUACACUCUCAGCU	1.24912
Hsa-Mir-24-P3 3p	GGCUCAG	UGGCUCAGUUCAGCAGGAACAG	Hsa-Mir-30-P2d 5p	GUAAACA	UGUAAACAUCCUACACUCUCAGCU	1.24912
Hsa-Mir-26-P1 5p	UCAAGUA	UUCAAGUAAUCCAGGAUAGGCU	Hsa-Mir-30-P2d 5p	GUAAACA	UGUAAACAUCCUACACUCUCAGCU	1.97171
Hsa-Mir-27-P2 3p	UCACAGU	UUCACAGUGGCUAAGUUCUGC	Hsa-Mir-30-P2d 5p	GUAAACA	UGUAAACAUCCUACACUCUCAGCU	1.11286
Hsa-Mir-27-P3 3p	UCACAGU	UUCACAGUGGCUAAGUUCCGC	Hsa-Mir-30-P2d 5p	GUAAACA	UGUAAACAUCCUACACUCUCAGCU	1.31559
Hsa-Mir-29-P2b 3p	AGCACCA	UAGCACCAUCUGAAAUCGGUUA	Hsa-Mir-30-P2d 5p	GUAAACA	UGUAAACAUCCUACACUCUCAGCU	1.52377
Hsa-Mir-30-P1b 5p	GUAAACA	UGUAAACAUCCUCGACUGGAAGCU	Hsa-Mir-30-P2d 5p	GUAAACA	UGUAAACAUCCUACACUCUCAGCU	0.251557
Hsa-Mir-30-P1d 5p	GUAAACA	UGUAAACAUCCUUGACUGGAAGCU	Hsa-Mir-30-P2d 5p	GUAAACA	UGUAAACAUCCUACACUCUCAGCU	0.251557
Hsa-Mir-30-P2a 5p	GUAAACA	UGUAAACAUCCUACACUCAGCU	Hsa-Mir-30-P2d 5p	GUAAACA	UGUAAACAUCCUACACUCUCAGCU	0.213332
Hsa-Mir-30-P2b 5p	GUAAACA	UGUAAACAUCCUACACUCUCAGCU	Hsa-Mir-30-P2d 5p	GUAAACA	UGUAAACAUCCUACACUCUCAGCU	0
Hsa-Mir-7-P2 5p	GGAAGAC	UGGAAGACUAGUGAUUUUGUUGUU	Hsa-Mir-31 5p	GGCAAGA	AGGCAAGAUGCUGGCAUAGCUGU	0.947428
Hsa-Mir-7-P4 5p	GGAAGAC	UGGAAGACUAGUGAUUUUGUUGUU	Hsa-Mir-31 5p	GGCAAGA	AGGCAAGAUGCUGGCAUAGCUGU	0.947428
Hsa-Mir-15-P2a 5p	AGCAGCA	UAGCAGCACGUAAAUAUUGGCG	Hsa-Mir-31 5p	GGCAAGA	AGGCAAGAUGCUGGCAUAGCUGU	1.69706
Hsa-Mir-15-P2b 5p	AGCAGCA	UAGCAGCACGUAAAUAUUGGCGU	Hsa-Mir-31 5p	GGCAAGA	AGGCAAGAUGCUGGCAUAGCUGU	1.36381
Hsa-Mir-19-P2a 3p	GUGCAAA	UGUGCAAAUCCAUGCAAAACUGA	Hsa-Mir-31 5p	GGCAAGA	AGGCAAGAUGCUGGCAUAGCUGU	0.797969
Hsa-Mir-19-P2c 3p	GUGCAAA	UGUGCAAAUCCAUGCAAAACUGA	Hsa-Mir-31 5p	GGCAAGA	AGGCAAGAUGCUGGCAUAGCUGU	0.797969
Hsa-Mir-23-P2 3p	UCACAUU	AUCACAUUGCCAGGGAUUACCAC	Hsa-Mir-31 5p	GGCAAGA	AGGCAAGAUGCUGGCAUAGCUGU	1.65847
Hsa-Mir-24-P3 3p	GGCUCAG	UGGCUCAGUUCAGCAGGAACAG	Hsa-Mir-31 5p	GGCAAGA	AGGCAAGAUGCUGGCAUAGCUGU	1.16699
Hsa-Mir-26-P1 5p	UCAAGUA	UUCAAGUAAUCCAGGAUAGGCU	Hsa-Mir-31 5p	GGCAAGA	AGGCAAGAUGCUGGCAUAGCUGU	1.45185
Hsa-Mir-26-P2 5p	UCAAGUA	UUCAAGUAAUUCAGGAUAGGUU	Hsa-Mir-31 5p	GGCAAGA	AGGCAAGAUGCUGGCAUAGCUGU	1.45185
Hsa-Mir-26-P4 5p	UCAAGUA	UUCAAGUAAUCCAGGAUAGGCU	Hsa-Mir-31 5p	GGCAAGA	AGGCAAGAUGCUGGCAUAGCUGU	1.45185
Hsa-Mir-29-P1b-v1 3p	AGCACCA	UAGCACCAUUUGAAAUCAGUGUU	Hsa-Mir-31 5p	GGCAAGA	AGGCAAGAUGCUGGCAUAGCUGU	1.60269
Hsa-Mir-29-P1b-v2 3p	UAGCACC	CUAGCACCAUUUGAAAUCAGUGU	Hsa-Mir-31 5p	GGCAAGA	AGGCAAGAUGCUGGCAUAGCUGU	1.65847
Hsa-Mir-29-P1d-v1 3p	AGCACCA	UAGCACCAUUUGAAAUCAGUGUU	Hsa-Mir-31 5p	GGCAAGA	AGGCAAGAUGCUGGCAUAGCUGU	1.60269
Hsa-Mir-29-P1d-v2 3p	UAGCACC	CUAGCACCAUUUGAAAUCAGUGU	Hsa-Mir-31 5p	GGCAAGA	AGGCAAGAUGCUGGCAUAGCUGU	1.65847
Hsa-Mir-30-P1b 5p	GUAAACA	UGUAAACAUCCUCGACUGGAAGCU	Hsa-Mir-31 5p	GGCAAGA	AGGCAAGAUGCUGGCAUAGCUGU	0.978355
Hsa-Mir-30-P1d 5p	GUAAACA	UGUAAACAUCCUUGACUGGAAGCU	Hsa-Mir-31 5p	GGCAAGA	AGGCAAGAUGCUGGCAUAGCUGU	0.978355
Hsa-Mir-30-P2d 5p	GUAAACA	UGUAAACAUCCUACACUCUCAGCU	Hsa-Mir-31 5p	GGCAAGA	AGGCAAGAUGCUGGCAUAGCUGU	1.3119
Hsa-Let-7-P2b1 5p	GAGGUAG	UGAGGUAGUAGAUUGUAUAGUU	Hsa-Mir-32 5p	AUUGCAC	UAUUGCACAUUACUAAGUUGCA	1.97171
Hsa-Let-7-P2b2 5p	GAGGUAG	UGAGGUAGUAGGUUGUGUGGUU	Hsa-Mir-32 5p	AUUGCAC	UAUUGCACAUUACUAAGUUGCA	1.97171
Hsa-Mir-8-P3a 3p	AAUACUG	UAAUACUGUCUGGUAAAACCGU	Hsa-Mir-32 5p	AUUGCAC	UAUUGCACAUUACUAAGUUGCA	1.4224
Hsa-Mir-10-P2b 5p	ACCCGUA	CACCCGUAGAACCGACCUUGCG	Hsa-Mir-32 5p	AUUGCAC	UAUUGCACAUUACUAAGUUGCA	1.79842
Hsa-Mir-10-P2c 5p	ACCCGUA	AACCCGUAGAUCCGAUCUUGUG	Hsa-Mir-32 5p	AUUGCAC	UAUUGCACAUUACUAAGUUGCA	1.79842
Hsa-Mir-10-P2d 5p	ACCCGUA	AACCCGUAGAUCCGAACUUGUG	Hsa-Mir-32 5p	AUUGCAC	UAUUGCACAUUACUAAGUUGCA	1.4224
Hsa-Mir-15-P1b 5p	AGCAGCA	UAGCAGCACAUCAUGGUUUACA	Hsa-Mir-32 5p	AUUGCAC	UAUUGCACAUUACUAAGUUGCA	1.4224
Hsa-Mir-15-P1c 5p	AGCAGCA	CAGCAGCAAUUCAUGUUUUGAA	Hsa-Mir-32 5p	AUUGCAC	UAUUGCACAUUACUAAGUUGCA	1.16699
Hsa-Mir-17-P2c 5p	AAGGUGC	UAAGGUGCAUCUAGUGCAGUUAGU	Hsa-Mir-32 5p	AUUGCAC	UAUUGCACAUUACUAAGUUGCA	1.79842
Hsa-Mir-24-P3 3p	GGCUCAG	UGGCUCAGUUCAGCAGGAACAG	Hsa-Mir-32 5p	AUUGCAC	UAUUGCACAUUACUAAGUUGCA	1.97171
Hsa-Mir-28-P2 5p	CGAGGAG	UCGAGGAGCUCACAGUCUAGUA	Hsa-Mir-32 5p	AUUGCAC	UAUUGCACAUUACUAAGUUGCA	1.24912
Hsa-Mir-7-P2 5p	GGAAGAC	UGGAAGACUAGUGAUUUUGUUGUU	Hsa-Mir-33-P1 5p	UGCAUUG	GUGCAUUGCUGUUGCAUUGCA	1.73409
Hsa-Mir-7-P4 5p	GGAAGAC	UGGAAGACUAGUGAUUUUGUUGUU	Hsa-Mir-33-P1 5p	UGCAUUG	GUGCAUUGCUGUUGCAUUGCA	1.73409
Hsa-Mir-15-P2b 5p	AGCAGCA	UAGCAGCACGUAAAUAUUGGCGU	Hsa-Mir-33-P1 5p	UGCAUUG	GUGCAUUGCUGUUGCAUUGCA	1.31559
Hsa-Mir-30-P1d 5p	GUAAACA	UGUAAACAUCCUUGACUGGAAGCU	Hsa-Mir-33-P1 5p	UGCAUUG	GUGCAUUGCUGUUGCAUUGCA	1.73409
Hsa-Mir-7-P2 5p	GGAAGAC	UGGAAGACUAGUGAUUUUGUUGUU	Hsa-Mir-33-P3 5p	UGCAUUG	GUGCAUUGUAGUUGCAUUGCA	1.11286
Hsa-Mir-7-P4 5p	GGAAGAC	UGGAAGACUAGUGAUUUUGUUGUU	Hsa-Mir-33-P3 5p	UGCAUUG	GUGCAUUGUAGUUGCAUUGCA	1.11286
Hsa-Mir-10-P3d 5p	CCCUGAG	UCCCUGAGACCCUAACUUGUGA	Hsa-Mir-33-P3 5p	UGCAUUG	GUGCAUUGUAGUUGCAUUGCA	2.28339
Hsa-Mir-15-P2a 5p	AGCAGCA	UAGCAGCACGUAAAUAUUGGCG	Hsa-Mir-33-P3 5p	UGCAUUG	GUGCAUUGUAGUUGCAUUGCA	1.88103
Hsa-Mir-15-P2b 5p	AGCAGCA	UAGCAGCACGUAAAUAUUGGCGU	Hsa-Mir-33-P3 5p	UGCAUUG	GUGCAUUGUAGUUGCAUUGCA	1.88103
Hsa-Mir-7-P2 5p	GGAAGAC	UGGAAGACUAGUGAUUUUGUUGUU	Hsa-Mir-34-P1 5p	GGCAGUG	UGGCAGUGUCUUAGCUGGUUGUU	1.10401
Hsa-Mir-7-P4 5p	GGAAGAC	UGGAAGACUAGUGAUUUUGUUGUU	Hsa-Mir-34-P1 5p	GGCAGUG	UGGCAGUGUCUUAGCUGGUUGUU	1.10401
Hsa-Mir-8-P1a 3p	AAUACUG	UAAUACUGCCUGGUAAUGAUGAC	Hsa-Mir-34-P1 5p	GGCAGUG	UGGCAGUGUCUUAGCUGGUUGUU	1.31584
Hsa-Mir-8-P1b 3p	AAUACUG	UAAUACUGCCGGGUAAUGAUGGA	Hsa-Mir-34-P1 5p	GGCAGUG	UGGCAGUGUCUUAGCUGGUUGUU	1.52766
Hsa-Mir-8-P2a 3p	AACACUG	UAACACUGUCUGGUAACGAUGUU	Hsa-Mir-34-P1 5p	GGCAGUG	UGGCAGUGUCUUAGCUGGUUGUU	0.651022
Hsa-Mir-8-P2b 3p	AACACUG	UAACACUGUCUGGUAAAGAUGGC	Hsa-Mir-34-P1 5p	GGCAGUG	UGGCAGUGUCUUAGCUGGUUGUU	0.906435
Hsa-Mir-8-P3a 3p	AAUACUG	UAAUACUGUCUGGUAAAACCGU	Hsa-Mir-34-P1 5p	GGCAGUG	UGGCAGUGUCUUAGCUGGUUGUU	1.69706
Hsa-Mir-15-P1b 5p	AGCAGCA	UAGCAGCACAUCAUGGUUUACA	Hsa-Mir-34-P1 5p	GGCAGUG	UGGCAGUGUCUUAGCUGGUUGUU	1.4224
Hsa-Mir-15-P1c 5p	AGCAGCA	CAGCAGCAAUUCAUGUUUUGAA	Hsa-Mir-34-P1 5p	GGCAGUG	UGGCAGUGUCUUAGCUGGUUGUU	1.79842
Hsa-Mir-15-P2b 5p	AGCAGCA	UAGCAGCACGUAAAUAUUGGCGU	Hsa-Mir-34-P1 5p	GGCAGUG	UGGCAGUGUCUUAGCUGGUUGUU	1.60269
Hsa-Mir-24-P3 3p	GGCUCAG	UGGCUCAGUUCAGCAGGAACAG	Hsa-Mir-34-P1 5p	GGCAGUG	UGGCAGUGUCUUAGCUGGUUGUU	1.97171
Hsa-Mir-26-P1 5p	UCAAGUA	UUCAAGUAAUCCAGGAUAGGCU	Hsa-Mir-34-P1 5p	GGCAGUG	UGGCAGUGUCUUAGCUGGUUGUU	1.79842
Hsa-Mir-26-P2 5p	UCAAGUA	UUCAAGUAAUUCAGGAUAGGUU	Hsa-Mir-34-P1 5p	GGCAGUG	UGGCAGUGUCUUAGCUGGUUGUU	1.45185
Hsa-Mir-26-P4 5p	UCAAGUA	UUCAAGUAAUCCAGGAUAGGCU	Hsa-Mir-34-P1 5p	GGCAGUG	UGGCAGUGUCUUAGCUGGUUGUU	1.79842
Hsa-Mir-29-P1b-v1 3p	AGCACCA	UAGCACCAUUUGAAAUCAGUGUU	Hsa-Mir-34-P1 5p	GGCAGUG	UGGCAGUGUCUUAGCUGGUUGUU	0.814504
Hsa-Mir-29-P2d 3p	AGCACCA	UAGCACCAUUUGAAAUCGGUUA	Hsa-Mir-34-P1 5p	GGCAGUG	UGGCAGUGUCUUAGCUGGUUGUU	0.993702
Hsa-Mir-30-P1d 5p	GUAAACA	UGUAAACAUCCUUGACUGGAAGCU	Hsa-Mir-34-P1 5p	GGCAGUG	UGGCAGUGUCUUAGCUGGUUGUU	1.86514
Hsa-Mir-30-P2a 5p	GUAAACA	UGUAAACAUCCUACACUCAGCU	Hsa-Mir-34-P1 5p	GGCAGUG	UGGCAGUGUCUUAGCUGGUUGUU	1.4224
Hsa-Mir-33-P3 5p	UGCAUUG	GUGCAUUGUAGUUGCAUUGCA	Hsa-Mir-34-P1 5p	GGCAGUG	UGGCAGUGUCUUAGCUGGUUGUU	1.31044
Hsa-Mir-7-P2 5p	GGAAGAC	UGGAAGACUAGUGAUUUUGUUGUU	Hsa-Mir-34-P2a 5p	GGCAGUG	AGGCAGUGUCAUUAGCUGAUUGU	0.766531
Hsa-Mir-7-P4 5p	GGAAGAC	UGGAAGACUAGUGAUUUUGUUGUU	Hsa-Mir-34-P2a 5p	GGCAGUG	AGGCAGUGUCAUUAGCUGAUUGU	0.766531
Hsa-Mir-8-P1a 3p	AAUACUG	UAAUACUGCCUGGUAAUGAUGAC	Hsa-Mir-34-P2a 5p	GGCAGUG	AGGCAGUGUCAUUAGCUGAUUGU	1.86514
Hsa-Mir-8-P1b 3p	AAUACUG	UAAUACUGCCGGGUAAUGAUGGA	Hsa-Mir-34-P2a 5p	GGCAGUG	AGGCAGUGUCAUUAGCUGAUUGU	1.31584
Hsa-Mir-8-P2a 3p	AACACUG	UAACACUGUCUGGUAACGAUGUU	Hsa-Mir-34-P2a 5p	GGCAGUG	AGGCAGUGUCAUUAGCUGAUUGU	1.05338
Hsa-Mir-8-P2b 3p	AACACUG	UAACACUGUCUGGUAAAGAUGGC	Hsa-Mir-34-P2a 5p	GGCAGUG	AGGCAGUGUCAUUAGCUGAUUGU	1.05338
Hsa-Mir-10-P3d 5p	CCCUGAG	UCCCUGAGACCCUAACUUGUGA	Hsa-Mir-34-P2a 5p	GGCAGUG	AGGCAGUGUCAUUAGCUGAUUGU	1.16699
Hsa-Mir-15-P1a 5p	AGCAGCA	UAGCAGCACAUAAUGGUUUGUG	Hsa-Mir-34-P2a 5p	GGCAGUG	AGGCAGUGUCAUUAGCUGAUUGU	1.45185
Hsa-Mir-15-P2a 5p	AGCAGCA	UAGCAGCACGUAAAUAUUGGCG	Hsa-Mir-34-P2a 5p	GGCAGUG	AGGCAGUGUCAUUAGCUGAUUGU	1.97171
Hsa-Mir-15-P2b 5p	AGCAGCA	UAGCAGCACGUAAAUAUUGGCGU	Hsa-Mir-34-P2a 5p	GGCAGUG	AGGCAGUGUCAUUAGCUGAUUGU	1.60269
Hsa-Mir-15-P2c 5p	AGCAGCG	UAGCAGCGGGAACAGUUCUGCAG	Hsa-Mir-34-P2a 5p	GGCAGUG	AGGCAGUGUCAUUAGCUGAUUGU	1.31584
Hsa-Mir-19-P2a 3p	GUGCAAA	UGUGCAAAUCCAUGCAAAACUGA	Hsa-Mir-34-P2a 5p	GGCAGUG	AGGCAGUGUCAUUAGCUGAUUGU	2.00505
Hsa-Mir-19-P2c 3p	GUGCAAA	UGUGCAAAUCCAUGCAAAACUGA	Hsa-Mir-34-P2a 5p	GGCAGUG	AGGCAGUGUCAUUAGCUGAUUGU	2.00505
Hsa-Mir-29-P2b 3p	AGCACCA	UAGCACCAUCUGAAAUCGGUUA	Hsa-Mir-34-P2a 5p	GGCAGUG	AGGCAGUGUCAUUAGCUGAUUGU	1.69706
Hsa-Mir-30-P1d 5p	GUAAACA	UGUAAACAUCCUUGACUGGAAGCU	Hsa-Mir-34-P2a 5p	GGCAGUG	AGGCAGUGUCAUUAGCUGAUUGU	1.20284
Hsa-Mir-30-P2a 5p	GUAAACA	UGUAAACAUCCUACACUCAGCU	Hsa-Mir-34-P2a 5p	GGCAGUG	AGGCAGUGUCAUUAGCUGAUUGU	1.4224
Hsa-Mir-30-P2b 5p	GUAAACA	UGUAAACAUCCUACACUCUCAGCU	Hsa-Mir-34-P2a 5p	GGCAGUG	AGGCAGUGUCAUUAGCUGAUUGU	1.60269
Hsa-Mir-30-P2d 5p	GUAAACA	UGUAAACAUCCUACACUCUCAGCU	Hsa-Mir-34-P2a 5p	GGCAGUG	AGGCAGUGUCAUUAGCUGAUUGU	1.60269
Hsa-Mir-31 5p	GGCAAGA	AGGCAAGAUGCUGGCAUAGCUGU	Hsa-Mir-34-P2a 5p	GGCAGUG	AGGCAGUGUCAUUAGCUGAUUGU	0.947428
Hsa-Mir-33-P3 5p	UGCAUUG	GUGCAUUGUAGUUGCAUUGCA	Hsa-Mir-34-P2a 5p	GGCAGUG	AGGCAGUGUCAUUAGCUGAUUGU	1.10377
Hsa-Mir-34-P1 5p	GGCAGUG	UGGCAGUGUCUUAGCUGGUUGUU	Hsa-Mir-34-P2a 5p	GGCAGUG	AGGCAGUGUCAUUAGCUGAUUGU	0.666195
Hsa-Mir-10-P2d 5p	ACCCGUA	AACCCGUAGAUCCGAACUUGUG	Hsa-Mir-34-P2a 3p	GGCAGUG	AAUCACUAACUCCACUGCCAUC	1.24912
Hsa-Mir-34-P2a 5p	GGCAGUG	AGGCAGUGUCAUUAGCUGAUUGU	Hsa-Mir-34-P2a 3p	GGCAGUG	AAUCACUAACUCCACUGCCAUC	1.79842
Hsa-Let-7-P1d 5p	GAGGUAG	UGAGGUAGUAGGUUGUAUAGUU	Hsa-Mir-34-P2b 5p	GGCAGUG	AGGCAGUGUAGUUAGCUGAUUGC	1.24912
Hsa-Let-7-P2a1 5p	GAGGUAG	UGAGGUAGUAGGUUGUAUAGUU	Hsa-Mir-34-P2b 5p	GGCAGUG	AGGCAGUGUAGUUAGCUGAUUGC	1.24912
Hsa-Let-7-P2a2 5p	GAGGUAG	UGAGGUAGUAGGUUGUAUAGUU	Hsa-Mir-34-P2b 5p	GGCAGUG	AGGCAGUGUAGUUAGCUGAUUGC	1.24912
Hsa-Let-7-P2a3 5p	GAGGUAG	UGAGGUAGUAGAUUGUAUAGUU	Hsa-Mir-34-P2b 5p	GGCAGUG	AGGCAGUGUAGUUAGCUGAUUGC	1.24912
Hsa-Let-7-P2b1 5p	GAGGUAG	UGAGGUAGUAGAUUGUAUAGUU	Hsa-Mir-34-P2b 5p	GGCAGUG	AGGCAGUGUAGUUAGCUGAUUGC	1.24912
Hsa-Let-7-P2b2 5p	GAGGUAG	UGAGGUAGUAGGUUGUGUGGUU	Hsa-Mir-34-P2b 5p	GGCAGUG	AGGCAGUGUAGUUAGCUGAUUGC	1.45185
Hsa-Let-7-P2c2 5p	GAGGUAG	UGAGGUAGUAGUUUGUGCUGUU	Hsa-Mir-34-P2b 5p	GGCAGUG	AGGCAGUGUAGUUAGCUGAUUGC	1.24912
Hsa-Let-7-P2c3 5p	GAGGUAG	UGAGGUAGUAGUUUGUACAGUU	Hsa-Mir-34-P2b 5p	GGCAGUG	AGGCAGUGUAGUUAGCUGAUUGC	0.998753
Hsa-Mir-7-P2 5p	GGAAGAC	UGGAAGACUAGUGAUUUUGUUGUU	Hsa-Mir-34-P2b 5p	GGCAGUG	AGGCAGUGUAGUUAGCUGAUUGC	0.651022
Hsa-Mir-7-P4 5p	GGAAGAC	UGGAAGACUAGUGAUUUUGUUGUU	Hsa-Mir-34-P2b 5p	GGCAGUG	AGGCAGUGUAGUUAGCUGAUUGC	0.651022
Hsa-Mir-8-P1a 3p	AAUACUG	UAAUACUGCCUGGUAAUGAUGAC	Hsa-Mir-34-P2b 5p	GGCAGUG	AGGCAGUGUAGUUAGCUGAUUGC	1.60269
Hsa-Mir-8-P1b 3p	AAUACUG	UAAUACUGCCGGGUAAUGAUGGA	Hsa-Mir-34-P2b 5p	GGCAGUG	AGGCAGUGUAGUUAGCUGAUUGC	1.25611
Hsa-Mir-8-P2a 3p	AACACUG	UAACACUGUCUGGUAACGAUGUU	Hsa-Mir-34-P2b 5p	GGCAGUG	AGGCAGUGUAGUUAGCUGAUUGC	1.52766
Hsa-Mir-8-P2b 3p	AACACUG	UAACACUGUCUGGUAAAGAUGGC	Hsa-Mir-34-P2b 5p	GGCAGUG	AGGCAGUGUAGUUAGCUGAUUGC	1.10401
Hsa-Mir-9-P1 3p	CUUUGGU	AUAAAGCUAGAUAACCGAAAGUA	Hsa-Mir-34-P2b 5p	GGCAGUG	AGGCAGUGUAGUUAGCUGAUUGC	2.00505
Hsa-Mir-9-P2 5p	CUUUGGU	UCUUUGGUUAUCUAGCUGUAUGA	Hsa-Mir-34-P2b 5p	GGCAGUG	AGGCAGUGUAGUUAGCUGAUUGC	0.978355
Hsa-Mir-9-P2 3p	CUUUGGU	AUAAAGCUAGAUAACCGAAAGUA	Hsa-Mir-34-P2b 5p	GGCAGUG	AGGCAGUGUAGUUAGCUGAUUGC	2.00505
Hsa-Mir-9-P3 5p	CUUUGGU	UCUUUGGUUAUCUAGCUGUAUGA	Hsa-Mir-34-P2b 5p	GGCAGUG	AGGCAGUGUAGUUAGCUGAUUGC	0.978355
Hsa-Mir-9-P3 3p	CUUUGGU	AUAAAGCUAGAUAACCGAAAGUA	Hsa-Mir-34-P2b 5p	GGCAGUG	AGGCAGUGUAGUUAGCUGAUUGC	2.00505
Hsa-Mir-10-P3d 5p	CCCUGAG	UCCCUGAGACCCUAACUUGUGA	Hsa-Mir-34-P2b 5p	GGCAGUG	AGGCAGUGUAGUUAGCUGAUUGC	1.45185
Hsa-Mir-15-P1a 5p	AGCAGCA	UAGCAGCACAUAAUGGUUUGUG	Hsa-Mir-34-P2b 5p	GGCAGUG	AGGCAGUGUAGUUAGCUGAUUGC	1.16699
Hsa-Mir-22-P1b 3p	AGCUGCC	AAGCUGCCAGUUGAAGAACUGU	Hsa-Mir-34-P2b 5p	GGCAGUG	AGGCAGUGUAGUUAGCUGAUUGC	1.79842
Hsa-Mir-28-P2 3p	CGAGGAG	CUAGACUGAAGCUCCUUGAGG	Hsa-Mir-34-P2b 5p	GGCAGUG	AGGCAGUGUAGUUAGCUGAUUGC	1.11286
Hsa-Mir-28-P3 5p	AGGAGCU	AAGGAGCUUACAAUCUAGCUGGG	Hsa-Mir-34-P2b 5p	GGCAGUG	AGGCAGUGUAGUUAGCUGAUUGC	1.45574
Hsa-Mir-30-P1d 5p	GUAAACA	UGUAAACAUCCUUGACUGGAAGCU	Hsa-Mir-34-P2b 5p	GGCAGUG	AGGCAGUGUAGUUAGCUGAUUGC	1.10917
Hsa-Mir-30-P2a 5p	GUAAACA	UGUAAACAUCCUACACUCAGCU	Hsa-Mir-34-P2b 5p	GGCAGUG	AGGCAGUGUAGUUAGCUGAUUGC	1.79842
Hsa-Mir-30-P2b 5p	GUAAACA	UGUAAACAUCCUACACUCUCAGCU	Hsa-Mir-34-P2b 5p	GGCAGUG	AGGCAGUGUAGUUAGCUGAUUGC	1.52766
Hsa-Mir-30-P2d 5p	GUAAACA	UGUAAACAUCCUACACUCUCAGCU	Hsa-Mir-34-P2b 5p	GGCAGUG	AGGCAGUGUAGUUAGCUGAUUGC	1.52766
Hsa-Mir-31 5p	GGCAAGA	AGGCAAGAUGCUGGCAUAGCUGU	Hsa-Mir-34-P2b 5p	GGCAGUG	AGGCAGUGUAGUUAGCUGAUUGC	1.36381
Hsa-Mir-33-P3 5p	UGCAUUG	GUGCAUUGUAGUUGCAUUGCA	Hsa-Mir-34-P2b 5p	GGCAGUG	AGGCAGUGUAGUUAGCUGAUUGC	0.761131
Hsa-Mir-34-P1 5p	GGCAGUG	UGGCAGUGUCUUAGCUGGUUGUU	Hsa-Mir-34-P2b 5p	GGCAGUG	AGGCAGUGUAGUUAGCUGAUUGC	0.90954
Hsa-Mir-34-P2a 5p	GGCAGUG	AGGCAGUGUCAUUAGCUGAUUGU	Hsa-Mir-34-P2b 5p	GGCAGUG	AGGCAGUGUAGUUAGCUGAUUGC	0.145304
Hsa-Let-7-P2c3 5p	GAGGUAG	UGAGGUAGUAGUUUGUACAGUU	Hsa-Mir-34-P3a-v1 5p	GGCAGUG	AGGCAGUGUAUUGCUAGCGGCUGUU	1.52377
Hsa-Mir-7-P2 5p	GGAAGAC	UGGAAGACUAGUGAUUUUGUUGUU	Hsa-Mir-34-P3a-v1 5p	GGCAGUG	AGGCAGUGUAUUGCUAGCGGCUGUU	1.11164
Hsa-Mir-7-P4 5p	GGAAGAC	UGGAAGACUAGUGAUUUUGUUGUU	Hsa-Mir-34-P3a-v1 5p	GGCAGUG	AGGCAGUGUAUUGCUAGCGGCUGUU	1.11164
Hsa-Mir-8-P2b 3p	AACACUG	UAACACUGUCUGGUAAAGAUGGC	Hsa-Mir-34-P3a-v1 5p	GGCAGUG	AGGCAGUGUAUUGCUAGCGGCUGUU	1.52766
Hsa-Mir-8-P3a 3p	AAUACUG	UAAUACUGUCUGGUAAAACCGU	Hsa-Mir-34-P3a-v1 5p	GGCAGUG	AGGCAGUGUAUUGCUAGCGGCUGUU	1.4224
Hsa-Mir-10-P2d 5p	ACCCGUA	AACCCGUAGAUCCGAACUUGUG	Hsa-Mir-34-P3a-v1 5p	GGCAGUG	AGGCAGUGUAUUGCUAGCGGCUGUU	1.4224
Hsa-Mir-15-P2b 5p	AGCAGCA	UAGCAGCACGUAAAUAUUGGCGU	Hsa-Mir-34-P3a-v1 5p	GGCAGUG	AGGCAGUGUAUUGCUAGCGGCUGUU	1.20284
Hsa-Mir-15-P2c 5p	AGCAGCG	UAGCAGCGGGAACAGUUCUGCAG	Hsa-Mir-34-P3a-v1 5p	GGCAGUG	AGGCAGUGUAUUGCUAGCGGCUGUU	1.45574
Hsa-Mir-15-P2d 5p	AGCAGCA	UAGCAGCACAGAAAUAUUGGCA	Hsa-Mir-34-P3a-v1 5p	GGCAGUG	AGGCAGUGUAUUGCUAGCGGCUGUU	1.04949
Hsa-Mir-26-P2 5p	UCAAGUA	UUCAAGUAAUUCAGGAUAGGUU	Hsa-Mir-34-P3a-v1 5p	GGCAGUG	AGGCAGUGUAUUGCUAGCGGCUGUU	1.45185
Hsa-Mir-26-P4 5p	UCAAGUA	UUCAAGUAAUCCAGGAUAGGCU	Hsa-Mir-34-P3a-v1 5p	GGCAGUG	AGGCAGUGUAUUGCUAGCGGCUGUU	1.45185
Hsa-Mir-33-P3 5p	UGCAUUG	GUGCAUUGUAGUUGCAUUGCA	Hsa-Mir-34-P3a-v1 5p	GGCAGUG	AGGCAGUGUAUUGCUAGCGGCUGUU	0.908077
Hsa-Mir-34-P1 5p	GGCAGUG	UGGCAGUGUCUUAGCUGGUUGUU	Hsa-Mir-34-P3a-v1 5p	GGCAGUG	AGGCAGUGUAUUGCUAGCGGCUGUU	0.797969
Hsa-Mir-34-P2a 5p	GGCAGUG	AGGCAGUGUCAUUAGCUGAUUGU	Hsa-Mir-34-P3a-v1 5p	GGCAGUG	AGGCAGUGUAUUGCUAGCGGCUGUU	1.3119
Hsa-Let-7-P1b 5p	GAGGUAG	UGAGGUAGGAGGUUGUAUAGUU	Hsa-Mir-34-P3a-v2 5p	AGGCAGU	UAGGCAGUGUAUUGCUAGCGGCUGUU	1.79842
Hsa-Mir-1-P1 3p	GGAAUGU	UGGAAUGUAAAGAAGUAUGUAU	Hsa-Mir-34-P3a-v2 5p	AGGCAGU	UAGGCAGUGUAUUGCUAGCGGCUGUU	1.97171
Hsa-Mir-19-P2a 3p	GUGCAAA	UGUGCAAAUCCAUGCAAAACUGA	Hsa-Mir-34-P3a-v2 5p	AGGCAGU	UAGGCAGUGUAUUGCUAGCGGCUGUU	1.65847
Hsa-Mir-19-P2c 3p	GUGCAAA	UGUGCAAAUCCAUGCAAAACUGA	Hsa-Mir-34-P3a-v2 5p	AGGCAGU	UAGGCAGUGUAUUGCUAGCGGCUGUU	1.65847
Hsa-Mir-27-P3 3p	UCACAGU	UUCACAGUGGCUAAGUUCCGC	Hsa-Mir-34-P3a-v2 5p	AGGCAGU	UAGGCAGUGUAUUGCUAGCGGCUGUU	0.969018
Hsa-Let-7-P2c1 5p	GAGGUAG	AGAGGUAGUAGGUUGCAUAGUU	Hsa-Mir-34-P3b 5p	GGCAGUG	AGGCAGUGUAUUGUUAGCUGGCUGCU	1.79842
Hsa-Let-7-P2c2 5p	GAGGUAG	UGAGGUAGUAGUUUGUGCUGUU	Hsa-Mir-34-P3b 5p	GGCAGUG	AGGCAGUGUAUUGUUAGCUGGCUGCU	0.998753
Hsa-Let-7-P2c3 5p	GAGGUAG	UGAGGUAGUAGUUUGUACAGUU	Hsa-Mir-34-P3b 5p	GGCAGUG	AGGCAGUGUAUUGUUAGCUGGCUGCU	1.45185
Hsa-Mir-8-P2b 3p	AACACUG	UAACACUGUCUGGUAAAGAUGGC	Hsa-Mir-34-P3b 5p	GGCAGUG	AGGCAGUGUAUUGUUAGCUGGCUGCU	1.05338
Hsa-Mir-8-P3a 3p	AAUACUG	UAAUACUGUCUGGUAAAACCGU	Hsa-Mir-34-P3b 5p	GGCAGUG	AGGCAGUGUAUUGUUAGCUGGCUGCU	1.24912
Hsa-Mir-10-P2d 5p	ACCCGUA	AACCCGUAGAUCCGAACUUGUG	Hsa-Mir-34-P3b 5p	GGCAGUG	AGGCAGUGUAUUGUUAGCUGGCUGCU	1.16699
Hsa-Mir-10-P3b 5p	CCCUGAG	UCCCUGAGACCCUUUAACCUGUGA	Hsa-Mir-34-P3b 5p	GGCAGUG	AGGCAGUGUAUUGUUAGCUGGCUGCU	1.69039
Hsa-Mir-15-P1d 5p	AGCAGCA	CAGCAGCACACUGUGGUUUGUA	Hsa-Mir-34-P3b 5p	GGCAGUG	AGGCAGUGUAUUGUUAGCUGGCUGCU	1.14775
Hsa-Mir-15-P2a 5p	AGCAGCA	UAGCAGCACGUAAAUAUUGGCG	Hsa-Mir-34-P3b 5p	GGCAGUG	AGGCAGUGUAUUGUUAGCUGGCUGCU	1.79842
Hsa-Mir-15-P2b 5p	AGCAGCA	UAGCAGCACGUAAAUAUUGGCGU	Hsa-Mir-34-P3b 5p	GGCAGUG	AGGCAGUGUAUUGUUAGCUGGCUGCU	1.45574
Hsa-Mir-28-P1 3p	AGGAGCU	CACUAGAUUGUGAGCUCCUGGA	Hsa-Mir-34-P3b 5p	GGCAGUG	AGGCAGUGUAUUGUUAGCUGGCUGCU	1.4224
Hsa-Mir-29-P1b-v1 3p	AGCACCA	UAGCACCAUUUGAAAUCAGUGUU	Hsa-Mir-34-P3b 5p	GGCAGUG	AGGCAGUGUAUUGUUAGCUGGCUGCU	2.00505
Hsa-Mir-33-P3 5p	UGCAUUG	GUGCAUUGUAGUUGCAUUGCA	Hsa-Mir-34-P3b 5p	GGCAGUG	AGGCAGUGUAUUGUUAGCUGGCUGCU	1.07631
Hsa-Mir-34-P1 5p	GGCAGUG	UGGCAGUGUCUUAGCUGGUUGUU	Hsa-Mir-34-P3b 5p	GGCAGUG	AGGCAGUGUAUUGUUAGCUGGCUGCU	0.553199
Hsa-Mir-34-P2b 5p	GGCAGUG	AGGCAGUGUAGUUAGCUGAUUGC	Hsa-Mir-34-P3b 5p	GGCAGUG	AGGCAGUGUAUUGUUAGCUGGCUGCU	1.20033
Hsa-Mir-34-P3a-v1 5p	GGCAGUG	AGGCAGUGUAUUGCUAGCGGCUGUU	Hsa-Mir-34-P3b 5p	GGCAGUG	AGGCAGUGUAUUGUUAGCUGGCUGCU	0.351828
Hsa-Mir-34-P3a-v2 5p	AGGCAGU	UAGGCAGUGUAUUGCUAGCGGCUGUU	Hsa-Mir-34-P3b 5p	GGCAGUG	AGGCAGUGUAUUGUUAGCUGGCUGCU	1.92371
Hsa-Mir-15-P1c 5p	AGCAGCA	CAGCAGCAAUUCAUGUUUUGAA	Hsa-Mir-34-P3b 3p	GGCAGUG	CAGCCACAACUACCCUGCCAC	1.18478
Hsa-Mir-15-P2b 5p	AGCAGCA	UAGCAGCACGUAAAUAUUGGCGU	Hsa-Mir-34-P3b 3p	GGCAGUG	CAGCCACAACUACCCUGCCAC	1.33173
Hsa-Mir-15-P2c 5p	AGCAGCG	UAGCAGCGGGAACAGUUCUGCAG	Hsa-Mir-34-P3b 3p	GGCAGUG	CAGCCACAACUACCCUGCCAC	1.18478
Hsa-Mir-15-P2d 5p	AGCAGCA	UAGCAGCACAGAAAUAUUGGCA	Hsa-Mir-34-P3b 3p	GGCAGUG	CAGCCACAACUACCCUGCCAC	1.66217
Hsa-Mir-29-P2b 3p	AGCACCA	UAGCACCAUCUGAAAUCGGUUA	Hsa-Mir-34-P3b 3p	GGCAGUG	CAGCCACAACUACCCUGCCAC	1.47867
Hsa-Mir-29-P2d 3p	AGCACCA	UAGCACCAUUUGAAAUCGGUUA	Hsa-Mir-34-P3b 3p	GGCAGUG	CAGCCACAACUACCCUGCCAC	1.73409
Hsa-Mir-30-P2b 5p	GUAAACA	UGUAAACAUCCUACACUCUCAGCU	Hsa-Mir-34-P3b 3p	GGCAGUG	CAGCCACAACUACCCUGCCAC	2.28339
Hsa-Mir-30-P2d 5p	GUAAACA	UGUAAACAUCCUACACUCUCAGCU	Hsa-Mir-34-P3b 3p	GGCAGUG	CAGCCACAACUACCCUGCCAC	2.28339
Hsa-Mir-34-P3a-v2 5p	AGGCAGU	UAGGCAGUGUAUUGCUAGCGGCUGUU	Hsa-Mir-34-P3b 3p	GGCAGUG	CAGCCACAACUACCCUGCCAC	1.88103
Hsa-Let-7-P1d 5p	GAGGUAG	UGAGGUAGUAGGUUGUAUAGUU	Hsa-Mir-34-P3c 5p	GGCAGUG	UGGCAGUGUAUUGUUAGCUGGU	1.45185
Hsa-Let-7-P2a1 5p	GAGGUAG	UGAGGUAGUAGGUUGUAUAGUU	Hsa-Mir-34-P3c 5p	GGCAGUG	UGGCAGUGUAUUGUUAGCUGGU	1.45185
Hsa-Let-7-P2a2 5p	GAGGUAG	UGAGGUAGUAGGUUGUAUAGUU	Hsa-Mir-34-P3c 5p	GGCAGUG	UGGCAGUGUAUUGUUAGCUGGU	1.45185
Hsa-Let-7-P2a3 5p	GAGGUAG	UGAGGUAGUAGAUUGUAUAGUU	Hsa-Mir-34-P3c 5p	GGCAGUG	UGGCAGUGUAUUGUUAGCUGGU	1.45185
Hsa-Let-7-P2b1 5p	GAGGUAG	UGAGGUAGUAGAUUGUAUAGUU	Hsa-Mir-34-P3c 5p	GGCAGUG	UGGCAGUGUAUUGUUAGCUGGU	1.45185
Hsa-Let-7-P2b2 5p	GAGGUAG	UGAGGUAGUAGGUUGUGUGGUU	Hsa-Mir-34-P3c 5p	GGCAGUG	UGGCAGUGUAUUGUUAGCUGGU	1.24912
Hsa-Let-7-P2b3 5p	GAGGUAG	UGAGGUAGUAAGUUGUAUUGUU	Hsa-Mir-34-P3c 5p	GGCAGUG	UGGCAGUGUAUUGUUAGCUGGU	1.16699
Hsa-Let-7-P2c3 5p	GAGGUAG	UGAGGUAGUAGUUUGUACAGUU	Hsa-Mir-34-P3c 5p	GGCAGUG	UGGCAGUGUAUUGUUAGCUGGU	0.998753
Hsa-Mir-8-P1b 3p	AAUACUG	UAAUACUGCCGGGUAAUGAUGGA	Hsa-Mir-34-P3c 5p	GGCAGUG	UGGCAGUGUAUUGUUAGCUGGU	1.45185
Hsa-Mir-8-P2a 3p	AACACUG	UAACACUGUCUGGUAACGAUGUU	Hsa-Mir-34-P3c 5p	GGCAGUG	UGGCAGUGUAUUGUUAGCUGGU	0.719049
Hsa-Mir-8-P2b 3p	AACACUG	UAACACUGUCUGGUAAAGAUGGC	Hsa-Mir-34-P3c 5p	GGCAGUG	UGGCAGUGUAUUGUUAGCUGGU	0.830621
Hsa-Mir-8-P3a 3p	AAUACUG	UAAUACUGUCUGGUAAAACCGU	Hsa-Mir-34-P3c 5p	GGCAGUG	UGGCAGUGUAUUGUUAGCUGGU	0.846756
Hsa-Mir-10-P3b 5p	CCCUGAG	UCCCUGAGACCCUUUAACCUGUGA	Hsa-Mir-34-P3c 5p	GGCAGUG	UGGCAGUGUAUUGUUAGCUGGU	0.974462
Hsa-Mir-15-P2a 5p	AGCAGCA	UAGCAGCACGUAAAUAUUGGCG	Hsa-Mir-34-P3c 5p	GGCAGUG	UGGCAGUGUAUUGUUAGCUGGU	1.39606
Hsa-Mir-15-P2b 5p	AGCAGCA	UAGCAGCACGUAAAUAUUGGCGU	Hsa-Mir-34-P3c 5p	GGCAGUG	UGGCAGUGUAUUGUUAGCUGGU	1.39606
Hsa-Mir-15-P2c 5p	AGCAGCG	UAGCAGCGGGAACAGUUCUGCAG	Hsa-Mir-34-P3c 5p	GGCAGUG	UGGCAGUGUAUUGUUAGCUGGU	1.24912
Hsa-Mir-15-P2d 5p	AGCAGCA	UAGCAGCACAGAAAUAUUGGCA	Hsa-Mir-34-P3c 5p	GGCAGUG	UGGCAGUGUAUUGUUAGCUGGU	1.24912
Hsa-Mir-24-P3 3p	GGCUCAG	UGGCUCAGUUCAGCAGGAACAG	Hsa-Mir-34-P3c 5p	GGCAGUG	UGGCAGUGUAUUGUUAGCUGGU	1.45185
Hsa-Mir-33-P3 5p	UGCAUUG	GUGCAUUGUAGUUGCAUUGCA	Hsa-Mir-34-P3c 5p	GGCAGUG	UGGCAGUGUAUUGUUAGCUGGU	1.11286
Hsa-Mir-34-P1 5p	GGCAGUG	UGGCAGUGUCUUAGCUGGUUGUU	Hsa-Mir-34-P3c 5p	GGCAGUG	UGGCAGUGUAUUGUUAGCUGGU	0.41458
Hsa-Let-7-P2c3 5p	GAGGUAG	UGAGGUAGUAGUUUGUACAGUU	Hsa-Mir-92-P1a 3p	AUUGCAC	UAUUGCACUUGUCCCGGCCUGU	1.4224
Hsa-Mir-8-P2a 3p	AACACUG	UAACACUGUCUGGUAACGAUGUU	Hsa-Mir-92-P1a 3p	AUUGCAC	UAUUGCACUUGUCCCGGCCUGU	1.79842
Hsa-Mir-17-P1d 3p	AAAGUGC	CCGCACUGUGGGUACUUGCUGC	Hsa-Mir-92-P1a 3p	AUUGCAC	UAUUGCACUUGUCCCGGCCUGU	1.79842
Hsa-Mir-24-P3 3p	GGCUCAG	UGGCUCAGUUCAGCAGGAACAG	Hsa-Mir-92-P1a 3p	AUUGCAC	UAUUGCACUUGUCCCGGCCUGU	1.45185
Hsa-Let-7-P2c3 5p	GAGGUAG	UGAGGUAGUAGUUUGUACAGUU	Hsa-Mir-92-P1c 3p	AUUGCAC	UAUUGCACUUGUCCCGGCCUGU	1.4224
Hsa-Mir-8-P2a 3p	AACACUG	UAACACUGUCUGGUAACGAUGUU	Hsa-Mir-92-P1c 3p	AUUGCAC	UAUUGCACUUGUCCCGGCCUGU	1.79842
Hsa-Mir-17-P1d 3p	AAAGUGC	CCGCACUGUGGGUACUUGCUGC	Hsa-Mir-92-P1c 3p	AUUGCAC	UAUUGCACUUGUCCCGGCCUGU	1.79842
Hsa-Mir-24-P3 3p	GGCUCAG	UGGCUCAGUUCAGCAGGAACAG	Hsa-Mir-92-P1c 3p	AUUGCAC	UAUUGCACUUGUCCCGGCCUGU	1.45185
Hsa-Mir-7-P2 5p	GGAAGAC	UGGAAGACUAGUGAUUUUGUUGUU	Hsa-Mir-92-P1d 3p	AUUGCAC	UAUUGCACUCGUCCCGGCCUCC	1.79842
Hsa-Mir-7-P4 5p	GGAAGAC	UGGAAGACUAGUGAUUUUGUUGUU	Hsa-Mir-92-P1d 3p	AUUGCAC	UAUUGCACUCGUCCCGGCCUCC	1.79842
Hsa-Mir-17-P4a 5p	AAAGUGC	UAAAGUGCUUAUAGUGCAGGUAG	Hsa-Mir-92-P1d 3p	AUUGCAC	UAUUGCACUCGUCCCGGCCUCC	1.97171
Hsa-Mir-17-P4c 5p	AAAGUGC	CAAAGUGCUCAUAGUGCAGGUAG	Hsa-Mir-92-P1d 3p	AUUGCAC	UAUUGCACUCGUCCCGGCCUCC	1.97171
Hsa-Mir-17-P4d 5p	AAAGUGC	CAAAGUGCUGUUCGUGCAGGUAG	Hsa-Mir-92-P1d 3p	AUUGCAC	UAUUGCACUCGUCCCGGCCUCC	1.79842
Hsa-Mir-92-P1c 3p	AUUGCAC	UAUUGCACUUGUCCCGGCCUGU	Hsa-Mir-92-P1d 3p	AUUGCAC	UAUUGCACUCGUCCCGGCCUCC	0.152742
Hsa-Mir-8-P1b 3p	AAUACUG	UAAUACUGCCGGGUAAUGAUGGA	Hsa-Mir-92-P2a 3p	AUUGCAC	AAUUGCACUUUAGCAAUGGUGA	1.14775
Hsa-Mir-8-P2a 3p	AACACUG	UAACACUGUCUGGUAACGAUGUU	Hsa-Mir-92-P2a 3p	AUUGCAC	AAUUGCACUUUAGCAAUGGUGA	1.14775
Hsa-Mir-8-P2b 3p	AACACUG	UAACACUGUCUGGUAAAGAUGGC	Hsa-Mir-92-P2a 3p	AUUGCAC	AAUUGCACUUUAGCAAUGGUGA	1.14775
Hsa-Mir-8-P3a 3p	AAUACUG	UAAUACUGUCUGGUAAAACCGU	Hsa-Mir-92-P2a 3p	AUUGCAC	AAUUGCACUUUAGCAAUGGUGA	1.24912
Hsa-Mir-17-P1c 5p	AAAGUGC	AAAAGUGCUUACAGUGCAGGUAG	Hsa-Mir-92-P2a 3p	AUUGCAC	AAUUGCACUUUAGCAAUGGUGA	1.52377
Hsa-Mir-29-P1b-v1 3p	AGCACCA	UAGCACCAUUUGAAAUCAGUGUU	Hsa-Mir-92-P2a 3p	AUUGCAC	AAUUGCACUUUAGCAAUGGUGA	1.24912
Hsa-Mir-29-P2d 3p	AGCACCA	UAGCACCAUUUGAAAUCGGUUA	Hsa-Mir-92-P2a 3p	AUUGCAC	AAUUGCACUUUAGCAAUGGUGA	0.993702
Hsa-Mir-92-P1c 3p	AUUGCAC	UAUUGCACUUGUCCCGGCCUGU	Hsa-Mir-92-P2a 3p	AUUGCAC	AAUUGCACUUUAGCAAUGGUGA	0.772761
Hsa-Mir-92-P1d 3p	AUUGCAC	UAUUGCACUCGUCCCGGCCUCC	Hsa-Mir-92-P2a 3p	AUUGCAC	AAUUGCACUUUAGCAAUGGUGA	1.10527
Hsa-Mir-15-P2b 5p	AGCAGCA	UAGCAGCACGUAAAUAUUGGCGU	Hsa-Mir-92-P2c 3p	AUUGCAC	AAUUGCACGGUAUCCAUCUGUA	1.97171
Hsa-Mir-15-P2c 5p	AGCAGCG	UAGCAGCGGGAACAGUUCUGCAG	Hsa-Mir-92-P2c 3p	AUUGCAC	AAUUGCACGGUAUCCAUCUGUA	1.16699
Hsa-Mir-92-P1c 3p	AUUGCAC	UAUUGCACUUGUCCCGGCCUGU	Hsa-Mir-92-P2c 3p	AUUGCAC	AAUUGCACGGUAUCCAUCUGUA	0.998753
Hsa-Mir-92-P1d 3p	AUUGCAC	UAUUGCACUCGUCCCGGCCUCC	Hsa-Mir-92-P2c 3p	AUUGCAC	AAUUGCACGGUAUCCAUCUGUA	0.974462
Hsa-Mir-92-P2a 3p	AUUGCAC	AAUUGCACUUUAGCAAUGGUGA	Hsa-Mir-92-P2c 3p	AUUGCAC	AAUUGCACGGUAUCCAUCUGUA	0.550813
Hsa-Mir-7-P2 5p	GGAAGAC	UGGAAGACUAGUGAUUUUGUUGUU	Hsa-Mir-92-P2d 3p	AUUGCAC	CAUUGCACUUGUCUCGGUCUGA	1.79842
Hsa-Mir-7-P4 5p	GGAAGAC	UGGAAGACUAGUGAUUUUGUUGUU	Hsa-Mir-92-P2d 3p	AUUGCAC	CAUUGCACUUGUCUCGGUCUGA	1.79842
Hsa-Mir-8-P1a 3p	AAUACUG	UAAUACUGCCUGGUAAUGAUGAC	Hsa-Mir-92-P2d 3p	AUUGCAC	CAUUGCACUUGUCUCGGUCUGA	1.79842
Hsa-Mir-8-P1b 3p	AAUACUG	UAAUACUGCCGGGUAAUGAUGGA	Hsa-Mir-92-P2d 3p	AUUGCAC	CAUUGCACUUGUCUCGGUCUGA	1.97171
Hsa-Mir-17-P1c 5p	AAAGUGC	AAAAGUGCUUACAGUGCAGGUAG	Hsa-Mir-92-P2d 3p	AUUGCAC	CAUUGCACUUGUCUCGGUCUGA	1.79842
Hsa-Mir-17-P4a 5p	AAAGUGC	UAAAGUGCUUAUAGUGCAGGUAG	Hsa-Mir-92-P2d 3p	AUUGCAC	CAUUGCACUUGUCUCGGUCUGA	1.4224
Hsa-Mir-17-P4c 5p	AAAGUGC	CAAAGUGCUCAUAGUGCAGGUAG	Hsa-Mir-92-P2d 3p	AUUGCAC	CAUUGCACUUGUCUCGGUCUGA	1.4224
Hsa-Mir-17-P4d 5p	AAAGUGC	CAAAGUGCUGUUCGUGCAGGUAG	Hsa-Mir-92-P2d 3p	AUUGCAC	CAUUGCACUUGUCUCGGUCUGA	1.24912
Hsa-Mir-92-P1c 3p	AUUGCAC	UAUUGCACUUGUCCCGGCCUGU	Hsa-Mir-92-P2d 3p	AUUGCAC	CAUUGCACUUGUCUCGGUCUGA	0.215324
Hsa-Mir-92-P1d 3p	AUUGCAC	UAUUGCACUCGUCCCGGCCUCC	Hsa-Mir-92-P2d 3p	AUUGCAC	CAUUGCACUUGUCUCGGUCUGA	0.353236
Hsa-Mir-92-P2a 3p	AUUGCAC	AAUUGCACUUUAGCAAUGGUGA	Hsa-Mir-92-P2d 3p	AUUGCAC	CAUUGCACUUGUCUCGGUCUGA	0.719049
Hsa-Mir-92-P2c 3p	AUUGCAC	AAUUGCACGGUAUCCAUCUGUA	Hsa-Mir-92-P2d 3p	AUUGCAC	CAUUGCACUUGUCUCGGUCUGA	1.17719
Hsa-Let-7-P1b 5p	GAGGUAG	UGAGGUAGGAGGUUGUAUAGUU	Hsa-Mir-95-P1 3p	UCAACGG	UUCAACGGGUAUUUAUUGAGCA	1.79842
Hsa-Mir-26-P2 5p	UCAAGUA	UUCAAGUAAUUCAGGAUAGGUU	Hsa-Mir-95-P1 3p	UCAACGG	UUCAACGGGUAUUUAUUGAGCA	1.79842
Hsa-Mir-26-P4 5p	UCAAGUA	UUCAAGUAAUCCAGGAUAGGCU	Hsa-Mir-95-P1 3p	UCAACGG	UUCAACGGGUAUUUAUUGAGCA	1.24912
Hsa-Mir-27-P2 3p	UCACAGU	UUCACAGUGGCUAAGUUCUGC	Hsa-Mir-95-P1 3p	UCAACGG	UUCAACGGGUAUUUAUUGAGCA	0.857446
Hsa-Mir-27-P3 3p	UCACAGU	UUCACAGUGGCUAAGUUCCGC	Hsa-Mir-95-P1 3p	UCAACGG	UUCAACGGGUAUUUAUUGAGCA	0.857446
Hsa-Mir-28-P2 3p	CGAGGAG	CUAGACUGAAGCUCCUUGAGG	Hsa-Mir-95-P1 3p	UCAACGG	UUCAACGGGUAUUUAUUGAGCA	0.990771
Hsa-Mir-29-P2b 3p	AGCACCA	UAGCACCAUCUGAAAUCGGUUA	Hsa-Mir-95-P1 3p	UCAACGG	UUCAACGGGUAUUUAUUGAGCA	1.79842
Hsa-Mir-29-P2d 3p	AGCACCA	UAGCACCAUUUGAAAUCGGUUA	Hsa-Mir-95-P1 3p	UCAACGG	UUCAACGGGUAUUUAUUGAGCA	1.45185
Hsa-Mir-30-P2a 5p	GUAAACA	UGUAAACAUCCUACACUCAGCU	Hsa-Mir-95-P1 3p	UCAACGG	UUCAACGGGUAUUUAUUGAGCA	1.17719
Hsa-Mir-7-P2 5p	GGAAGAC	UGGAAGACUAGUGAUUUUGUUGUU	Hsa-Mir-95-P2 3p	UCAACAG	AUCAACAGACAUUAAUUGGGCGC	1.45574
Hsa-Mir-7-P4 5p	GGAAGAC	UGGAAGACUAGUGAUUUUGUUGUU	Hsa-Mir-95-P2 3p	UCAACAG	AUCAACAGACAUUAAUUGGGCGC	1.45574
Hsa-Mir-10-P3d 5p	CCCUGAG	UCCCUGAGACCCUAACUUGUGA	Hsa-Mir-95-P2 3p	UCAACAG	AUCAACAGACAUUAAUUGGGCGC	0.974462
Hsa-Mir-26-P2 5p	UCAAGUA	UUCAAGUAAUUCAGGAUAGGUU	Hsa-Mir-95-P2 3p	UCAACAG	AUCAACAGACAUUAAUUGGGCGC	1.79842
Hsa-Mir-26-P4 5p	UCAAGUA	UUCAAGUAAUCCAGGAUAGGCU	Hsa-Mir-95-P2 3p	UCAACAG	AUCAACAGACAUUAAUUGGGCGC	1.24912
Hsa-Mir-27-P2 3p	UCACAGU	UUCACAGUGGCUAAGUUCUGC	Hsa-Mir-95-P2 3p	UCAACAG	AUCAACAGACAUUAAUUGGGCGC	1.11286
Hsa-Mir-27-P3 3p	UCACAGU	UUCACAGUGGCUAAGUUCCGC	Hsa-Mir-95-P2 3p	UCAACAG	AUCAACAGACAUUAAUUGGGCGC	1.11286
Hsa-Mir-29-P2b 3p	AGCACCA	UAGCACCAUCUGAAAUCGGUUA	Hsa-Mir-95-P2 3p	UCAACAG	AUCAACAGACAUUAAUUGGGCGC	1.45185
Hsa-Mir-29-P2d 3p	AGCACCA	UAGCACCAUUUGAAAUCGGUUA	Hsa-Mir-95-P2 3p	UCAACAG	AUCAACAGACAUUAAUUGGGCGC	1.79842
Hsa-Mir-30-P1a 5p	GUAAACA	UGUAAACAUCCCCGACUGGAAGCU	Hsa-Mir-95-P2 3p	UCAACAG	AUCAACAGACAUUAAUUGGGCGC	1.45574
Hsa-Mir-30-P1b 5p	GUAAACA	UGUAAACAUCCUCGACUGGAAGCU	Hsa-Mir-95-P2 3p	UCAACAG	AUCAACAGACAUUAAUUGGGCGC	1.10917
Hsa-Mir-30-P1d 5p	GUAAACA	UGUAAACAUCCUUGACUGGAAGCU	Hsa-Mir-95-P2 3p	UCAACAG	AUCAACAGACAUUAAUUGGGCGC	0.906435
Hsa-Mir-30-P2a 5p	GUAAACA	UGUAAACAUCCUACACUCAGCU	Hsa-Mir-95-P2 3p	UCAACAG	AUCAACAGACAUUAAUUGGGCGC	1.45185
Hsa-Mir-33-P3 5p	UGCAUUG	GUGCAUUGUAGUUGCAUUGCA	Hsa-Mir-95-P2 3p	UCAACAG	AUCAACAGACAUUAAUUGGGCGC	1.73409
Hsa-Mir-34-P2a 3p	GGCAGUG	AAUCACUAACUCCACUGCCAUC	Hsa-Mir-95-P2 3p	UCAACAG	AUCAACAGACAUUAAUUGGGCGC	1.97171
Hsa-Mir-34-P2b 5p	GGCAGUG	AGGCAGUGUAGUUAGCUGAUUGC	Hsa-Mir-95-P2 3p	UCAACAG	AUCAACAGACAUUAAUUGGGCGC	1.06042
Hsa-Let-7-P1b 5p	GAGGUAG	UGAGGUAGGAGGUUGUAUAGUU	Hsa-Mir-95-P3-v1 5p	CUCAGUA	CCUCAGUAAAUGUUUAUUAGAUG	1.45185
Hsa-Mir-8-P1b 3p	AAUACUG	UAAUACUGCCGGGUAAUGAUGGA	Hsa-Mir-95-P3-v1 5p	CUCAGUA	CCUCAGUAAAUGUUUAUUAGAUG	2.00505
Hsa-Mir-8-P2a 3p	AACACUG	UAACACUGUCUGGUAACGAUGUU	Hsa-Mir-95-P3-v1 5p	CUCAGUA	CCUCAGUAAAUGUUUAUUAGAUG	1.27225
Hsa-Mir-10-P2b 5p	ACCCGUA	CACCCGUAGAACCGACCUUGCG	Hsa-Mir-95-P3-v1 5p	CUCAGUA	CCUCAGUAAAUGUUUAUUAGAUG	1.45185
Hsa-Mir-10-P2c 5p	ACCCGUA	AACCCGUAGAUCCGAUCUUGUG	Hsa-Mir-95-P3-v1 5p	CUCAGUA	CCUCAGUAAAUGUUUAUUAGAUG	1.45185
Hsa-Mir-10-P2d 5p	ACCCGUA	AACCCGUAGAUCCGAACUUGUG	Hsa-Mir-95-P3-v1 5p	CUCAGUA	CCUCAGUAAAUGUUUAUUAGAUG	1.16699
Hsa-Mir-10-P3b 5p	CCCUGAG	UCCCUGAGACCCUUUAACCUGUGA	Hsa-Mir-95-P3-v1 5p	CUCAGUA	CCUCAGUAAAUGUUUAUUAGAUG	1.10917
Hsa-Mir-10-P3c 5p	CCCUGAG	UCCCUGAGACCCUAACUUGUGA	Hsa-Mir-95-P3-v1 5p	CUCAGUA	CCUCAGUAAAUGUUUAUUAGAUG	1.97171
Hsa-Mir-10-P3d 5p	CCCUGAG	UCCCUGAGACCCUAACUUGUGA	Hsa-Mir-95-P3-v1 5p	CUCAGUA	CCUCAGUAAAUGUUUAUUAGAUG	1.97171
Hsa-Mir-15-P1a 5p	AGCAGCA	UAGCAGCACAUAAUGGUUUGUG	Hsa-Mir-95-P3-v1 5p	CUCAGUA	CCUCAGUAAAUGUUUAUUAGAUG	0.974462
Hsa-Mir-15-P1b 5p	AGCAGCA	UAGCAGCACAUCAUGGUUUACA	Hsa-Mir-95-P3-v1 5p	CUCAGUA	CCUCAGUAAAUGUUUAUUAGAUG	1.16699
Hsa-Mir-15-P1c 5p	AGCAGCA	CAGCAGCAAUUCAUGUUUUGAA	Hsa-Mir-95-P3-v1 5p	CUCAGUA	CCUCAGUAAAUGUUUAUUAGAUG	0.772761
Hsa-Mir-15-P1d 5p	AGCAGCA	CAGCAGCACACUGUGGUUUGUA	Hsa-Mir-95-P3-v1 5p	CUCAGUA	CCUCAGUAAAUGUUUAUUAGAUG	0.998753
Hsa-Mir-15-P2a 5p	AGCAGCA	UAGCAGCACGUAAAUAUUGGCG	Hsa-Mir-95-P3-v1 5p	CUCAGUA	CCUCAGUAAAUGUUUAUUAGAUG	0.993702
Hsa-Mir-15-P2b 5p	AGCAGCA	UAGCAGCACGUAAAUAUUGGCGU	Hsa-Mir-95-P3-v1 5p	CUCAGUA	CCUCAGUAAAUGUUUAUUAGAUG	1.06042
Hsa-Mir-26-P2 5p	UCAAGUA	UUCAAGUAAUUCAGGAUAGGUU	Hsa-Mir-95-P3-v1 5p	CUCAGUA	CCUCAGUAAAUGUUUAUUAGAUG	0.974462
Hsa-Mir-26-P4 5p	UCAAGUA	UUCAAGUAAUCCAGGAUAGGCU	Hsa-Mir-95-P3-v1 5p	CUCAGUA	CCUCAGUAAAUGUUUAUUAGAUG	1.17719
Hsa-Mir-33-P1 5p	UGCAUUG	GUGCAUUGCUGUUGCAUUGCA	Hsa-Mir-95-P3-v1 5p	CUCAGUA	CCUCAGUAAAUGUUUAUUAGAUG	1.31559
Hsa-Mir-33-P3 5p	UGCAUUG	GUGCAUUGUAGUUGCAUUGCA	Hsa-Mir-95-P3-v1 5p	CUCAGUA	CCUCAGUAAAUGUUUAUUAGAUG	1.07631
Hsa-Mir-7-P2 5p	GGAAGAC	UGGAAGACUAGUGAUUUUGUUGUU	Hsa-Mir-95-P3-v2 5p	CAGUAAA	UCAGUAAAUGUUUAUUAGAUGA	1.52377
Hsa-Mir-7-P4 5p	GGAAGAC	UGGAAGACUAGUGAUUUUGUUGUU	Hsa-Mir-95-P3-v2 5p	CAGUAAA	UCAGUAAAUGUUUAUUAGAUGA	1.52377
Hsa-Mir-10-P3c 5p	CCCUGAG	UCCCUGAGACCCUAACUUGUGA	Hsa-Mir-95-P3-v2 5p	CAGUAAA	UCAGUAAAUGUUUAUUAGAUGA	1.24912
Hsa-Mir-10-P3d 5p	CCCUGAG	UCCCUGAGACCCUAACUUGUGA	Hsa-Mir-95-P3-v2 5p	CAGUAAA	UCAGUAAAUGUUUAUUAGAUGA	1.24912
Hsa-Mir-19-P2a 3p	GUGCAAA	UGUGCAAAUCCAUGCAAAACUGA	Hsa-Mir-95-P3-v2 5p	CAGUAAA	UCAGUAAAUGUUUAUUAGAUGA	1.39606
Hsa-Mir-19-P2c 3p	GUGCAAA	UGUGCAAAUCCAUGCAAAACUGA	Hsa-Mir-95-P3-v2 5p	CAGUAAA	UCAGUAAAUGUUUAUUAGAUGA	1.39606
Hsa-Mir-27-P3 3p	UCACAGU	UUCACAGUGGCUAAGUUCCGC	Hsa-Mir-95-P3-v2 5p	CAGUAAA	UCAGUAAAUGUUUAUUAGAUGA	2.28339
Hsa-Mir-28-P3 5p	AGGAGCU	AAGGAGCUUACAAUCUAGCUGGG	Hsa-Mir-95-P3-v2 5p	CAGUAAA	UCAGUAAAUGUUUAUUAGAUGA	1.97171
Hsa-Mir-34-P2a 5p	GGCAGUG	AGGCAGUGUCAUUAGCUGAUUGU	Hsa-Mir-95-P3-v2 5p	CAGUAAA	UCAGUAAAUGUUUAUUAGAUGA	1.79842
Hsa-Mir-10-P1b-v2 5p	CCCUGUA	ACCCUGUAGAACCGAAUUUGUG	Hsa-Mir-95-P4 5p	GGUCCUC	AGGUCCUCAAUAAGUAUUUGUU	0.998753
Hsa-Mir-10-P2b 5p	ACCCGUA	CACCCGUAGAACCGACCUUGCG	Hsa-Mir-95-P4 5p	GGUCCUC	AGGUCCUCAAUAAGUAUUUGUU	1.79842
Hsa-Mir-10-P2c 5p	ACCCGUA	AACCCGUAGAUCCGAUCUUGUG	Hsa-Mir-95-P4 5p	GGUCCUC	AGGUCCUCAAUAAGUAUUUGUU	0.974462
Hsa-Mir-10-P2d 5p	ACCCGUA	AACCCGUAGAUCCGAACUUGUG	Hsa-Mir-95-P4 5p	GGUCCUC	AGGUCCUCAAUAAGUAUUUGUU	0.825466
Hsa-Mir-15-P1b 5p	AGCAGCA	UAGCAGCACAUCAUGGUUUACA	Hsa-Mir-95-P4 5p	GGUCCUC	AGGUCCUCAAUAAGUAUUUGUU	1.97171
Hsa-Mir-15-P2a 5p	AGCAGCA	UAGCAGCACGUAAAUAUUGGCG	Hsa-Mir-95-P4 5p	GGUCCUC	AGGUCCUCAAUAAGUAUUUGUU	1.24912
Hsa-Mir-15-P2b 5p	AGCAGCA	UAGCAGCACGUAAAUAUUGGCGU	Hsa-Mir-95-P4 5p	GGUCCUC	AGGUCCUCAAUAAGUAUUUGUU	1.24912
Hsa-Mir-23-P3 3p	UCACAUU	AUCACAUUGCCAGGGAUUUCCAA	Hsa-Mir-95-P4 5p	GGUCCUC	AGGUCCUCAAUAAGUAUUUGUU	1.17719
Hsa-Mir-32 5p	AUUGCAC	UAUUGCACAUUACUAAGUUGCA	Hsa-Mir-95-P4 5p	GGUCCUC	AGGUCCUCAAUAAGUAUUUGUU	1.10527
Hsa-Mir-8-P2b 3p	AACACUG	UAACACUGUCUGGUAAAGAUGGC	Hsa-Mir-95-P4 3p	GGUCCUC	CAAGUCUUAUUUGAGCACCUGU	1.24912
Hsa-Mir-8-P3a 3p	AAUACUG	UAAUACUGUCUGGUAAAACCGU	Hsa-Mir-95-P4 3p	GGUCCUC	CAAGUCUUAUUUGAGCACCUGU	0.974462
Hsa-Mir-10-P1b-v1 5p	ACCCUGU	UACCCUGUAGAACCGAAUUUGU	Hsa-Mir-95-P4 3p	GGUCCUC	CAAGUCUUAUUUGAGCACCUGU	1.4224
Hsa-Mir-29-P1b-v1 3p	AGCACCA	UAGCACCAUUUGAAAUCAGUGUU	Hsa-Mir-95-P4 3p	GGUCCUC	CAAGUCUUAUUUGAGCACCUGU	1.52377
Hsa-Mir-29-P1b-v2 3p	UAGCACC	CUAGCACCAUUUGAAAUCAGUGU	Hsa-Mir-95-P4 3p	GGUCCUC	CAAGUCUUAUUUGAGCACCUGU	0.974462
Hsa-Mir-29-P1d-v1 3p	AGCACCA	UAGCACCAUUUGAAAUCAGUGUU	Hsa-Mir-95-P4 3p	GGUCCUC	CAAGUCUUAUUUGAGCACCUGU	1.52377
Hsa-Mir-29-P1d-v2 3p	UAGCACC	CUAGCACCAUUUGAAAUCAGUGU	Hsa-Mir-95-P4 3p	GGUCCUC	CAAGUCUUAUUUGAGCACCUGU	0.974462
Hsa-Mir-92-P1a 3p	AUUGCAC	UAUUGCACUUGUCCCGGCCUGU	Hsa-Mir-95-P4 3p	GGUCCUC	CAAGUCUUAUUUGAGCACCUGU	1.24912
Hsa-Mir-92-P1c 3p	AUUGCAC	UAUUGCACUUGUCCCGGCCUGU	Hsa-Mir-95-P4 3p	GGUCCUC	CAAGUCUUAUUUGAGCACCUGU	1.24912
Hsa-Let-7-P1c 5p	GAGGUAG	UGAGGUAGUAGGUUGUAUGGUU	Hsa-Mir-96-P1 5p	UUGGCAC	UUUGGCACUAGCACAUUUUUGCU	1.16699
Hsa-Let-7-P1d 5p	GAGGUAG	UGAGGUAGUAGGUUGUAUAGUU	Hsa-Mir-96-P1 5p	UUGGCAC	UUUGGCACUAGCACAUUUUUGCU	1.16699
Hsa-Let-7-P2a1 5p	GAGGUAG	UGAGGUAGUAGGUUGUAUAGUU	Hsa-Mir-96-P1 5p	UUGGCAC	UUUGGCACUAGCACAUUUUUGCU	1.16699
Hsa-Let-7-P2a2 5p	GAGGUAG	UGAGGUAGUAGGUUGUAUAGUU	Hsa-Mir-96-P1 5p	UUGGCAC	UUUGGCACUAGCACAUUUUUGCU	1.16699
Hsa-Let-7-P2a3 5p	GAGGUAG	UGAGGUAGUAGAUUGUAUAGUU	Hsa-Mir-96-P1 5p	UUGGCAC	UUUGGCACUAGCACAUUUUUGCU	1.16699
Hsa-Let-7-P2b1 5p	GAGGUAG	UGAGGUAGUAGAUUGUAUAGUU	Hsa-Mir-96-P1 5p	UUGGCAC	UUUGGCACUAGCACAUUUUUGCU	1.16699
Hsa-Let-7-P2b2 5p	GAGGUAG	UGAGGUAGUAGGUUGUGUGGUU	Hsa-Mir-96-P1 5p	UUGGCAC	UUUGGCACUAGCACAUUUUUGCU	1.16699
Hsa-Let-7-P2b3 5p	GAGGUAG	UGAGGUAGUAAGUUGUAUUGUU	Hsa-Mir-96-P1 5p	UUGGCAC	UUUGGCACUAGCACAUUUUUGCU	1.17719
Hsa-Let-7-P2c1 5p	GAGGUAG	AGAGGUAGUAGGUUGCAUAGUU	Hsa-Mir-96-P1 5p	UUGGCAC	UUUGGCACUAGCACAUUUUUGCU	1.79842
Hsa-Let-7-P2c2 5p	GAGGUAG	UGAGGUAGUAGUUUGUGCUGUU	Hsa-Mir-96-P1 5p	UUGGCAC	UUUGGCACUAGCACAUUUUUGCU	1.24912
Hsa-Let-7-P2c3 5p	GAGGUAG	UGAGGUAGUAGUUUGUACAGUU	Hsa-Mir-96-P1 5p	UUGGCAC	UUUGGCACUAGCACAUUUUUGCU	1.52377
Hsa-Mir-7-P2 5p	GGAAGAC	UGGAAGACUAGUGAUUUUGUUGUU	Hsa-Mir-96-P1 5p	UUGGCAC	UUUGGCACUAGCACAUUUUUGCU	0.892188
Hsa-Mir-7-P4 5p	GGAAGAC	UGGAAGACUAGUGAUUUUGUUGUU	Hsa-Mir-96-P1 5p	UUGGCAC	UUUGGCACUAGCACAUUUUUGCU	0.892188
Hsa-Mir-92-P1c 3p	AUUGCAC	UAUUGCACUUGUCCCGGCCUGU	Hsa-Mir-96-P1 5p	UUGGCAC	UUUGGCACUAGCACAUUUUUGCU	0.825466
Hsa-Mir-92-P1d 3p	AUUGCAC	UAUUGCACUCGUCCCGGCCUCC	Hsa-Mir-96-P1 5p	UUGGCAC	UUUGGCACUAGCACAUUUUUGCU	0.830621
Hsa-Mir-92-P2a 3p	AUUGCAC	AAUUGCACUUUAGCAAUGGUGA	Hsa-Mir-96-P1 5p	UUGGCAC	UUUGGCACUAGCACAUUUUUGCU	0.993702
Hsa-Let-7-P1d 5p	GAGGUAG	UGAGGUAGUAGGUUGUAUAGUU	Hsa-Mir-96-P2 5p	UUGGCAA	UUUGGCAAUGGUAGAACUCACACU	1.97171
Hsa-Let-7-P2a1 5p	GAGGUAG	UGAGGUAGUAGGUUGUAUAGUU	Hsa-Mir-96-P2 5p	UUGGCAA	UUUGGCAAUGGUAGAACUCACACU	1.97171
Hsa-Let-7-P2a2 5p	GAGGUAG	UGAGGUAGUAGGUUGUAUAGUU	Hsa-Mir-96-P2 5p	UUGGCAA	UUUGGCAAUGGUAGAACUCACACU	1.97171
Hsa-Let-7-P2a3 5p	GAGGUAG	UGAGGUAGUAGAUUGUAUAGUU	Hsa-Mir-96-P2 5p	UUGGCAA	UUUGGCAAUGGUAGAACUCACACU	1.97171
Hsa-Let-7-P2b1 5p	GAGGUAG	UGAGGUAGUAGAUUGUAUAGUU	Hsa-Mir-96-P2 5p	UUGGCAA	UUUGGCAAUGGUAGAACUCACACU	1.97171
Hsa-Let-7-P2b2 5p	GAGGUAG	UGAGGUAGUAGGUUGUGUGGUU	Hsa-Mir-96-P2 5p	UUGGCAA	UUUGGCAAUGGUAGAACUCACACU	1.97171
Hsa-Mir-17-P2c 5p	AAGGUGC	UAAGGUGCAUCUAGUGCAGUUAGU	Hsa-Mir-96-P2 5p	UUGGCAA	UUUGGCAAUGGUAGAACUCACACU	1.40553
Hsa-Mir-17-P4a 5p	AAAGUGC	UAAAGUGCUUAUAGUGCAGGUAG	Hsa-Mir-96-P2 5p	UUGGCAA	UUUGGCAAUGGUAGAACUCACACU	1.86514
Hsa-Mir-30-P1b 5p	GUAAACA	UGUAAACAUCCUCGACUGGAAGCU	Hsa-Mir-96-P2 5p	UUGGCAA	UUUGGCAAUGGUAGAACUCACACU	1.14109
Hsa-Mir-30-P1d 5p	GUAAACA	UGUAAACAUCCUUGACUGGAAGCU	Hsa-Mir-96-P2 5p	UUGGCAA	UUUGGCAAUGGUAGAACUCACACU	1.14109
Hsa-Mir-30-P2a 5p	GUAAACA	UGUAAACAUCCUACACUCAGCU	Hsa-Mir-96-P2 5p	UUGGCAA	UUUGGCAAUGGUAGAACUCACACU	1.4224
Hsa-Mir-30-P2b 5p	GUAAACA	UGUAAACAUCCUACACUCUCAGCU	Hsa-Mir-96-P2 5p	UUGGCAA	UUUGGCAAUGGUAGAACUCACACU	1.38629
Hsa-Mir-30-P2d 5p	GUAAACA	UGUAAACAUCCUACACUCUCAGCU	Hsa-Mir-96-P2 5p	UUGGCAA	UUUGGCAAUGGUAGAACUCACACU	1.38629
Hsa-Mir-33-P1 5p	UGCAUUG	GUGCAUUGCUGUUGCAUUGCA	Hsa-Mir-96-P2 5p	UUGGCAA	UUUGGCAAUGGUAGAACUCACACU	2.28339
Hsa-Mir-33-P3 5p	UGCAUUG	GUGCAUUGUAGUUGCAUUGCA	Hsa-Mir-96-P2 5p	UUGGCAA	UUUGGCAAUGGUAGAACUCACACU	1.66217
Hsa-Mir-92-P2d 3p	AUUGCAC	CAUUGCACUUGUCUCGGUCUGA	Hsa-Mir-96-P2 5p	UUGGCAA	UUUGGCAAUGGUAGAACUCACACU	1.10527
Hsa-Let-7-P1b 5p	GAGGUAG	UGAGGUAGGAGGUUGUAUAGUU	Hsa-Mir-96-P3-v1 5p	AUGGCAC	UAUGGCACUGGUAGAAUUCACU	1.97171
Hsa-Let-7-P1c 5p	GAGGUAG	UGAGGUAGUAGGUUGUAUGGUU	Hsa-Mir-96-P3-v1 5p	AUGGCAC	UAUGGCACUGGUAGAAUUCACU	1.52377
Hsa-Let-7-P1d 5p	GAGGUAG	UGAGGUAGUAGGUUGUAUAGUU	Hsa-Mir-96-P3-v1 5p	AUGGCAC	UAUGGCACUGGUAGAAUUCACU	1.52377
Hsa-Let-7-P2a1 5p	GAGGUAG	UGAGGUAGUAGGUUGUAUAGUU	Hsa-Mir-96-P3-v1 5p	AUGGCAC	UAUGGCACUGGUAGAAUUCACU	1.52377
Hsa-Let-7-P2a2 5p	GAGGUAG	UGAGGUAGUAGGUUGUAUAGUU	Hsa-Mir-96-P3-v1 5p	AUGGCAC	UAUGGCACUGGUAGAAUUCACU	1.52377
Hsa-Let-7-P2a3 5p	GAGGUAG	UGAGGUAGUAGAUUGUAUAGUU	Hsa-Mir-96-P3-v1 5p	AUGGCAC	UAUGGCACUGGUAGAAUUCACU	1.52377
Hsa-Let-7-P2b1 5p	GAGGUAG	UGAGGUAGUAGAUUGUAUAGUU	Hsa-Mir-96-P3-v1 5p	AUGGCAC	UAUGGCACUGGUAGAAUUCACU	1.52377
Hsa-Let-7-P2b2 5p	GAGGUAG	UGAGGUAGUAGGUUGUGUGGUU	Hsa-Mir-96-P3-v1 5p	AUGGCAC	UAUGGCACUGGUAGAAUUCACU	1.52377
Hsa-Mir-7-P2 5p	GGAAGAC	UGGAAGACUAGUGAUUUUGUUGUU	Hsa-Mir-96-P3-v1 5p	AUGGCAC	UAUGGCACUGGUAGAAUUCACU	1.79842
Hsa-Mir-7-P4 5p	GGAAGAC	UGGAAGACUAGUGAUUUUGUUGUU	Hsa-Mir-96-P3-v1 5p	AUGGCAC	UAUGGCACUGGUAGAAUUCACU	1.79842
Hsa-Mir-15-P2b 5p	AGCAGCA	UAGCAGCACGUAAAUAUUGGCGU	Hsa-Mir-96-P3-v1 5p	AUGGCAC	UAUGGCACUGGUAGAAUUCACU	1.45185
Hsa-Mir-17-P2c 5p	AAGGUGC	UAAGGUGCAUCUAGUGCAGUUAGU	Hsa-Mir-96-P3-v1 5p	AUGGCAC	UAUGGCACUGGUAGAAUUCACU	1.4224
Hsa-Mir-30-P2b 5p	GUAAACA	UGUAAACAUCCUACACUCUCAGCU	Hsa-Mir-96-P3-v1 5p	AUGGCAC	UAUGGCACUGGUAGAAUUCACU	1.79842
Hsa-Mir-30-P2d 5p	GUAAACA	UGUAAACAUCCUACACUCUCAGCU	Hsa-Mir-96-P3-v1 5p	AUGGCAC	UAUGGCACUGGUAGAAUUCACU	1.79842
Hsa-Mir-92-P1c 3p	AUUGCAC	UAUUGCACUUGUCCCGGCCUGU	Hsa-Mir-96-P3-v1 5p	AUGGCAC	UAUGGCACUGGUAGAAUUCACU	0.719049
Hsa-Mir-92-P1d 3p	AUUGCAC	UAUUGCACUCGUCCCGGCCUCC	Hsa-Mir-96-P3-v1 5p	AUGGCAC	UAUGGCACUGGUAGAAUUCACU	0.699809
Hsa-Mir-92-P2d 3p	AUUGCAC	CAUUGCACUUGUCUCGGUCUGA	Hsa-Mir-96-P3-v1 5p	AUGGCAC	UAUGGCACUGGUAGAAUUCACU	0.873096
Hsa-Mir-96-P2 5p	UUGGCAA	UUUGGCAAUGGUAGAACUCACACU	Hsa-Mir-96-P3-v1 5p	AUGGCAC	UAUGGCACUGGUAGAAUUCACU	0.208528
Hsa-Mir-10-P2d 5p	ACCCGUA	AACCCGUAGAUCCGAACUUGUG	Hsa-Mir-96-P3-v2 5p	UGGCACU	AUGGCACUGGUAGAAUUCACUG	1.97171
Hsa-Mir-15-P2b 5p	AGCAGCA	UAGCAGCACGUAAAUAUUGGCGU	Hsa-Mir-96-P3-v2 5p	UGGCACU	AUGGCACUGGUAGAAUUCACUG	1.4224
Hsa-Mir-15-P2c 5p	AGCAGCG	UAGCAGCGGGAACAGUUCUGCAG	Hsa-Mir-96-P3-v2 5p	UGGCACU	AUGGCACUGGUAGAAUUCACUG	1.16699
Hsa-Mir-23-P2 3p	UCACAUU	AUCACAUUGCCAGGGAUUACCAC	Hsa-Mir-96-P3-v2 5p	UGGCACU	AUGGCACUGGUAGAAUUCACUG	1.07583
Hsa-Mir-23-P3 3p	UCACAUU	AUCACAUUGCCAGGGAUUUCCAA	Hsa-Mir-96-P3-v2 5p	UGGCACU	AUGGCACUGGUAGAAUUCACUG	1.31194
Hsa-Mir-27-P3 3p	UCACAGU	UUCACAGUGGCUAAGUUCCGC	Hsa-Mir-96-P3-v2 5p	UGGCACU	AUGGCACUGGUAGAAUUCACUG	0.929367
Hsa-Mir-28-P1 5p	AGGAGCU	AAGGAGCUCACAGUCUAUUGAG	Hsa-Mir-96-P3-v2 5p	UGGCACU	AUGGCACUGGUAGAAUUCACUG	1.16699
Hsa-Mir-29-P2b 3p	AGCACCA	UAGCACCAUCUGAAAUCGGUUA	Hsa-Mir-96-P3-v2 5p	UGGCACU	AUGGCACUGGUAGAAUUCACUG	1.97171
Hsa-Mir-29-P2d 3p	AGCACCA	UAGCACCAUUUGAAAUCGGUUA	Hsa-Mir-96-P3-v2 5p	UGGCACU	AUGGCACUGGUAGAAUUCACUG	1.97171
Hsa-Let-7-P1c 5p	GAGGUAG	UGAGGUAGUAGGUUGUAUGGUU	Hsa-Mir-101-P1-v1 3p	ACAGUAC	UACAGUACUGUGAUAACUGAAG	1.17719
Hsa-Let-7-P1d 5p	GAGGUAG	UGAGGUAGUAGGUUGUAUAGUU	Hsa-Mir-101-P1-v1 3p	ACAGUAC	UACAGUACUGUGAUAACUGAAG	1.52377
Hsa-Let-7-P2a1 5p	GAGGUAG	UGAGGUAGUAGGUUGUAUAGUU	Hsa-Mir-101-P1-v1 3p	ACAGUAC	UACAGUACUGUGAUAACUGAAG	1.52377
Hsa-Let-7-P2a2 5p	GAGGUAG	UGAGGUAGUAGGUUGUAUAGUU	Hsa-Mir-101-P1-v1 3p	ACAGUAC	UACAGUACUGUGAUAACUGAAG	1.52377
Hsa-Let-7-P2b3 5p	GAGGUAG	UGAGGUAGUAAGUUGUAUUGUU	Hsa-Mir-101-P1-v1 3p	ACAGUAC	UACAGUACUGUGAUAACUGAAG	1.4224
Hsa-Let-7-P2c1 5p	GAGGUAG	AGAGGUAGUAGGUUGCAUAGUU	Hsa-Mir-101-P1-v1 3p	ACAGUAC	UACAGUACUGUGAUAACUGAAG	1.97171
Hsa-Mir-1-P2 3p	GGAAUGU	UGGAAUGUAAGGAAGUGUGUGG	Hsa-Mir-101-P1-v1 3p	ACAGUAC	UACAGUACUGUGAUAACUGAAG	1.79842
Hsa-Mir-1-P3 3p	GGAAUGU	UGGAAUGUAAAGAAGUAUGUAU	Hsa-Mir-101-P1-v1 3p	ACAGUAC	UACAGUACUGUGAUAACUGAAG	1.52377
Hsa-Mir-7-P1 5p	GGAAGAC	UGGAAGACUAGUGAUUUUGUUGUU	Hsa-Mir-101-P1-v1 3p	ACAGUAC	UACAGUACUGUGAUAACUGAAG	1.4224
Hsa-Mir-7-P2 5p	GGAAGAC	UGGAAGACUAGUGAUUUUGUUGUU	Hsa-Mir-101-P1-v1 3p	ACAGUAC	UACAGUACUGUGAUAACUGAAG	1.4224
Hsa-Mir-7-P4 5p	GGAAGAC	UGGAAGACUAGUGAUUUUGUUGUU	Hsa-Mir-101-P1-v1 3p	ACAGUAC	UACAGUACUGUGAUAACUGAAG	1.4224
Hsa-Mir-8-P2b 3p	AACACUG	UAACACUGUCUGGUAAAGAUGGC	Hsa-Mir-101-P1-v1 3p	ACAGUAC	UACAGUACUGUGAUAACUGAAG	1.17719
Hsa-Mir-8-P3a 3p	AAUACUG	UAAUACUGUCUGGUAAAACCGU	Hsa-Mir-101-P1-v1 3p	ACAGUAC	UACAGUACUGUGAUAACUGAAG	1.45185
Hsa-Mir-15-P2b 5p	AGCAGCA	UAGCAGCACGUAAAUAUUGGCGU	Hsa-Mir-101-P1-v1 3p	ACAGUAC	UACAGUACUGUGAUAACUGAAG	1.17719
Hsa-Mir-17-P1c 5p	AAAGUGC	AAAAGUGCUUACAGUGCAGGUAG	Hsa-Mir-101-P1-v1 3p	ACAGUAC	UACAGUACUGUGAUAACUGAAG	1.16699
Hsa-Mir-17-P1d 5p	AAAGUGC	UAAAGUGCUGACAGUGCAGAU	Hsa-Mir-101-P1-v1 3p	ACAGUAC	UACAGUACUGUGAUAACUGAAG	0.645622
Hsa-Mir-17-P2c 5p	AAGGUGC	UAAGGUGCAUCUAGUGCAGUUAGU	Hsa-Mir-101-P1-v1 3p	ACAGUAC	UACAGUACUGUGAUAACUGAAG	1.4224
Hsa-Mir-17-P4a 5p	AAAGUGC	UAAAGUGCUUAUAGUGCAGGUAG	Hsa-Mir-101-P1-v1 3p	ACAGUAC	UACAGUACUGUGAUAACUGAAG	0.974462
Hsa-Mir-17-P4c 5p	AAAGUGC	CAAAGUGCUCAUAGUGCAGGUAG	Hsa-Mir-101-P1-v1 3p	ACAGUAC	UACAGUACUGUGAUAACUGAAG	1.17719
Hsa-Mir-17-P4d 5p	AAAGUGC	CAAAGUGCUGUUCGUGCAGGUAG	Hsa-Mir-101-P1-v1 3p	ACAGUAC	UACAGUACUGUGAUAACUGAAG	0.993702
Hsa-Mir-29-P2d 3p	AGCACCA	UAGCACCAUUUGAAAUCGGUUA	Hsa-Mir-101-P1-v1 3p	ACAGUAC	UACAGUACUGUGAUAACUGAAG	1.24912
Hsa-Mir-30-P1a 5p	GUAAACA	UGUAAACAUCCCCGACUGGAAGCU	Hsa-Mir-101-P1-v1 3p	ACAGUAC	UACAGUACUGUGAUAACUGAAG	1.4224
Hsa-Mir-30-P1b 5p	GUAAACA	UGUAAACAUCCUCGACUGGAAGCU	Hsa-Mir-101-P1-v1 3p	ACAGUAC	UACAGUACUGUGAUAACUGAAG	1.4224
Hsa-Mir-30-P1d 5p	GUAAACA	UGUAAACAUCCUUGACUGGAAGCU	Hsa-Mir-101-P1-v1 3p	ACAGUAC	UACAGUACUGUGAUAACUGAAG	1.4224
Hsa-Mir-96-P2 5p	UUGGCAA	UUUGGCAAUGGUAGAACUCACACU	Hsa-Mir-101-P1-v1 3p	ACAGUAC	UACAGUACUGUGAUAACUGAAG	0.825466
Hsa-Mir-96-P3-v1 5p	AUGGCAC	UAUGGCACUGGUAGAAUUCACU	Hsa-Mir-101-P1-v1 3p	ACAGUAC	UACAGUACUGUGAUAACUGAAG	0.702915
Hsa-Mir-15-P1d 5p	AGCAGCA	CAGCAGCACACUGUGGUUUGUA	Hsa-Mir-101-P1-v2 3p	UACAGUA	GUACAGUACUGUGAUAACUGAA	0.974462
Hsa-Mir-15-P2a 5p	AGCAGCA	UAGCAGCACGUAAAUAUUGGCG	Hsa-Mir-101-P1-v2 3p	UACAGUA	GUACAGUACUGUGAUAACUGAA	1.17719
Hsa-Mir-15-P2b 5p	AGCAGCA	UAGCAGCACGUAAAUAUUGGCGU	Hsa-Mir-101-P1-v2 3p	UACAGUA	GUACAGUACUGUGAUAACUGAA	1.17719
Hsa-Mir-15-P2c 5p	AGCAGCG	UAGCAGCGGGAACAGUUCUGCAG	Hsa-Mir-101-P1-v2 3p	UACAGUA	GUACAGUACUGUGAUAACUGAA	1.45185
Hsa-Mir-15-P2d 5p	AGCAGCA	UAGCAGCACAGAAAUAUUGGCA	Hsa-Mir-101-P1-v2 3p	UACAGUA	GUACAGUACUGUGAUAACUGAA	0.825466
Hsa-Mir-33-P3 5p	UGCAUUG	GUGCAUUGUAGUUGCAUUGCA	Hsa-Mir-101-P1-v2 3p	UACAGUA	GUACAGUACUGUGAUAACUGAA	1.18478
Hsa-Mir-34-P3a-v1 5p	GGCAGUG	AGGCAGUGUAUUGCUAGCGGCUGUU	Hsa-Mir-101-P1-v2 3p	UACAGUA	GUACAGUACUGUGAUAACUGAA	0.993702
Hsa-Let-7-P1c 5p	GAGGUAG	UGAGGUAGUAGGUUGUAUGGUU	Hsa-Mir-101-P2-v1 3p	ACAGUAC	UACAGUACUGUGAUAACUGAAG	1.17719
Hsa-Let-7-P1d 5p	GAGGUAG	UGAGGUAGUAGGUUGUAUAGUU	Hsa-Mir-101-P2-v1 3p	ACAGUAC	UACAGUACUGUGAUAACUGAAG	1.52377
Hsa-Let-7-P2a1 5p	GAGGUAG	UGAGGUAGUAGGUUGUAUAGUU	Hsa-Mir-101-P2-v1 3p	ACAGUAC	UACAGUACUGUGAUAACUGAAG	1.52377
Hsa-Let-7-P2a2 5p	GAGGUAG	UGAGGUAGUAGGUUGUAUAGUU	Hsa-Mir-101-P2-v1 3p	ACAGUAC	UACAGUACUGUGAUAACUGAAG	1.52377
Hsa-Let-7-P2b3 5p	GAGGUAG	UGAGGUAGUAAGUUGUAUUGUU	Hsa-Mir-101-P2-v1 3p	ACAGUAC	UACAGUACUGUGAUAACUGAAG	1.4224
Hsa-Let-7-P2c1 5p	GAGGUAG	AGAGGUAGUAGGUUGCAUAGUU	Hsa-Mir-101-P2-v1 3p	ACAGUAC	UACAGUACUGUGAUAACUGAAG	1.97171
Hsa-Mir-1-P2 3p	GGAAUGU	UGGAAUGUAAGGAAGUGUGUGG	Hsa-Mir-101-P2-v1 3p	ACAGUAC	UACAGUACUGUGAUAACUGAAG	1.79842
Hsa-Mir-1-P3 3p	GGAAUGU	UGGAAUGUAAAGAAGUAUGUAU	Hsa-Mir-101-P2-v1 3p	ACAGUAC	UACAGUACUGUGAUAACUGAAG	1.52377
Hsa-Mir-7-P1 5p	GGAAGAC	UGGAAGACUAGUGAUUUUGUUGUU	Hsa-Mir-101-P2-v1 3p	ACAGUAC	UACAGUACUGUGAUAACUGAAG	1.4224
Hsa-Mir-7-P2 5p	GGAAGAC	UGGAAGACUAGUGAUUUUGUUGUU	Hsa-Mir-101-P2-v1 3p	ACAGUAC	UACAGUACUGUGAUAACUGAAG	1.4224
Hsa-Mir-7-P4 5p	GGAAGAC	UGGAAGACUAGUGAUUUUGUUGUU	Hsa-Mir-101-P2-v1 3p	ACAGUAC	UACAGUACUGUGAUAACUGAAG	1.4224
Hsa-Mir-8-P2b 3p	AACACUG	UAACACUGUCUGGUAAAGAUGGC	Hsa-Mir-101-P2-v1 3p	ACAGUAC	UACAGUACUGUGAUAACUGAAG	1.17719
Hsa-Mir-8-P3a 3p	AAUACUG	UAAUACUGUCUGGUAAAACCGU	Hsa-Mir-101-P2-v1 3p	ACAGUAC	UACAGUACUGUGAUAACUGAAG	1.45185
Hsa-Mir-15-P2b 5p	AGCAGCA	UAGCAGCACGUAAAUAUUGGCGU	Hsa-Mir-101-P2-v1 3p	ACAGUAC	UACAGUACUGUGAUAACUGAAG	1.17719
Hsa-Mir-17-P1c 5p	AAAGUGC	AAAAGUGCUUACAGUGCAGGUAG	Hsa-Mir-101-P2-v1 3p	ACAGUAC	UACAGUACUGUGAUAACUGAAG	1.16699
Hsa-Mir-17-P1d 5p	AAAGUGC	UAAAGUGCUGACAGUGCAGAU	Hsa-Mir-101-P2-v1 3p	ACAGUAC	UACAGUACUGUGAUAACUGAAG	0.645622
Hsa-Mir-17-P2c 5p	AAGGUGC	UAAGGUGCAUCUAGUGCAGUUAGU	Hsa-Mir-101-P2-v1 3p	ACAGUAC	UACAGUACUGUGAUAACUGAAG	1.4224
Hsa-Mir-17-P4a 5p	AAAGUGC	UAAAGUGCUUAUAGUGCAGGUAG	Hsa-Mir-101-P2-v1 3p	ACAGUAC	UACAGUACUGUGAUAACUGAAG	0.974462
Hsa-Mir-17-P4c 5p	AAAGUGC	CAAAGUGCUCAUAGUGCAGGUAG	Hsa-Mir-101-P2-v1 3p	ACAGUAC	UACAGUACUGUGAUAACUGAAG	1.17719
Hsa-Mir-17-P4d 5p	AAAGUGC	CAAAGUGCUGUUCGUGCAGGUAG	Hsa-Mir-101-P2-v1 3p	ACAGUAC	UACAGUACUGUGAUAACUGAAG	0.993702
Hsa-Mir-29-P2d 3p	AGCACCA	UAGCACCAUUUGAAAUCGGUUA	Hsa-Mir-101-P2-v1 3p	ACAGUAC	UACAGUACUGUGAUAACUGAAG	1.24912
Hsa-Mir-30-P1a 5p	GUAAACA	UGUAAACAUCCCCGACUGGAAGCU	Hsa-Mir-101-P2-v1 3p	ACAGUAC	UACAGUACUGUGAUAACUGAAG	1.4224
Hsa-Mir-30-P1b 5p	GUAAACA	UGUAAACAUCCUCGACUGGAAGCU	Hsa-Mir-101-P2-v1 3p	ACAGUAC	UACAGUACUGUGAUAACUGAAG	1.4224
Hsa-Mir-30-P1d 5p	GUAAACA	UGUAAACAUCCUUGACUGGAAGCU	Hsa-Mir-101-P2-v1 3p	ACAGUAC	UACAGUACUGUGAUAACUGAAG	1.4224
Hsa-Mir-96-P2 5p	UUGGCAA	UUUGGCAAUGGUAGAACUCACACU	Hsa-Mir-101-P2-v1 3p	ACAGUAC	UACAGUACUGUGAUAACUGAAG	0.825466
Hsa-Mir-96-P3-v1 5p	AUGGCAC	UAUGGCACUGGUAGAAUUCACU	Hsa-Mir-101-P2-v1 3p	ACAGUAC	UACAGUACUGUGAUAACUGAAG	0.702915
Hsa-Mir-15-P1d 5p	AGCAGCA	CAGCAGCACACUGUGGUUUGUA	Hsa-Mir-101-P2-v2 3p	UACAGUA	GUACAGUACUGUGAUAACUGAA	0.974462
Hsa-Mir-15-P2a 5p	AGCAGCA	UAGCAGCACGUAAAUAUUGGCG	Hsa-Mir-101-P2-v2 3p	UACAGUA	GUACAGUACUGUGAUAACUGAA	1.17719
Hsa-Mir-15-P2b 5p	AGCAGCA	UAGCAGCACGUAAAUAUUGGCGU	Hsa-Mir-101-P2-v2 3p	UACAGUA	GUACAGUACUGUGAUAACUGAA	1.17719
Hsa-Mir-15-P2c 5p	AGCAGCG	UAGCAGCGGGAACAGUUCUGCAG	Hsa-Mir-101-P2-v2 3p	UACAGUA	GUACAGUACUGUGAUAACUGAA	1.45185
Hsa-Mir-15-P2d 5p	AGCAGCA	UAGCAGCACAGAAAUAUUGGCA	Hsa-Mir-101-P2-v2 3p	UACAGUA	GUACAGUACUGUGAUAACUGAA	0.825466
Hsa-Mir-33-P3 5p	UGCAUUG	GUGCAUUGUAGUUGCAUUGCA	Hsa-Mir-101-P2-v2 3p	UACAGUA	GUACAGUACUGUGAUAACUGAA	1.18478
Hsa-Mir-34-P3a-v1 5p	GGCAGUG	AGGCAGUGUAUUGCUAGCGGCUGUU	Hsa-Mir-101-P2-v2 3p	UACAGUA	GUACAGUACUGUGAUAACUGAA	0.993702
Hsa-Mir-19-P1a 3p	GUGCAAA	UGUGCAAAUCUAUGCAAAACUGA	Hsa-Mir-103-P1 3p	GCAGCAU	AGCAGCAUUGUACAGGGCUAUCA	2.07697
Hsa-Mir-27-P3 3p	UCACAGU	UUCACAGUGGCUAAGUUCCGC	Hsa-Mir-103-P1 3p	GCAGCAU	AGCAGCAUUGUACAGGGCUAUCA	1.66217
Hsa-Mir-28-P2 5p	CGAGGAG	UCGAGGAGCUCACAGUCUAGUA	Hsa-Mir-103-P1 3p	GCAGCAU	AGCAGCAUUGUACAGGGCUAUCA	1.45185
Hsa-Mir-92-P1c 3p	AUUGCAC	UAUUGCACUUGUCCCGGCCUGU	Hsa-Mir-103-P1 3p	GCAGCAU	AGCAGCAUUGUACAGGGCUAUCA	1.4224
Hsa-Mir-92-P1d 3p	AUUGCAC	UAUUGCACUCGUCCCGGCCUCC	Hsa-Mir-103-P1 3p	GCAGCAU	AGCAGCAUUGUACAGGGCUAUCA	1.17719
Hsa-Mir-92-P2a 3p	AUUGCAC	AAUUGCACUUUAGCAAUGGUGA	Hsa-Mir-103-P1 3p	GCAGCAU	AGCAGCAUUGUACAGGGCUAUCA	1.79842
Hsa-Mir-92-P2c 3p	AUUGCAC	AAUUGCACGGUAUCCAUCUGUA	Hsa-Mir-103-P1 3p	GCAGCAU	AGCAGCAUUGUACAGGGCUAUCA	1.04949
Hsa-Mir-92-P2d 3p	AUUGCAC	CAUUGCACUUGUCUCGGUCUGA	Hsa-Mir-103-P1 3p	GCAGCAU	AGCAGCAUUGUACAGGGCUAUCA	1.79842
Hsa-Let-7-P2c3 5p	GAGGUAG	UGAGGUAGUAGUUUGUACAGUU	Hsa-Mir-103-P2 3p	GCAGCAU	AGCAGCAUUGUACAGGGCUAUGA	1.97171
Hsa-Mir-27-P3 3p	UCACAGU	UUCACAGUGGCUAAGUUCCGC	Hsa-Mir-103-P2 3p	GCAGCAU	AGCAGCAUUGUACAGGGCUAUGA	1.66217
Hsa-Mir-28-P2 5p	CGAGGAG	UCGAGGAGCUCACAGUCUAGUA	Hsa-Mir-103-P2 3p	GCAGCAU	AGCAGCAUUGUACAGGGCUAUGA	1.4224
Hsa-Mir-92-P1c 3p	AUUGCAC	UAUUGCACUUGUCCCGGCCUGU	Hsa-Mir-103-P2 3p	GCAGCAU	AGCAGCAUUGUACAGGGCUAUGA	1.45185
Hsa-Mir-92-P1d 3p	AUUGCAC	UAUUGCACUCGUCCCGGCCUCC	Hsa-Mir-103-P2 3p	GCAGCAU	AGCAGCAUUGUACAGGGCUAUGA	1.4224
Hsa-Mir-92-P2a 3p	AUUGCAC	AAUUGCACUUUAGCAAUGGUGA	Hsa-Mir-103-P2 3p	GCAGCAU	AGCAGCAUUGUACAGGGCUAUGA	1.97171
Hsa-Mir-92-P2c 3p	AUUGCAC	AAUUGCACGGUAUCCAUCUGUA	Hsa-Mir-103-P2 3p	GCAGCAU	AGCAGCAUUGUACAGGGCUAUGA	1.14775
Hsa-Mir-92-P2d 3p	AUUGCAC	CAUUGCACUUGUCUCGGUCUGA	Hsa-Mir-103-P2 3p	GCAGCAU	AGCAGCAUUGUACAGGGCUAUGA	1.97171
Hsa-Let-7-P2c3 5p	GAGGUAG	UGAGGUAGUAGUUUGUACAGUU	Hsa-Mir-103-P4 3p	GCAGCAU	AGCAGCAUUGUACAGGGCUAUGA	1.97171
Hsa-Mir-27-P3 3p	UCACAGU	UUCACAGUGGCUAAGUUCCGC	Hsa-Mir-103-P4 3p	GCAGCAU	AGCAGCAUUGUACAGGGCUAUGA	1.66217
Hsa-Mir-28-P2 5p	CGAGGAG	UCGAGGAGCUCACAGUCUAGUA	Hsa-Mir-103-P4 3p	GCAGCAU	AGCAGCAUUGUACAGGGCUAUGA	1.4224
Hsa-Mir-92-P1c 3p	AUUGCAC	UAUUGCACUUGUCCCGGCCUGU	Hsa-Mir-103-P4 3p	GCAGCAU	AGCAGCAUUGUACAGGGCUAUGA	1.45185
Hsa-Mir-92-P1d 3p	AUUGCAC	UAUUGCACUCGUCCCGGCCUCC	Hsa-Mir-103-P4 3p	GCAGCAU	AGCAGCAUUGUACAGGGCUAUGA	1.4224
Hsa-Mir-92-P2a 3p	AUUGCAC	AAUUGCACUUUAGCAAUGGUGA	Hsa-Mir-103-P4 3p	GCAGCAU	AGCAGCAUUGUACAGGGCUAUGA	1.97171
Hsa-Mir-92-P2c 3p	AUUGCAC	AAUUGCACGGUAUCCAUCUGUA	Hsa-Mir-103-P4 3p	GCAGCAU	AGCAGCAUUGUACAGGGCUAUGA	1.14775
Hsa-Mir-92-P2d 3p	AUUGCAC	CAUUGCACUUGUCUCGGUCUGA	Hsa-Mir-103-P4 3p	GCAGCAU	AGCAGCAUUGUACAGGGCUAUGA	1.97171
Hsa-Mir-103-P2 3p	GCAGCAU	AGCAGCAUUGUACAGGGCUAUGA	Hsa-Mir-103-P4 3p	GCAGCAU	AGCAGCAUUGUACAGGGCUAUGA	0
Hsa-Let-7-P2b3 5p	GAGGUAG	UGAGGUAGUAAGUUGUAUUGUU	Hsa-Mir-105-P1 5p	CAAAUGC	UCAAAUGCUCAGACUCCUGUGGUG	1.79842
Hsa-Mir-1-P2 3p	GGAAUGU	UGGAAUGUAAGGAAGUGUGUGG	Hsa-Mir-105-P1 5p	CAAAUGC	UCAAAUGCUCAGACUCCUGUGGUG	0.702915
Hsa-Mir-1-P3 3p	GGAAUGU	UGGAAUGUAAAGAAGUAUGUAU	Hsa-Mir-105-P1 5p	CAAAUGC	UCAAAUGCUCAGACUCCUGUGGUG	0.825466
Hsa-Mir-7-P1 5p	GGAAGAC	UGGAAGACUAGUGAUUUUGUUGUU	Hsa-Mir-105-P1 5p	CAAAUGC	UCAAAUGCUCAGACUCCUGUGGUG	1.00318
Hsa-Mir-7-P2 5p	GGAAGAC	UGGAAGACUAGUGAUUUUGUUGUU	Hsa-Mir-105-P1 5p	CAAAUGC	UCAAAUGCUCAGACUCCUGUGGUG	1.00318
Hsa-Mir-7-P4 5p	GGAAGAC	UGGAAGACUAGUGAUUUUGUUGUU	Hsa-Mir-105-P1 5p	CAAAUGC	UCAAAUGCUCAGACUCCUGUGGUG	1.00318
Hsa-Mir-8-P2a 3p	AACACUG	UAACACUGUCUGGUAACGAUGUU	Hsa-Mir-105-P1 5p	CAAAUGC	UCAAAUGCUCAGACUCCUGUGGUG	1.05338
Hsa-Mir-8-P2b 3p	AACACUG	UAACACUGUCUGGUAAAGAUGGC	Hsa-Mir-105-P1 5p	CAAAUGC	UCAAAUGCUCAGACUCCUGUGGUG	1.25611
Hsa-Mir-17-P1c 5p	AAAGUGC	AAAAGUGCUUACAGUGCAGGUAG	Hsa-Mir-105-P1 5p	CAAAUGC	UCAAAUGCUCAGACUCCUGUGGUG	0.90954
Hsa-Mir-17-P1d 5p	AAAGUGC	UAAAGUGCUGACAGUGCAGAU	Hsa-Mir-105-P1 5p	CAAAUGC	UCAAAUGCUCAGACUCCUGUGGUG	0.682085
Hsa-Mir-17-P2c 5p	AAGGUGC	UAAGGUGCAUCUAGUGCAGUUAGU	Hsa-Mir-105-P1 5p	CAAAUGC	UCAAAUGCUCAGACUCCUGUGGUG	1.14109
Hsa-Mir-17-P4a 5p	AAAGUGC	UAAAGUGCUUAUAGUGCAGGUAG	Hsa-Mir-105-P1 5p	CAAAUGC	UCAAAUGCUCAGACUCCUGUGGUG	0.766531
Hsa-Mir-17-P4c 5p	AAAGUGC	CAAAGUGCUCAUAGUGCAGGUAG	Hsa-Mir-105-P1 5p	CAAAUGC	UCAAAUGCUCAGACUCCUGUGGUG	0.766531
Hsa-Mir-17-P4d 5p	AAAGUGC	CAAAGUGCUGUUCGUGCAGGUAG	Hsa-Mir-105-P1 5p	CAAAUGC	UCAAAUGCUCAGACUCCUGUGGUG	1.45574
Hsa-Mir-29-P2d 3p	AGCACCA	UAGCACCAUUUGAAAUCGGUUA	Hsa-Mir-105-P1 5p	CAAAUGC	UCAAAUGCUCAGACUCCUGUGGUG	1.4224
Hsa-Mir-30-P2d 5p	GUAAACA	UGUAAACAUCCUACACUCUCAGCU	Hsa-Mir-105-P1 5p	CAAAUGC	UCAAAUGCUCAGACUCCUGUGGUG	1.34382
Hsa-Let-7-P2b3 5p	GAGGUAG	UGAGGUAGUAAGUUGUAUUGUU	Hsa-Mir-105-P2 5p	CAAAUGC	UCAAAUGCUCAGACUCCUGUGGUG	1.79842
Hsa-Mir-1-P2 3p	GGAAUGU	UGGAAUGUAAGGAAGUGUGUGG	Hsa-Mir-105-P2 5p	CAAAUGC	UCAAAUGCUCAGACUCCUGUGGUG	0.702915
Hsa-Mir-1-P3 3p	GGAAUGU	UGGAAUGUAAAGAAGUAUGUAU	Hsa-Mir-105-P2 5p	CAAAUGC	UCAAAUGCUCAGACUCCUGUGGUG	0.825466
Hsa-Mir-7-P1 5p	GGAAGAC	UGGAAGACUAGUGAUUUUGUUGUU	Hsa-Mir-105-P2 5p	CAAAUGC	UCAAAUGCUCAGACUCCUGUGGUG	1.00318
Hsa-Mir-7-P2 5p	GGAAGAC	UGGAAGACUAGUGAUUUUGUUGUU	Hsa-Mir-105-P2 5p	CAAAUGC	UCAAAUGCUCAGACUCCUGUGGUG	1.00318
Hsa-Mir-7-P4 5p	GGAAGAC	UGGAAGACUAGUGAUUUUGUUGUU	Hsa-Mir-105-P2 5p	CAAAUGC	UCAAAUGCUCAGACUCCUGUGGUG	1.00318
Hsa-Mir-8-P2a 3p	AACACUG	UAACACUGUCUGGUAACGAUGUU	Hsa-Mir-105-P2 5p	CAAAUGC	UCAAAUGCUCAGACUCCUGUGGUG	1.05338
Hsa-Mir-8-P2b 3p	AACACUG	UAACACUGUCUGGUAAAGAUGGC	Hsa-Mir-105-P2 5p	CAAAUGC	UCAAAUGCUCAGACUCCUGUGGUG	1.25611
Hsa-Mir-17-P1c 5p	AAAGUGC	AAAAGUGCUUACAGUGCAGGUAG	Hsa-Mir-105-P2 5p	CAAAUGC	UCAAAUGCUCAGACUCCUGUGGUG	0.90954
Hsa-Mir-17-P1d 5p	AAAGUGC	UAAAGUGCUGACAGUGCAGAU	Hsa-Mir-105-P2 5p	CAAAUGC	UCAAAUGCUCAGACUCCUGUGGUG	0.682085
Hsa-Mir-17-P2c 5p	AAGGUGC	UAAGGUGCAUCUAGUGCAGUUAGU	Hsa-Mir-105-P2 5p	CAAAUGC	UCAAAUGCUCAGACUCCUGUGGUG	1.14109
Hsa-Mir-17-P4a 5p	AAAGUGC	UAAAGUGCUUAUAGUGCAGGUAG	Hsa-Mir-105-P2 5p	CAAAUGC	UCAAAUGCUCAGACUCCUGUGGUG	0.766531
Hsa-Mir-17-P4c 5p	AAAGUGC	CAAAGUGCUCAUAGUGCAGGUAG	Hsa-Mir-105-P2 5p	CAAAUGC	UCAAAUGCUCAGACUCCUGUGGUG	0.766531
Hsa-Mir-17-P4d 5p	AAAGUGC	CAAAGUGCUGUUCGUGCAGGUAG	Hsa-Mir-105-P2 5p	CAAAUGC	UCAAAUGCUCAGACUCCUGUGGUG	1.45574
Hsa-Mir-29-P2d 3p	AGCACCA	UAGCACCAUUUGAAAUCGGUUA	Hsa-Mir-105-P2 5p	CAAAUGC	UCAAAUGCUCAGACUCCUGUGGUG	1.4224
Hsa-Mir-30-P2d 5p	GUAAACA	UGUAAACAUCCUACACUCUCAGCU	Hsa-Mir-105-P2 5p	CAAAUGC	UCAAAUGCUCAGACUCCUGUGGUG	1.34382
Hsa-Let-7-P1b 5p	GAGGUAG	UGAGGUAGGAGGUUGUAUAGUU	Hsa-Mir-122 5p	GGAGUGU	UGGAGUGUGACAAUGGUGUUUG	1.16699
Hsa-Let-7-P1c 5p	GAGGUAG	UGAGGUAGUAGGUUGUAUGGUU	Hsa-Mir-122 5p	GGAGUGU	UGGAGUGUGACAAUGGUGUUUG	1.45185
Hsa-Let-7-P1d 5p	GAGGUAG	UGAGGUAGUAGGUUGUAUAGUU	Hsa-Mir-122 5p	GGAGUGU	UGGAGUGUGACAAUGGUGUUUG	1.45185
Hsa-Let-7-P2a1 5p	GAGGUAG	UGAGGUAGUAGGUUGUAUAGUU	Hsa-Mir-122 5p	GGAGUGU	UGGAGUGUGACAAUGGUGUUUG	1.45185
Hsa-Let-7-P2a2 5p	GAGGUAG	UGAGGUAGUAGGUUGUAUAGUU	Hsa-Mir-122 5p	GGAGUGU	UGGAGUGUGACAAUGGUGUUUG	1.45185
Hsa-Let-7-P2a3 5p	GAGGUAG	UGAGGUAGUAGAUUGUAUAGUU	Hsa-Mir-122 5p	GGAGUGU	UGGAGUGUGACAAUGGUGUUUG	1.24912
Hsa-Let-7-P2b1 5p	GAGGUAG	UGAGGUAGUAGAUUGUAUAGUU	Hsa-Mir-122 5p	GGAGUGU	UGGAGUGUGACAAUGGUGUUUG	1.24912
Hsa-Let-7-P2b2 5p	GAGGUAG	UGAGGUAGUAGGUUGUGUGGUU	Hsa-Mir-122 5p	GGAGUGU	UGGAGUGUGACAAUGGUGUUUG	1.45185
Hsa-Let-7-P2b3 5p	GAGGUAG	UGAGGUAGUAAGUUGUAUUGUU	Hsa-Mir-122 5p	GGAGUGU	UGGAGUGUGACAAUGGUGUUUG	1.16699
Hsa-Mir-1-P2 3p	GGAAUGU	UGGAAUGUAAGGAAGUGUGUGG	Hsa-Mir-122 5p	GGAGUGU	UGGAGUGUGACAAUGGUGUUUG	0.699809
Hsa-Mir-1-P3 3p	GGAAUGU	UGGAAUGUAAAGAAGUAUGUAU	Hsa-Mir-122 5p	GGAGUGU	UGGAGUGUGACAAUGGUGUUUG	0.830621
Hsa-Mir-7-P1 5p	GGAAGAC	UGGAAGACUAGUGAUUUUGUUGUU	Hsa-Mir-122 5p	GGAGUGU	UGGAGUGUGACAAUGGUGUUUG	1.16699
Hsa-Mir-7-P2 5p	GGAAGAC	UGGAAGACUAGUGAUUUUGUUGUU	Hsa-Mir-122 5p	GGAGUGU	UGGAGUGUGACAAUGGUGUUUG	1.16699
Hsa-Mir-7-P4 5p	GGAAGAC	UGGAAGACUAGUGAUUUUGUUGUU	Hsa-Mir-122 5p	GGAGUGU	UGGAGUGUGACAAUGGUGUUUG	1.16699
Hsa-Mir-15-P1b 5p	AGCAGCA	UAGCAGCACAUCAUGGUUUACA	Hsa-Mir-122 5p	GGAGUGU	UGGAGUGUGACAAUGGUGUUUG	1.17719
Hsa-Mir-17-P1d 5p	AAAGUGC	UAAAGUGCUGACAGUGCAGAU	Hsa-Mir-122 5p	GGAGUGU	UGGAGUGUGACAAUGGUGUUUG	1.45034
Hsa-Mir-17-P4a 5p	AAAGUGC	UAAAGUGCUUAUAGUGCAGGUAG	Hsa-Mir-122 5p	GGAGUGU	UGGAGUGUGACAAUGGUGUUUG	1.52377
Hsa-Mir-23-P3 3p	UCACAUU	AUCACAUUGCCAGGGAUUUCCAA	Hsa-Mir-122 5p	GGAGUGU	UGGAGUGUGACAAUGGUGUUUG	1.4224
Hsa-Mir-27-P3 3p	UCACAGU	UUCACAGUGGCUAAGUUCCGC	Hsa-Mir-122 5p	GGAGUGU	UGGAGUGUGACAAUGGUGUUUG	1.11286
Hsa-Mir-28-P1 5p	AGGAGCU	AAGGAGCUCACAGUCUAUUGAG	Hsa-Mir-122 5p	GGAGUGU	UGGAGUGUGACAAUGGUGUUUG	1.45185
Hsa-Mir-30-P2d 5p	GUAAACA	UGUAAACAUCCUACACUCUCAGCU	Hsa-Mir-122 5p	GGAGUGU	UGGAGUGUGACAAUGGUGUUUG	1.45185
Hsa-Mir-31 5p	GGCAAGA	AGGCAAGAUGCUGGCAUAGCUGU	Hsa-Mir-122 5p	GGAGUGU	UGGAGUGUGACAAUGGUGUUUG	1.97171
Hsa-Mir-103-P2 3p	GCAGCAU	AGCAGCAUUGUACAGGGCUAUGA	Hsa-Mir-122 5p	GGAGUGU	UGGAGUGUGACAAUGGUGUUUG	0.974462
Hsa-Mir-103-P4 3p	GCAGCAU	AGCAGCAUUGUACAGGGCUAUGA	Hsa-Mir-122 5p	GGAGUGU	UGGAGUGUGACAAUGGUGUUUG	0.974462
Hsa-Mir-105-P1 5p	CAAAUGC	UCAAAUGCUCAGACUCCUGUGGUG	Hsa-Mir-122 5p	GGAGUGU	UGGAGUGUGACAAUGGUGUUUG	1.97171
Hsa-Mir-105-P2 5p	CAAAUGC	UCAAAUGCUCAGACUCCUGUGGUG	Hsa-Mir-122 5p	GGAGUGU	UGGAGUGUGACAAUGGUGUUUG	1.97171
Hsa-Let-7-P1b 5p	GAGGUAG	UGAGGUAGGAGGUUGUAUAGUU	Hsa-Mir-124-P1-v1 3p	AAGGCAC	UAAGGCACGCGGUGAAUGCCAA	1.24912
Hsa-Mir-8-P1b 3p	AAUACUG	UAAUACUGCCGGGUAAUGAUGGA	Hsa-Mir-124-P1-v1 3p	AAGGCAC	UAAGGCACGCGGUGAAUGCCAA	0.825466
Hsa-Mir-8-P2a 3p	AACACUG	UAACACUGUCUGGUAACGAUGUU	Hsa-Mir-124-P1-v1 3p	AAGGCAC	UAAGGCACGCGGUGAAUGCCAA	1.16699
Hsa-Mir-8-P2b 3p	AACACUG	UAACACUGUCUGGUAAAGAUGGC	Hsa-Mir-124-P1-v1 3p	AAGGCAC	UAAGGCACGCGGUGAAUGCCAA	1.16699
Hsa-Mir-8-P3a 3p	AAUACUG	UAAUACUGUCUGGUAAAACCGU	Hsa-Mir-124-P1-v1 3p	AAGGCAC	UAAGGCACGCGGUGAAUGCCAA	0.998753
Hsa-Mir-17-P2a 5p	AAGGUGC	UAAGGUGCAUCUAGUGCAGAUAG	Hsa-Mir-124-P1-v1 3p	AAGGCAC	UAAGGCACGCGGUGAAUGCCAA	1.79842
Hsa-Mir-19-P2a 3p	GUGCAAA	UGUGCAAAUCCAUGCAAAACUGA	Hsa-Mir-124-P1-v1 3p	AAGGCAC	UAAGGCACGCGGUGAAUGCCAA	1.45185
Hsa-Mir-19-P2c 3p	GUGCAAA	UGUGCAAAUCCAUGCAAAACUGA	Hsa-Mir-124-P1-v1 3p	AAGGCAC	UAAGGCACGCGGUGAAUGCCAA	1.45185
Hsa-Mir-29-P2d 3p	AGCACCA	UAGCACCAUUUGAAAUCGGUUA	Hsa-Mir-124-P1-v1 3p	AAGGCAC	UAAGGCACGCGGUGAAUGCCAA	1.97171
Hsa-Mir-30-P1a 5p	GUAAACA	UGUAAACAUCCCCGACUGGAAGCU	Hsa-Mir-124-P1-v1 3p	AAGGCAC	UAAGGCACGCGGUGAAUGCCAA	1.79842
Hsa-Mir-30-P1b 5p	GUAAACA	UGUAAACAUCCUCGACUGGAAGCU	Hsa-Mir-124-P1-v1 3p	AAGGCAC	UAAGGCACGCGGUGAAUGCCAA	1.79842
Hsa-Mir-30-P1d 5p	GUAAACA	UGUAAACAUCCUUGACUGGAAGCU	Hsa-Mir-124-P1-v1 3p	AAGGCAC	UAAGGCACGCGGUGAAUGCCAA	1.45185
Hsa-Mir-33-P1 5p	UGCAUUG	GUGCAUUGCUGUUGCAUUGCA	Hsa-Mir-124-P1-v1 3p	AAGGCAC	UAAGGCACGCGGUGAAUGCCAA	1.73409
Hsa-Mir-92-P1c 3p	AUUGCAC	UAUUGCACUUGUCCCGGCCUGU	Hsa-Mir-124-P1-v1 3p	AAGGCAC	UAAGGCACGCGGUGAAUGCCAA	1.4224
Hsa-Mir-92-P1d 3p	AUUGCAC	UAUUGCACUCGUCCCGGCCUCC	Hsa-Mir-124-P1-v1 3p	AAGGCAC	UAAGGCACGCGGUGAAUGCCAA	1.24912
Hsa-Mir-92-P2a 3p	AUUGCAC	AAUUGCACUUUAGCAAUGGUGA	Hsa-Mir-124-P1-v1 3p	AAGGCAC	UAAGGCACGCGGUGAAUGCCAA	0.974462
Hsa-Mir-92-P2c 3p	AUUGCAC	AAUUGCACGGUAUCCAUCUGUA	Hsa-Mir-124-P1-v1 3p	AAGGCAC	UAAGGCACGCGGUGAAUGCCAA	1.10527
Hsa-Mir-92-P2d 3p	AUUGCAC	CAUUGCACUUGUCUCGGUCUGA	Hsa-Mir-124-P1-v1 3p	AAGGCAC	UAAGGCACGCGGUGAAUGCCAA	1.52377
Hsa-Mir-95-P1 3p	UCAACGG	UUCAACGGGUAUUUAUUGAGCA	Hsa-Mir-124-P1-v1 3p	AAGGCAC	UAAGGCACGCGGUGAAUGCCAA	1.4224
Hsa-Mir-95-P2 3p	UCAACAG	AUCAACAGACAUUAAUUGGGCGC	Hsa-Mir-124-P1-v1 3p	AAGGCAC	UAAGGCACGCGGUGAAUGCCAA	1.97171
Hsa-Mir-96-P2 5p	UUGGCAA	UUUGGCAAUGGUAGAACUCACACU	Hsa-Mir-124-P1-v1 3p	AAGGCAC	UAAGGCACGCGGUGAAUGCCAA	0.993702
Hsa-Mir-96-P3-v1 5p	AUGGCAC	UAUGGCACUGGUAGAAUUCACU	Hsa-Mir-124-P1-v1 3p	AAGGCAC	UAAGGCACGCGGUGAAUGCCAA	0.689234
Hsa-Let-7-P1c 5p	GAGGUAG	UGAGGUAGUAGGUUGUAUGGUU	Hsa-Mir-124-P1-v2 3p	UAAGGCA	UUAAGGCACGCGGUGAAUGCCA	1.17719
Hsa-Let-7-P1d 5p	GAGGUAG	UGAGGUAGUAGGUUGUAUAGUU	Hsa-Mir-124-P1-v2 3p	UAAGGCA	UUAAGGCACGCGGUGAAUGCCA	1.52377
Hsa-Let-7-P2a1 5p	GAGGUAG	UGAGGUAGUAGGUUGUAUAGUU	Hsa-Mir-124-P1-v2 3p	UAAGGCA	UUAAGGCACGCGGUGAAUGCCA	1.52377
Hsa-Let-7-P2a2 5p	GAGGUAG	UGAGGUAGUAGGUUGUAUAGUU	Hsa-Mir-124-P1-v2 3p	UAAGGCA	UUAAGGCACGCGGUGAAUGCCA	1.52377
Hsa-Let-7-P2b3 5p	GAGGUAG	UGAGGUAGUAAGUUGUAUUGUU	Hsa-Mir-124-P1-v2 3p	UAAGGCA	UUAAGGCACGCGGUGAAUGCCA	1.4224
Hsa-Let-7-P2c1 5p	GAGGUAG	AGAGGUAGUAGGUUGCAUAGUU	Hsa-Mir-124-P1-v2 3p	UAAGGCA	UUAAGGCACGCGGUGAAUGCCA	1.97171
Hsa-Mir-15-P1c 5p	AGCAGCA	CAGCAGCAAUUCAUGUUUUGAA	Hsa-Mir-124-P1-v2 3p	UAAGGCA	UUAAGGCACGCGGUGAAUGCCA	1.79842
Hsa-Mir-15-P1d 5p	AGCAGCA	CAGCAGCACACUGUGGUUUGUA	Hsa-Mir-124-P1-v2 3p	UAAGGCA	UUAAGGCACGCGGUGAAUGCCA	1.04949
Hsa-Mir-15-P2a 5p	AGCAGCA	UAGCAGCACGUAAAUAUUGGCG	Hsa-Mir-124-P1-v2 3p	UAAGGCA	UUAAGGCACGCGGUGAAUGCCA	1.04949
Hsa-Mir-15-P2b 5p	AGCAGCA	UAGCAGCACGUAAAUAUUGGCGU	Hsa-Mir-124-P1-v2 3p	UAAGGCA	UUAAGGCACGCGGUGAAUGCCA	1.04949
Hsa-Mir-15-P2c 5p	AGCAGCG	UAGCAGCGGGAACAGUUCUGCAG	Hsa-Mir-124-P1-v2 3p	UAAGGCA	UUAAGGCACGCGGUGAAUGCCA	1.79842
Hsa-Mir-15-P2d 5p	AGCAGCA	UAGCAGCACAGAAAUAUUGGCA	Hsa-Mir-124-P1-v2 3p	UAAGGCA	UUAAGGCACGCGGUGAAUGCCA	0.993702
Hsa-Mir-23-P3 3p	UCACAUU	AUCACAUUGCCAGGGAUUUCCAA	Hsa-Mir-124-P1-v2 3p	UAAGGCA	UUAAGGCACGCGGUGAAUGCCA	0.998753
Hsa-Mir-26-P2 5p	UCAAGUA	UUCAAGUAAUUCAGGAUAGGUU	Hsa-Mir-124-P1-v2 3p	UAAGGCA	UUAAGGCACGCGGUGAAUGCCA	1.4224
Hsa-Mir-26-P4 5p	UCAAGUA	UUCAAGUAAUCCAGGAUAGGCU	Hsa-Mir-124-P1-v2 3p	UAAGGCA	UUAAGGCACGCGGUGAAUGCCA	0.998753
Hsa-Mir-101-P1-v2 3p	UACAGUA	GUACAGUACUGUGAUAACUGAA	Hsa-Mir-124-P1-v2 3p	UAAGGCA	UUAAGGCACGCGGUGAAUGCCA	1.24912
Hsa-Mir-101-P2-v1 3p	ACAGUAC	UACAGUACUGUGAUAACUGAAG	Hsa-Mir-124-P1-v2 3p	UAAGGCA	UUAAGGCACGCGGUGAAUGCCA	1.17719
Hsa-Mir-101-P2-v2 3p	UACAGUA	GUACAGUACUGUGAUAACUGAA	Hsa-Mir-124-P1-v2 3p	UAAGGCA	UUAAGGCACGCGGUGAAUGCCA	1.24912
Hsa-Mir-8-P1b 3p	AAUACUG	UAAUACUGCCGGGUAAUGAUGGA	Hsa-Mir-124-P2-v1 3p	AAGGCAC	UAAGGCACGCGGUGAAUGCCAA	0.825466
Hsa-Mir-8-P2a 3p	AACACUG	UAACACUGUCUGGUAACGAUGUU	Hsa-Mir-124-P2-v1 3p	AAGGCAC	UAAGGCACGCGGUGAAUGCCAA	1.16699
Hsa-Mir-8-P2b 3p	AACACUG	UAACACUGUCUGGUAAAGAUGGC	Hsa-Mir-124-P2-v1 3p	AAGGCAC	UAAGGCACGCGGUGAAUGCCAA	1.16699
Hsa-Mir-8-P3a 3p	AAUACUG	UAAUACUGUCUGGUAAAACCGU	Hsa-Mir-124-P2-v1 3p	AAGGCAC	UAAGGCACGCGGUGAAUGCCAA	0.998753
Hsa-Mir-17-P2a 5p	AAGGUGC	UAAGGUGCAUCUAGUGCAGAUAG	Hsa-Mir-124-P2-v1 3p	AAGGCAC	UAAGGCACGCGGUGAAUGCCAA	1.79842
Hsa-Mir-19-P2a 3p	GUGCAAA	UGUGCAAAUCCAUGCAAAACUGA	Hsa-Mir-124-P2-v1 3p	AAGGCAC	UAAGGCACGCGGUGAAUGCCAA	1.45185
Hsa-Mir-19-P2c 3p	GUGCAAA	UGUGCAAAUCCAUGCAAAACUGA	Hsa-Mir-124-P2-v1 3p	AAGGCAC	UAAGGCACGCGGUGAAUGCCAA	1.45185
Hsa-Mir-29-P2d 3p	AGCACCA	UAGCACCAUUUGAAAUCGGUUA	Hsa-Mir-124-P2-v1 3p	AAGGCAC	UAAGGCACGCGGUGAAUGCCAA	1.97171
Hsa-Mir-30-P1a 5p	GUAAACA	UGUAAACAUCCCCGACUGGAAGCU	Hsa-Mir-124-P2-v1 3p	AAGGCAC	UAAGGCACGCGGUGAAUGCCAA	1.79842
Hsa-Mir-30-P1b 5p	GUAAACA	UGUAAACAUCCUCGACUGGAAGCU	Hsa-Mir-124-P2-v1 3p	AAGGCAC	UAAGGCACGCGGUGAAUGCCAA	1.79842
Hsa-Mir-30-P1d 5p	GUAAACA	UGUAAACAUCCUUGACUGGAAGCU	Hsa-Mir-124-P2-v1 3p	AAGGCAC	UAAGGCACGCGGUGAAUGCCAA	1.45185
Hsa-Mir-33-P1 5p	UGCAUUG	GUGCAUUGCUGUUGCAUUGCA	Hsa-Mir-124-P2-v1 3p	AAGGCAC	UAAGGCACGCGGUGAAUGCCAA	1.73409
Hsa-Mir-92-P1c 3p	AUUGCAC	UAUUGCACUUGUCCCGGCCUGU	Hsa-Mir-124-P2-v1 3p	AAGGCAC	UAAGGCACGCGGUGAAUGCCAA	1.4224
Hsa-Mir-92-P1d 3p	AUUGCAC	UAUUGCACUCGUCCCGGCCUCC	Hsa-Mir-124-P2-v1 3p	AAGGCAC	UAAGGCACGCGGUGAAUGCCAA	1.24912
Hsa-Mir-92-P2a 3p	AUUGCAC	AAUUGCACUUUAGCAAUGGUGA	Hsa-Mir-124-P2-v1 3p	AAGGCAC	UAAGGCACGCGGUGAAUGCCAA	0.974462
Hsa-Mir-92-P2c 3p	AUUGCAC	AAUUGCACGGUAUCCAUCUGUA	Hsa-Mir-124-P2-v1 3p	AAGGCAC	UAAGGCACGCGGUGAAUGCCAA	1.10527
Hsa-Mir-92-P2d 3p	AUUGCAC	CAUUGCACUUGUCUCGGUCUGA	Hsa-Mir-124-P2-v1 3p	AAGGCAC	UAAGGCACGCGGUGAAUGCCAA	1.52377
Hsa-Mir-95-P1 3p	UCAACGG	UUCAACGGGUAUUUAUUGAGCA	Hsa-Mir-124-P2-v1 3p	AAGGCAC	UAAGGCACGCGGUGAAUGCCAA	1.4224
Hsa-Mir-95-P2 3p	UCAACAG	AUCAACAGACAUUAAUUGGGCGC	Hsa-Mir-124-P2-v1 3p	AAGGCAC	UAAGGCACGCGGUGAAUGCCAA	1.97171
Hsa-Mir-96-P2 5p	UUGGCAA	UUUGGCAAUGGUAGAACUCACACU	Hsa-Mir-124-P2-v1 3p	AAGGCAC	UAAGGCACGCGGUGAAUGCCAA	0.993702
Hsa-Mir-96-P3-v1 5p	AUGGCAC	UAUGGCACUGGUAGAAUUCACU	Hsa-Mir-124-P2-v1 3p	AAGGCAC	UAAGGCACGCGGUGAAUGCCAA	0.689234
Hsa-Let-7-P1c 5p	GAGGUAG	UGAGGUAGUAGGUUGUAUGGUU	Hsa-Mir-124-P2-v2 3p	UAAGGCA	UUAAGGCACGCGGUGAAUGCCA	1.17719
Hsa-Let-7-P1d 5p	GAGGUAG	UGAGGUAGUAGGUUGUAUAGUU	Hsa-Mir-124-P2-v2 3p	UAAGGCA	UUAAGGCACGCGGUGAAUGCCA	1.52377
Hsa-Let-7-P2a1 5p	GAGGUAG	UGAGGUAGUAGGUUGUAUAGUU	Hsa-Mir-124-P2-v2 3p	UAAGGCA	UUAAGGCACGCGGUGAAUGCCA	1.52377
Hsa-Let-7-P2a2 5p	GAGGUAG	UGAGGUAGUAGGUUGUAUAGUU	Hsa-Mir-124-P2-v2 3p	UAAGGCA	UUAAGGCACGCGGUGAAUGCCA	1.52377
Hsa-Let-7-P2b3 5p	GAGGUAG	UGAGGUAGUAAGUUGUAUUGUU	Hsa-Mir-124-P2-v2 3p	UAAGGCA	UUAAGGCACGCGGUGAAUGCCA	1.4224
Hsa-Let-7-P2c1 5p	GAGGUAG	AGAGGUAGUAGGUUGCAUAGUU	Hsa-Mir-124-P2-v2 3p	UAAGGCA	UUAAGGCACGCGGUGAAUGCCA	1.97171
Hsa-Mir-15-P1c 5p	AGCAGCA	CAGCAGCAAUUCAUGUUUUGAA	Hsa-Mir-124-P2-v2 3p	UAAGGCA	UUAAGGCACGCGGUGAAUGCCA	1.79842
Hsa-Mir-15-P1d 5p	AGCAGCA	CAGCAGCACACUGUGGUUUGUA	Hsa-Mir-124-P2-v2 3p	UAAGGCA	UUAAGGCACGCGGUGAAUGCCA	1.04949
Hsa-Mir-15-P2a 5p	AGCAGCA	UAGCAGCACGUAAAUAUUGGCG	Hsa-Mir-124-P2-v2 3p	UAAGGCA	UUAAGGCACGCGGUGAAUGCCA	1.04949
Hsa-Mir-15-P2b 5p	AGCAGCA	UAGCAGCACGUAAAUAUUGGCGU	Hsa-Mir-124-P2-v2 3p	UAAGGCA	UUAAGGCACGCGGUGAAUGCCA	1.04949
Hsa-Mir-15-P2c 5p	AGCAGCG	UAGCAGCGGGAACAGUUCUGCAG	Hsa-Mir-124-P2-v2 3p	UAAGGCA	UUAAGGCACGCGGUGAAUGCCA	1.79842
Hsa-Mir-15-P2d 5p	AGCAGCA	UAGCAGCACAGAAAUAUUGGCA	Hsa-Mir-124-P2-v2 3p	UAAGGCA	UUAAGGCACGCGGUGAAUGCCA	0.993702
Hsa-Mir-23-P3 3p	UCACAUU	AUCACAUUGCCAGGGAUUUCCAA	Hsa-Mir-124-P2-v2 3p	UAAGGCA	UUAAGGCACGCGGUGAAUGCCA	0.998753
Hsa-Mir-26-P2 5p	UCAAGUA	UUCAAGUAAUUCAGGAUAGGUU	Hsa-Mir-124-P2-v2 3p	UAAGGCA	UUAAGGCACGCGGUGAAUGCCA	1.4224
Hsa-Mir-26-P4 5p	UCAAGUA	UUCAAGUAAUCCAGGAUAGGCU	Hsa-Mir-124-P2-v2 3p	UAAGGCA	UUAAGGCACGCGGUGAAUGCCA	0.998753
Hsa-Mir-101-P1-v2 3p	UACAGUA	GUACAGUACUGUGAUAACUGAA	Hsa-Mir-124-P2-v2 3p	UAAGGCA	UUAAGGCACGCGGUGAAUGCCA	1.24912
Hsa-Mir-101-P2-v1 3p	ACAGUAC	UACAGUACUGUGAUAACUGAAG	Hsa-Mir-124-P2-v2 3p	UAAGGCA	UUAAGGCACGCGGUGAAUGCCA	1.17719
Hsa-Mir-101-P2-v2 3p	UACAGUA	GUACAGUACUGUGAUAACUGAA	Hsa-Mir-124-P2-v2 3p	UAAGGCA	UUAAGGCACGCGGUGAAUGCCA	1.24912
Hsa-Mir-8-P1b 3p	AAUACUG	UAAUACUGCCGGGUAAUGAUGGA	Hsa-Mir-124-P3-v1 3p	AAGGCAC	UAAGGCACGCGGUGAAUGCCAA	0.825466
Hsa-Mir-8-P2a 3p	AACACUG	UAACACUGUCUGGUAACGAUGUU	Hsa-Mir-124-P3-v1 3p	AAGGCAC	UAAGGCACGCGGUGAAUGCCAA	1.16699
Hsa-Mir-8-P2b 3p	AACACUG	UAACACUGUCUGGUAAAGAUGGC	Hsa-Mir-124-P3-v1 3p	AAGGCAC	UAAGGCACGCGGUGAAUGCCAA	1.16699
Hsa-Mir-8-P3a 3p	AAUACUG	UAAUACUGUCUGGUAAAACCGU	Hsa-Mir-124-P3-v1 3p	AAGGCAC	UAAGGCACGCGGUGAAUGCCAA	0.998753
Hsa-Mir-17-P2a 5p	AAGGUGC	UAAGGUGCAUCUAGUGCAGAUAG	Hsa-Mir-124-P3-v1 3p	AAGGCAC	UAAGGCACGCGGUGAAUGCCAA	1.79842
Hsa-Mir-19-P2a 3p	GUGCAAA	UGUGCAAAUCCAUGCAAAACUGA	Hsa-Mir-124-P3-v1 3p	AAGGCAC	UAAGGCACGCGGUGAAUGCCAA	1.45185
Hsa-Mir-19-P2c 3p	GUGCAAA	UGUGCAAAUCCAUGCAAAACUGA	Hsa-Mir-124-P3-v1 3p	AAGGCAC	UAAGGCACGCGGUGAAUGCCAA	1.45185
Hsa-Mir-29-P2d 3p	AGCACCA	UAGCACCAUUUGAAAUCGGUUA	Hsa-Mir-124-P3-v1 3p	AAGGCAC	UAAGGCACGCGGUGAAUGCCAA	1.97171
Hsa-Mir-30-P1a 5p	GUAAACA	UGUAAACAUCCCCGACUGGAAGCU	Hsa-Mir-124-P3-v1 3p	AAGGCAC	UAAGGCACGCGGUGAAUGCCAA	1.79842
Hsa-Mir-30-P1b 5p	GUAAACA	UGUAAACAUCCUCGACUGGAAGCU	Hsa-Mir-124-P3-v1 3p	AAGGCAC	UAAGGCACGCGGUGAAUGCCAA	1.79842
Hsa-Mir-30-P1d 5p	GUAAACA	UGUAAACAUCCUUGACUGGAAGCU	Hsa-Mir-124-P3-v1 3p	AAGGCAC	UAAGGCACGCGGUGAAUGCCAA	1.45185
Hsa-Mir-33-P1 5p	UGCAUUG	GUGCAUUGCUGUUGCAUUGCA	Hsa-Mir-124-P3-v1 3p	AAGGCAC	UAAGGCACGCGGUGAAUGCCAA	1.73409
Hsa-Mir-92-P1c 3p	AUUGCAC	UAUUGCACUUGUCCCGGCCUGU	Hsa-Mir-124-P3-v1 3p	AAGGCAC	UAAGGCACGCGGUGAAUGCCAA	1.4224
Hsa-Mir-92-P1d 3p	AUUGCAC	UAUUGCACUCGUCCCGGCCUCC	Hsa-Mir-124-P3-v1 3p	AAGGCAC	UAAGGCACGCGGUGAAUGCCAA	1.24912
Hsa-Mir-92-P2a 3p	AUUGCAC	AAUUGCACUUUAGCAAUGGUGA	Hsa-Mir-124-P3-v1 3p	AAGGCAC	UAAGGCACGCGGUGAAUGCCAA	0.974462
Hsa-Mir-92-P2c 3p	AUUGCAC	AAUUGCACGGUAUCCAUCUGUA	Hsa-Mir-124-P3-v1 3p	AAGGCAC	UAAGGCACGCGGUGAAUGCCAA	1.10527
Hsa-Mir-92-P2d 3p	AUUGCAC	CAUUGCACUUGUCUCGGUCUGA	Hsa-Mir-124-P3-v1 3p	AAGGCAC	UAAGGCACGCGGUGAAUGCCAA	1.52377
Hsa-Mir-95-P1 3p	UCAACGG	UUCAACGGGUAUUUAUUGAGCA	Hsa-Mir-124-P3-v1 3p	AAGGCAC	UAAGGCACGCGGUGAAUGCCAA	1.4224
Hsa-Mir-95-P2 3p	UCAACAG	AUCAACAGACAUUAAUUGGGCGC	Hsa-Mir-124-P3-v1 3p	AAGGCAC	UAAGGCACGCGGUGAAUGCCAA	1.97171
Hsa-Mir-96-P2 5p	UUGGCAA	UUUGGCAAUGGUAGAACUCACACU	Hsa-Mir-124-P3-v1 3p	AAGGCAC	UAAGGCACGCGGUGAAUGCCAA	0.993702
Hsa-Mir-96-P3-v1 5p	AUGGCAC	UAUGGCACUGGUAGAAUUCACU	Hsa-Mir-124-P3-v1 3p	AAGGCAC	UAAGGCACGCGGUGAAUGCCAA	0.689234
Hsa-Let-7-P1c 5p	GAGGUAG	UGAGGUAGUAGGUUGUAUGGUU	Hsa-Mir-124-P3-v2 3p	UAAGGCA	UUAAGGCACGCGGUGAAUGCCA	1.17719
Hsa-Let-7-P1d 5p	GAGGUAG	UGAGGUAGUAGGUUGUAUAGUU	Hsa-Mir-124-P3-v2 3p	UAAGGCA	UUAAGGCACGCGGUGAAUGCCA	1.52377
Hsa-Let-7-P2a1 5p	GAGGUAG	UGAGGUAGUAGGUUGUAUAGUU	Hsa-Mir-124-P3-v2 3p	UAAGGCA	UUAAGGCACGCGGUGAAUGCCA	1.52377
Hsa-Let-7-P2a2 5p	GAGGUAG	UGAGGUAGUAGGUUGUAUAGUU	Hsa-Mir-124-P3-v2 3p	UAAGGCA	UUAAGGCACGCGGUGAAUGCCA	1.52377
Hsa-Let-7-P2b3 5p	GAGGUAG	UGAGGUAGUAAGUUGUAUUGUU	Hsa-Mir-124-P3-v2 3p	UAAGGCA	UUAAGGCACGCGGUGAAUGCCA	1.4224
Hsa-Let-7-P2c1 5p	GAGGUAG	AGAGGUAGUAGGUUGCAUAGUU	Hsa-Mir-124-P3-v2 3p	UAAGGCA	UUAAGGCACGCGGUGAAUGCCA	1.97171
Hsa-Mir-15-P1c 5p	AGCAGCA	CAGCAGCAAUUCAUGUUUUGAA	Hsa-Mir-124-P3-v2 3p	UAAGGCA	UUAAGGCACGCGGUGAAUGCCA	1.79842
Hsa-Mir-15-P1d 5p	AGCAGCA	CAGCAGCACACUGUGGUUUGUA	Hsa-Mir-124-P3-v2 3p	UAAGGCA	UUAAGGCACGCGGUGAAUGCCA	1.04949
Hsa-Mir-15-P2a 5p	AGCAGCA	UAGCAGCACGUAAAUAUUGGCG	Hsa-Mir-124-P3-v2 3p	UAAGGCA	UUAAGGCACGCGGUGAAUGCCA	1.04949
Hsa-Mir-15-P2b 5p	AGCAGCA	UAGCAGCACGUAAAUAUUGGCGU	Hsa-Mir-124-P3-v2 3p	UAAGGCA	UUAAGGCACGCGGUGAAUGCCA	1.04949
Hsa-Mir-15-P2c 5p	AGCAGCG	UAGCAGCGGGAACAGUUCUGCAG	Hsa-Mir-124-P3-v2 3p	UAAGGCA	UUAAGGCACGCGGUGAAUGCCA	1.79842
Hsa-Mir-15-P2d 5p	AGCAGCA	UAGCAGCACAGAAAUAUUGGCA	Hsa-Mir-124-P3-v2 3p	UAAGGCA	UUAAGGCACGCGGUGAAUGCCA	0.993702
Hsa-Mir-23-P3 3p	UCACAUU	AUCACAUUGCCAGGGAUUUCCAA	Hsa-Mir-124-P3-v2 3p	UAAGGCA	UUAAGGCACGCGGUGAAUGCCA	0.998753
Hsa-Mir-26-P2 5p	UCAAGUA	UUCAAGUAAUUCAGGAUAGGUU	Hsa-Mir-124-P3-v2 3p	UAAGGCA	UUAAGGCACGCGGUGAAUGCCA	1.4224
Hsa-Mir-26-P4 5p	UCAAGUA	UUCAAGUAAUCCAGGAUAGGCU	Hsa-Mir-124-P3-v2 3p	UAAGGCA	UUAAGGCACGCGGUGAAUGCCA	0.998753
Hsa-Mir-101-P1-v2 3p	UACAGUA	GUACAGUACUGUGAUAACUGAA	Hsa-Mir-124-P3-v2 3p	UAAGGCA	UUAAGGCACGCGGUGAAUGCCA	1.24912
Hsa-Mir-101-P2-v1 3p	ACAGUAC	UACAGUACUGUGAUAACUGAAG	Hsa-Mir-124-P3-v2 3p	UAAGGCA	UUAAGGCACGCGGUGAAUGCCA	1.17719
Hsa-Mir-101-P2-v2 3p	UACAGUA	GUACAGUACUGUGAUAACUGAA	Hsa-Mir-124-P3-v2 3p	UAAGGCA	UUAAGGCACGCGGUGAAUGCCA	1.24912
Hsa-Let-7-P1d 5p	GAGGUAG	UGAGGUAGUAGGUUGUAUAGUU	Hsa-Mir-126-P2-v1 3p	CGUACCG	UCGUACCGUGAGUAAUAAUGCG	1.79842
Hsa-Let-7-P2a1 5p	GAGGUAG	UGAGGUAGUAGGUUGUAUAGUU	Hsa-Mir-126-P2-v1 3p	CGUACCG	UCGUACCGUGAGUAAUAAUGCG	1.79842
Hsa-Let-7-P2a2 5p	GAGGUAG	UGAGGUAGUAGGUUGUAUAGUU	Hsa-Mir-126-P2-v1 3p	CGUACCG	UCGUACCGUGAGUAAUAAUGCG	1.79842
Hsa-Mir-8-P1b 3p	AAUACUG	UAAUACUGCCGGGUAAUGAUGGA	Hsa-Mir-126-P2-v1 3p	CGUACCG	UCGUACCGUGAGUAAUAAUGCG	1.4224
Hsa-Mir-8-P3a 3p	AAUACUG	UAAUACUGUCUGGUAAAACCGU	Hsa-Mir-126-P2-v1 3p	CGUACCG	UCGUACCGUGAGUAAUAAUGCG	0.998753
Hsa-Mir-9-P1 5p	CUUUGGU	UCUUUGGUUAUCUAGCUGUAUGA	Hsa-Mir-126-P2-v1 3p	CGUACCG	UCGUACCGUGAGUAAUAAUGCG	1.52377
Hsa-Mir-15-P2b 5p	AGCAGCA	UAGCAGCACGUAAAUAUUGGCGU	Hsa-Mir-126-P2-v1 3p	CGUACCG	UCGUACCGUGAGUAAUAAUGCG	1.16699
Hsa-Mir-15-P2c 5p	AGCAGCG	UAGCAGCGGGAACAGUUCUGCAG	Hsa-Mir-126-P2-v1 3p	CGUACCG	UCGUACCGUGAGUAAUAAUGCG	0.7241
Hsa-Mir-29-P2d 3p	AGCACCA	UAGCACCAUUUGAAAUCGGUUA	Hsa-Mir-126-P2-v1 3p	CGUACCG	UCGUACCGUGAGUAAUAAUGCG	0.993702
Hsa-Mir-34-P2a 5p	GGCAGUG	AGGCAGUGUCAUUAGCUGAUUGU	Hsa-Mir-126-P2-v1 3p	CGUACCG	UCGUACCGUGAGUAAUAAUGCG	1.52377
Hsa-Mir-95-P2 3p	UCAACAG	AUCAACAGACAUUAAUUGGGCGC	Hsa-Mir-126-P2-v1 3p	CGUACCG	UCGUACCGUGAGUAAUAAUGCG	0.873096
Hsa-Mir-15-P1c 5p	AGCAGCA	CAGCAGCAAUUCAUGUUUUGAA	Hsa-Mir-126-P2-v2 5p	AUUAUUA	CAUUAUUACUUUUGGUACGCG	1.33173
Hsa-Mir-15-P1d 5p	AGCAGCA	CAGCAGCACACUGUGGUUUGUA	Hsa-Mir-126-P2-v2 5p	AUUAUUA	CAUUAUUACUUUUGGUACGCG	1.73409
Hsa-Mir-15-P2a 5p	AGCAGCA	UAGCAGCACGUAAAUAUUGGCG	Hsa-Mir-126-P2-v2 5p	AUUAUUA	CAUUAUUACUUUUGGUACGCG	2.28339
Hsa-Mir-15-P2b 5p	AGCAGCA	UAGCAGCACGUAAAUAUUGGCGU	Hsa-Mir-126-P2-v2 5p	AUUAUUA	CAUUAUUACUUUUGGUACGCG	2.28339
Hsa-Mir-26-P2 5p	UCAAGUA	UUCAAGUAAUUCAGGAUAGGUU	Hsa-Mir-126-P2-v2 5p	AUUAUUA	CAUUAUUACUUUUGGUACGCG	1.47867
Hsa-Mir-26-P4 5p	UCAAGUA	UUCAAGUAAUCCAGGAUAGGCU	Hsa-Mir-126-P2-v2 5p	AUUAUUA	CAUUAUUACUUUUGGUACGCG	1.73409
Hsa-Mir-33-P3 5p	UGCAUUG	GUGCAUUGUAGUUGCAUUGCA	Hsa-Mir-126-P2-v2 5p	AUUAUUA	CAUUAUUACUUUUGGUACGCG	1.33173
Hsa-Mir-34-P3b 3p	GGCAGUG	CAGCCACAACUACCCUGCCAC	Hsa-Mir-126-P2-v2 5p	AUUAUUA	CAUUAUUACUUUUGGUACGCG	2.28339
Hsa-Mir-95-P3-v2 5p	CAGUAAA	UCAGUAAAUGUUUAUUAGAUGA	Hsa-Mir-126-P2-v2 5p	AUUAUUA	CAUUAUUACUUUUGGUACGCG	1.66217
Hsa-Mir-8-P1b 3p	AAUACUG	UAAUACUGCCGGGUAAUGAUGGA	Hsa-Mir-126-P2-v3 3p	UCGUACC	CUCGUACCGUGAGUAAUAAUGCG	1.31584
Hsa-Mir-22-P1b 3p	AGCUGCC	AAGCUGCCAGUUGAAGAACUGU	Hsa-Mir-126-P2-v3 3p	UCGUACC	CUCGUACCGUGAGUAAUAAUGCG	1.45185
Hsa-Mir-23-P2 3p	UCACAUU	AUCACAUUGCCAGGGAUUACCAC	Hsa-Mir-126-P2-v3 3p	UCGUACC	CUCGUACCGUGAGUAAUAAUGCG	1.45574
Hsa-Mir-24-P3 3p	GGCUCAG	UGGCUCAGUUCAGCAGGAACAG	Hsa-Mir-126-P2-v3 3p	UCGUACC	CUCGUACCGUGAGUAAUAAUGCG	1.79842
Hsa-Mir-96-P1 5p	UUGGCAC	UUUGGCACUAGCACAUUUUUGCU	Hsa-Mir-126-P2-v3 3p	UCGUACC	CUCGUACCGUGAGUAAUAAUGCG	1.27225
Hsa-Let-7-P1c 5p	GAGGUAG	UGAGGUAGUAGGUUGUAUGGUU	Hsa-Mir-127 3p	CGGAUCC	UCGGAUCCGUCUGAGCUUGGCU	1.45185
Hsa-Let-7-P1d 5p	GAGGUAG	UGAGGUAGUAGGUUGUAUAGUU	Hsa-Mir-127 3p	CGGAUCC	UCGGAUCCGUCUGAGCUUGGCU	1.79842
Hsa-Let-7-P2a1 5p	GAGGUAG	UGAGGUAGUAGGUUGUAUAGUU	Hsa-Mir-127 3p	CGGAUCC	UCGGAUCCGUCUGAGCUUGGCU	1.79842
Hsa-Let-7-P2a2 5p	GAGGUAG	UGAGGUAGUAGGUUGUAUAGUU	Hsa-Mir-127 3p	CGGAUCC	UCGGAUCCGUCUGAGCUUGGCU	1.79842
Hsa-Let-7-P2a3 5p	GAGGUAG	UGAGGUAGUAGAUUGUAUAGUU	Hsa-Mir-127 3p	CGGAUCC	UCGGAUCCGUCUGAGCUUGGCU	1.79842
Hsa-Let-7-P2b1 5p	GAGGUAG	UGAGGUAGUAGAUUGUAUAGUU	Hsa-Mir-127 3p	CGGAUCC	UCGGAUCCGUCUGAGCUUGGCU	1.79842
Hsa-Let-7-P2b2 5p	GAGGUAG	UGAGGUAGUAGGUUGUGUGGUU	Hsa-Mir-127 3p	CGGAUCC	UCGGAUCCGUCUGAGCUUGGCU	1.45185
Hsa-Let-7-P2c3 5p	GAGGUAG	UGAGGUAGUAGUUUGUACAGUU	Hsa-Mir-127 3p	CGGAUCC	UCGGAUCCGUCUGAGCUUGGCU	1.97171
Hsa-Mir-1-P1 3p	GGAAUGU	UGGAAUGUAAAGAAGUAUGUAU	Hsa-Mir-127 3p	CGGAUCC	UCGGAUCCGUCUGAGCUUGGCU	1.17719
Hsa-Mir-1-P2 3p	GGAAUGU	UGGAAUGUAAGGAAGUGUGUGG	Hsa-Mir-127 3p	CGGAUCC	UCGGAUCCGUCUGAGCUUGGCU	1.4224
Hsa-Mir-1-P3 3p	GGAAUGU	UGGAAUGUAAAGAAGUAUGUAU	Hsa-Mir-127 3p	CGGAUCC	UCGGAUCCGUCUGAGCUUGGCU	1.17719
Hsa-Mir-7-P1 5p	GGAAGAC	UGGAAGACUAGUGAUUUUGUUGUU	Hsa-Mir-127 3p	CGGAUCC	UCGGAUCCGUCUGAGCUUGGCU	0.998753
Hsa-Mir-7-P2 5p	GGAAGAC	UGGAAGACUAGUGAUUUUGUUGUU	Hsa-Mir-127 3p	CGGAUCC	UCGGAUCCGUCUGAGCUUGGCU	0.998753
Hsa-Mir-7-P4 5p	GGAAGAC	UGGAAGACUAGUGAUUUUGUUGUU	Hsa-Mir-127 3p	CGGAUCC	UCGGAUCCGUCUGAGCUUGGCU	0.998753
Hsa-Mir-10-P3d 5p	CCCUGAG	UCCCUGAGACCCUAACUUGUGA	Hsa-Mir-127 3p	CGGAUCC	UCGGAUCCGUCUGAGCUUGGCU	1.45185
Hsa-Mir-15-P1c 5p	AGCAGCA	CAGCAGCAAUUCAUGUUUUGAA	Hsa-Mir-127 3p	CGGAUCC	UCGGAUCCGUCUGAGCUUGGCU	1.52377
Hsa-Mir-15-P1d 5p	AGCAGCA	CAGCAGCACACUGUGGUUUGUA	Hsa-Mir-127 3p	CGGAUCC	UCGGAUCCGUCUGAGCUUGGCU	1.10527
Hsa-Mir-15-P2a 5p	AGCAGCA	UAGCAGCACGUAAAUAUUGGCG	Hsa-Mir-127 3p	CGGAUCC	UCGGAUCCGUCUGAGCUUGGCU	1.10527
Hsa-Mir-15-P2b 5p	AGCAGCA	UAGCAGCACGUAAAUAUUGGCGU	Hsa-Mir-127 3p	CGGAUCC	UCGGAUCCGUCUGAGCUUGGCU	1.10527
Hsa-Mir-15-P2c 5p	AGCAGCG	UAGCAGCGGGAACAGUUCUGCAG	Hsa-Mir-127 3p	CGGAUCC	UCGGAUCCGUCUGAGCUUGGCU	1.10527
Hsa-Mir-27-P2 3p	UCACAGU	UUCACAGUGGCUAAGUUCUGC	Hsa-Mir-127 3p	CGGAUCC	UCGGAUCCGUCUGAGCUUGGCU	1.18478
Hsa-Mir-27-P3 3p	UCACAGU	UUCACAGUGGCUAAGUUCCGC	Hsa-Mir-127 3p	CGGAUCC	UCGGAUCCGUCUGAGCUUGGCU	1.18478
Hsa-Mir-30-P1b 5p	GUAAACA	UGUAAACAUCCUCGACUGGAAGCU	Hsa-Mir-127 3p	CGGAUCC	UCGGAUCCGUCUGAGCUUGGCU	1.4224
Hsa-Mir-30-P1d 5p	GUAAACA	UGUAAACAUCCUUGACUGGAAGCU	Hsa-Mir-127 3p	CGGAUCC	UCGGAUCCGUCUGAGCUUGGCU	1.4224
Hsa-Mir-30-P2a 5p	GUAAACA	UGUAAACAUCCUACACUCAGCU	Hsa-Mir-127 3p	CGGAUCC	UCGGAUCCGUCUGAGCUUGGCU	1.04949
Hsa-Mir-30-P2b 5p	GUAAACA	UGUAAACAUCCUACACUCUCAGCU	Hsa-Mir-127 3p	CGGAUCC	UCGGAUCCGUCUGAGCUUGGCU	1.79842
Hsa-Mir-30-P2d 5p	GUAAACA	UGUAAACAUCCUACACUCUCAGCU	Hsa-Mir-127 3p	CGGAUCC	UCGGAUCCGUCUGAGCUUGGCU	1.79842
Hsa-Mir-105-P2 5p	CAAAUGC	UCAAAUGCUCAGACUCCUGUGGUG	Hsa-Mir-127 3p	CGGAUCC	UCGGAUCCGUCUGAGCUUGGCU	1.4224
Hsa-Mir-122 5p	GGAGUGU	UGGAGUGUGACAAUGGUGUUUG	Hsa-Mir-127 3p	CGGAUCC	UCGGAUCCGUCUGAGCUUGGCU	1.79842
Hsa-Mir-7-P2 5p	GGAAGAC	UGGAAGACUAGUGAUUUUGUUGUU	Hsa-Mir-128-P1 3p	CACAGUG	UCACAGUGAACCGGUCUCUUU	1.10377
Hsa-Mir-7-P4 5p	GGAAGAC	UGGAAGACUAGUGAUUUUGUUGUU	Hsa-Mir-128-P1 3p	CACAGUG	UCACAGUGAACCGGUCUCUUU	1.10377
Hsa-Mir-10-P2b 5p	ACCCGUA	CACCCGUAGAACCGACCUUGCG	Hsa-Mir-128-P1 3p	CACAGUG	UCACAGUGAACCGGUCUCUUU	1.45034
Hsa-Mir-10-P2c 5p	ACCCGUA	AACCCGUAGAUCCGAUCUUGUG	Hsa-Mir-128-P1 3p	CACAGUG	UCACAGUGAACCGGUCUCUUU	1.45034
Hsa-Mir-10-P2d 5p	ACCCGUA	AACCCGUAGAUCCGAACUUGUG	Hsa-Mir-128-P1 3p	CACAGUG	UCACAGUGAACCGGUCUCUUU	1.33173
Hsa-Mir-10-P3b 5p	CCCUGAG	UCCCUGAGACCCUUUAACCUGUGA	Hsa-Mir-128-P1 3p	CACAGUG	UCACAGUGAACCGGUCUCUUU	0.857446
Hsa-Mir-10-P3c 5p	CCCUGAG	UCCCUGAGACCCUAACUUGUGA	Hsa-Mir-128-P1 3p	CACAGUG	UCACAGUGAACCGGUCUCUUU	0.78242
Hsa-Mir-10-P3d 5p	CCCUGAG	UCCCUGAGACCCUAACUUGUGA	Hsa-Mir-128-P1 3p	CACAGUG	UCACAGUGAACCGGUCUCUUU	0.78242
Hsa-Mir-15-P1a 5p	AGCAGCA	UAGCAGCACAUAAUGGUUUGUG	Hsa-Mir-128-P1 3p	CACAGUG	UCACAGUGAACCGGUCUCUUU	1.45034
Hsa-Mir-15-P1b 5p	AGCAGCA	UAGCAGCACAUCAUGGUUUACA	Hsa-Mir-128-P1 3p	CACAGUG	UCACAGUGAACCGGUCUCUUU	1.73409
Hsa-Mir-17-P2c 5p	AAGGUGC	UAAGGUGCAUCUAGUGCAGUUAGU	Hsa-Mir-128-P1 3p	CACAGUG	UCACAGUGAACCGGUCUCUUU	1.31559
Hsa-Mir-26-P2 5p	UCAAGUA	UUCAAGUAAUUCAGGAUAGGUU	Hsa-Mir-128-P1 3p	CACAGUG	UCACAGUGAACCGGUCUCUUU	1.07631
Hsa-Mir-26-P4 5p	UCAAGUA	UUCAAGUAAUCCAGGAUAGGCU	Hsa-Mir-128-P1 3p	CACAGUG	UCACAGUGAACCGGUCUCUUU	1.07631
Hsa-Mir-30-P2d 5p	GUAAACA	UGUAAACAUCCUACACUCUCAGCU	Hsa-Mir-128-P1 3p	CACAGUG	UCACAGUGAACCGGUCUCUUU	1.88103
Hsa-Mir-34-P1 5p	GGCAGUG	UGGCAGUGUCUUAGCUGGUUGUU	Hsa-Mir-128-P1 3p	CACAGUG	UCACAGUGAACCGGUCUCUUU	1.18478
Hsa-Mir-34-P2a 5p	GGCAGUG	AGGCAGUGUCAUUAGCUGAUUGU	Hsa-Mir-128-P1 3p	CACAGUG	UCACAGUGAACCGGUCUCUUU	1.11286
Hsa-Mir-34-P2a 3p	GGCAGUG	AAUCACUAACUCCACUGCCAUC	Hsa-Mir-128-P1 3p	CACAGUG	UCACAGUGAACCGGUCUCUUU	1.88103
Hsa-Mir-34-P2b 5p	GGCAGUG	AGGCAGUGUAGUUAGCUGAUUGC	Hsa-Mir-128-P1 3p	CACAGUG	UCACAGUGAACCGGUCUCUUU	0.908077
Hsa-Mir-34-P3a-v1 5p	GGCAGUG	AGGCAGUGUAUUGCUAGCGGCUGUU	Hsa-Mir-128-P1 3p	CACAGUG	UCACAGUGAACCGGUCUCUUU	1.07631
Hsa-Mir-95-P4 3p	GGUCCUC	CAAGUCUUAUUUGAGCACCUGU	Hsa-Mir-128-P1 3p	CACAGUG	UCACAGUGAACCGGUCUCUUU	1.66217
Hsa-Mir-96-P1 5p	UUGGCAC	UUUGGCACUAGCACAUUUUUGCU	Hsa-Mir-128-P1 3p	CACAGUG	UCACAGUGAACCGGUCUCUUU	2.28339
Hsa-Mir-7-P2 5p	GGAAGAC	UGGAAGACUAGUGAUUUUGUUGUU	Hsa-Mir-128-P2 3p	CACAGUG	UCACAGUGAACCGGUCUCUUU	1.10377
Hsa-Mir-7-P4 5p	GGAAGAC	UGGAAGACUAGUGAUUUUGUUGUU	Hsa-Mir-128-P2 3p	CACAGUG	UCACAGUGAACCGGUCUCUUU	1.10377
Hsa-Mir-10-P2b 5p	ACCCGUA	CACCCGUAGAACCGACCUUGCG	Hsa-Mir-128-P2 3p	CACAGUG	UCACAGUGAACCGGUCUCUUU	1.45034
Hsa-Mir-10-P2c 5p	ACCCGUA	AACCCGUAGAUCCGAUCUUGUG	Hsa-Mir-128-P2 3p	CACAGUG	UCACAGUGAACCGGUCUCUUU	1.45034
Hsa-Mir-10-P2d 5p	ACCCGUA	AACCCGUAGAUCCGAACUUGUG	Hsa-Mir-128-P2 3p	CACAGUG	UCACAGUGAACCGGUCUCUUU	1.33173
Hsa-Mir-10-P3b 5p	CCCUGAG	UCCCUGAGACCCUUUAACCUGUGA	Hsa-Mir-128-P2 3p	CACAGUG	UCACAGUGAACCGGUCUCUUU	0.857446
Hsa-Mir-10-P3c 5p	CCCUGAG	UCCCUGAGACCCUAACUUGUGA	Hsa-Mir-128-P2 3p	CACAGUG	UCACAGUGAACCGGUCUCUUU	0.78242
Hsa-Mir-10-P3d 5p	CCCUGAG	UCCCUGAGACCCUAACUUGUGA	Hsa-Mir-128-P2 3p	CACAGUG	UCACAGUGAACCGGUCUCUUU	0.78242
Hsa-Mir-15-P1a 5p	AGCAGCA	UAGCAGCACAUAAUGGUUUGUG	Hsa-Mir-128-P2 3p	CACAGUG	UCACAGUGAACCGGUCUCUUU	1.45034
Hsa-Mir-15-P1b 5p	AGCAGCA	UAGCAGCACAUCAUGGUUUACA	Hsa-Mir-128-P2 3p	CACAGUG	UCACAGUGAACCGGUCUCUUU	1.73409
Hsa-Mir-17-P2c 5p	AAGGUGC	UAAGGUGCAUCUAGUGCAGUUAGU	Hsa-Mir-128-P2 3p	CACAGUG	UCACAGUGAACCGGUCUCUUU	1.31559
Hsa-Mir-26-P2 5p	UCAAGUA	UUCAAGUAAUUCAGGAUAGGUU	Hsa-Mir-128-P2 3p	CACAGUG	UCACAGUGAACCGGUCUCUUU	1.07631
Hsa-Mir-26-P4 5p	UCAAGUA	UUCAAGUAAUCCAGGAUAGGCU	Hsa-Mir-128-P2 3p	CACAGUG	UCACAGUGAACCGGUCUCUUU	1.07631
Hsa-Mir-30-P2d 5p	GUAAACA	UGUAAACAUCCUACACUCUCAGCU	Hsa-Mir-128-P2 3p	CACAGUG	UCACAGUGAACCGGUCUCUUU	1.88103
Hsa-Mir-34-P1 5p	GGCAGUG	UGGCAGUGUCUUAGCUGGUUGUU	Hsa-Mir-128-P2 3p	CACAGUG	UCACAGUGAACCGGUCUCUUU	1.18478
Hsa-Mir-34-P2a 5p	GGCAGUG	AGGCAGUGUCAUUAGCUGAUUGU	Hsa-Mir-128-P2 3p	CACAGUG	UCACAGUGAACCGGUCUCUUU	1.11286
Hsa-Mir-34-P2a 3p	GGCAGUG	AAUCACUAACUCCACUGCCAUC	Hsa-Mir-128-P2 3p	CACAGUG	UCACAGUGAACCGGUCUCUUU	1.88103
Hsa-Mir-34-P2b 5p	GGCAGUG	AGGCAGUGUAGUUAGCUGAUUGC	Hsa-Mir-128-P2 3p	CACAGUG	UCACAGUGAACCGGUCUCUUU	0.908077
Hsa-Mir-34-P3a-v1 5p	GGCAGUG	AGGCAGUGUAUUGCUAGCGGCUGUU	Hsa-Mir-128-P2 3p	CACAGUG	UCACAGUGAACCGGUCUCUUU	1.07631
Hsa-Mir-95-P4 3p	GGUCCUC	CAAGUCUUAUUUGAGCACCUGU	Hsa-Mir-128-P2 3p	CACAGUG	UCACAGUGAACCGGUCUCUUU	1.66217
Hsa-Mir-96-P1 5p	UUGGCAC	UUUGGCACUAGCACAUUUUUGCU	Hsa-Mir-128-P2 3p	CACAGUG	UCACAGUGAACCGGUCUCUUU	2.28339
Hsa-Mir-8-P2b 3p	AACACUG	UAACACUGUCUGGUAAAGAUGGC	Hsa-Mir-129-P1 3p	AGCCCUU	AAGCCCUUACCCCAAAAAGCAU	1.52377
Hsa-Mir-8-P3a 3p	AAUACUG	UAAUACUGUCUGGUAAAACCGU	Hsa-Mir-129-P1 3p	AGCCCUU	AAGCCCUUACCCCAAAAAGCAU	0.974462
Hsa-Mir-10-P3b 5p	CCCUGAG	UCCCUGAGACCCUUUAACCUGUGA	Hsa-Mir-129-P1 3p	AGCCCUU	AAGCCCUUACCCCAAAAAGCAU	1.45185
Hsa-Mir-10-P3c 5p	CCCUGAG	UCCCUGAGACCCUAACUUGUGA	Hsa-Mir-129-P1 3p	AGCCCUU	AAGCCCUUACCCCAAAAAGCAU	1.45185
Hsa-Mir-10-P3d 5p	CCCUGAG	UCCCUGAGACCCUAACUUGUGA	Hsa-Mir-129-P1 3p	AGCCCUU	AAGCCCUUACCCCAAAAAGCAU	1.45185
Hsa-Mir-23-P2 3p	UCACAUU	AUCACAUUGCCAGGGAUUACCAC	Hsa-Mir-129-P1 3p	AGCCCUU	AAGCCCUUACCCCAAAAAGCAU	1.45185
Hsa-Mir-24-P3 3p	GGCUCAG	UGGCUCAGUUCAGCAGGAACAG	Hsa-Mir-129-P1 3p	AGCCCUU	AAGCCCUUACCCCAAAAAGCAU	1.52377
Hsa-Mir-29-P2d 3p	AGCACCA	UAGCACCAUUUGAAAUCGGUUA	Hsa-Mir-129-P1 3p	AGCCCUU	AAGCCCUUACCCCAAAAAGCAU	1.79842
Hsa-Mir-33-P3 5p	UGCAUUG	GUGCAUUGUAGUUGCAUUGCA	Hsa-Mir-129-P1 3p	AGCCCUU	AAGCCCUUACCCCAAAAAGCAU	1.66217
Hsa-Mir-10-P2c 5p	ACCCGUA	AACCCGUAGAUCCGAUCUUGUG	Hsa-Mir-129-P2 5p	UUUUUGC	CUUUUUGCGGUCUGGGCUUGC	1.73409
Hsa-Mir-15-P1b 5p	AGCAGCA	UAGCAGCACAUCAUGGUUUACA	Hsa-Mir-129-P2 5p	UUUUUGC	CUUUUUGCGGUCUGGGCUUGC	1.66217
Hsa-Mir-92-P2d 3p	AUUGCAC	CAUUGCACUUGUCUCGGUCUGA	Hsa-Mir-129-P2 5p	UUUUUGC	CUUUUUGCGGUCUGGGCUUGC	2.28339
Hsa-Mir-8-P1b 3p	AAUACUG	UAAUACUGCCGGGUAAUGAUGGA	Hsa-Mir-129-P2 3p	UUUUUGC	AAGCCCUUACCCCAAAAAGUAU	1.79842
Hsa-Mir-8-P2a 3p	AACACUG	UAACACUGUCUGGUAACGAUGUU	Hsa-Mir-129-P2 3p	UUUUUGC	AAGCCCUUACCCCAAAAAGUAU	1.17719
Hsa-Mir-8-P2b 3p	AACACUG	UAACACUGUCUGGUAAAGAUGGC	Hsa-Mir-129-P2 3p	UUUUUGC	AAGCCCUUACCCCAAAAAGUAU	1.17719
Hsa-Mir-8-P3a 3p	AAUACUG	UAAUACUGUCUGGUAAAACCGU	Hsa-Mir-129-P2 3p	UUUUUGC	AAGCCCUUACCCCAAAAAGUAU	1.17719
Hsa-Mir-10-P3b 5p	CCCUGAG	UCCCUGAGACCCUUUAACCUGUGA	Hsa-Mir-129-P2 3p	UUUUUGC	AAGCCCUUACCCCAAAAAGUAU	1.24912
Hsa-Mir-10-P3c 5p	CCCUGAG	UCCCUGAGACCCUAACUUGUGA	Hsa-Mir-129-P2 3p	UUUUUGC	AAGCCCUUACCCCAAAAAGUAU	1.24912
Hsa-Mir-10-P3d 5p	CCCUGAG	UCCCUGAGACCCUAACUUGUGA	Hsa-Mir-129-P2 3p	UUUUUGC	AAGCCCUUACCCCAAAAAGUAU	1.24912
Hsa-Mir-22-P1b 3p	AGCUGCC	AAGCUGCCAGUUGAAGAACUGU	Hsa-Mir-129-P2 3p	UUUUUGC	AAGCCCUUACCCCAAAAAGUAU	0.96537
Hsa-Mir-23-P2 3p	UCACAUU	AUCACAUUGCCAGGGAUUACCAC	Hsa-Mir-129-P2 3p	UUUUUGC	AAGCCCUUACCCCAAAAAGUAU	1.79842
Hsa-Mir-29-P2d 3p	AGCACCA	UAGCACCAUUUGAAAUCGGUUA	Hsa-Mir-129-P2 3p	UUUUUGC	AAGCCCUUACCCCAAAAAGUAU	1.45185
Hsa-Mir-34-P2a 3p	GGCAGUG	AAUCACUAACUCCACUGCCAUC	Hsa-Mir-129-P2 3p	UUUUUGC	AAGCCCUUACCCCAAAAAGUAU	0.998753
Hsa-Mir-95-P4 3p	GGUCCUC	CAAGUCUUAUUUGAGCACCUGU	Hsa-Mir-129-P2 3p	UUUUUGC	AAGCCCUUACCCCAAAAAGUAU	1.39606
Hsa-Mir-15-P2b 5p	AGCAGCA	UAGCAGCACGUAAAUAUUGGCGU	Hsa-Mir-130-P1c 3p	AGUGCAA	CAGUGCAAUGUUAAAAGGGCAU	1.16699
Hsa-Mir-17-P4d 5p	AAAGUGC	CAAAGUGCUGUUCGUGCAGGUAG	Hsa-Mir-130-P1c 3p	AGUGCAA	CAGUGCAAUGUUAAAAGGGCAU	1.52377
Hsa-Mir-29-P2d 3p	AGCACCA	UAGCACCAUUUGAAAUCGGUUA	Hsa-Mir-130-P1c 3p	AGUGCAA	CAGUGCAAUGUUAAAAGGGCAU	0.825466
Hsa-Mir-30-P1d 5p	GUAAACA	UGUAAACAUCCUUGACUGGAAGCU	Hsa-Mir-130-P1c 3p	AGUGCAA	CAGUGCAAUGUUAAAAGGGCAU	1.79842
Hsa-Mir-92-P1c 3p	AUUGCAC	UAUUGCACUUGUCCCGGCCUGU	Hsa-Mir-130-P1c 3p	AGUGCAA	CAGUGCAAUGUUAAAAGGGCAU	1.16699
Hsa-Mir-92-P1d 3p	AUUGCAC	UAUUGCACUCGUCCCGGCCUCC	Hsa-Mir-130-P1c 3p	AGUGCAA	CAGUGCAAUGUUAAAAGGGCAU	1.45185
Hsa-Mir-92-P2a 3p	AUUGCAC	AAUUGCACUUUAGCAAUGGUGA	Hsa-Mir-130-P1c 3p	AGUGCAA	CAGUGCAAUGUUAAAAGGGCAU	0.830621
Hsa-Mir-96-P3-v1 5p	AUGGCAC	UAUGGCACUGGUAGAAUUCACU	Hsa-Mir-130-P1c 3p	AGUGCAA	CAGUGCAAUGUUAAAAGGGCAU	0.873096
Hsa-Mir-126-P2-v2 5p	AUUAUUA	CAUUAUUACUUUUGGUACGCG	Hsa-Mir-130-P1c 3p	AGUGCAA	CAGUGCAAUGUUAAAAGGGCAU	1.73409
Hsa-Mir-17-P4d 5p	AAAGUGC	CAAAGUGCUGUUCGUGCAGGUAG	Hsa-Mir-130-P2a 3p	AGUGCAA	CAGUGCAAUGAUAUUGUCAAAGCAU	1.86514
Hsa-Mir-24-P3 3p	GGCUCAG	UGGCUCAGUUCAGCAGGAACAG	Hsa-Mir-130-P2a 3p	AGUGCAA	CAGUGCAAUGAUAUUGUCAAAGCAU	1.52377
Hsa-Mir-30-P2b 5p	GUAAACA	UGUAAACAUCCUACACUCUCAGCU	Hsa-Mir-130-P2a 3p	AGUGCAA	CAGUGCAAUGAUAUUGUCAAAGCAU	1.40553
Hsa-Mir-30-P2d 5p	GUAAACA	UGUAAACAUCCUACACUCUCAGCU	Hsa-Mir-130-P2a 3p	AGUGCAA	CAGUGCAAUGAUAUUGUCAAAGCAU	1.40553
Hsa-Mir-92-P1c 3p	AUUGCAC	UAUUGCACUUGUCCCGGCCUGU	Hsa-Mir-130-P2a 3p	AGUGCAA	CAGUGCAAUGAUAUUGUCAAAGCAU	1.17719
Hsa-Mir-92-P1d 3p	AUUGCAC	UAUUGCACUCGUCCCGGCCUCC	Hsa-Mir-130-P2a 3p	AGUGCAA	CAGUGCAAUGAUAUUGUCAAAGCAU	1.16699
Hsa-Mir-92-P2a 3p	AUUGCAC	AAUUGCACUUUAGCAAUGGUGA	Hsa-Mir-130-P2a 3p	AGUGCAA	CAGUGCAAUGAUAUUGUCAAAGCAU	1.97171
Hsa-Mir-92-P2c 3p	AUUGCAC	AAUUGCACGGUAUCCAUCUGUA	Hsa-Mir-130-P2a 3p	AGUGCAA	CAGUGCAAUGAUAUUGUCAAAGCAU	1.4224
Hsa-Mir-92-P2d 3p	AUUGCAC	CAUUGCACUUGUCUCGGUCUGA	Hsa-Mir-130-P2a 3p	AGUGCAA	CAGUGCAAUGAUAUUGUCAAAGCAU	0.993702
Hsa-Mir-96-P3-v1 5p	AUGGCAC	UAUGGCACUGGUAGAAUUCACU	Hsa-Mir-130-P2a 3p	AGUGCAA	CAGUGCAAUGAUAUUGUCAAAGCAU	0.974462
Hsa-Let-7-P2c2 5p	GAGGUAG	UGAGGUAGUAGUUUGUGCUGUU	Hsa-Mir-130-P2b 3p	AGUGCAA	CAGUGCAAUAGUAUUGUCAAAGCAU	1.52377
Hsa-Let-7-P2c3 5p	GAGGUAG	UGAGGUAGUAGUUUGUACAGUU	Hsa-Mir-130-P2b 3p	AGUGCAA	CAGUGCAAUAGUAUUGUCAAAGCAU	1.24912
Hsa-Mir-7-P2 5p	GGAAGAC	UGGAAGACUAGUGAUUUUGUUGUU	Hsa-Mir-130-P2b 3p	AGUGCAA	CAGUGCAAUAGUAUUGUCAAAGCAU	1.51711
Hsa-Mir-7-P4 5p	GGAAGAC	UGGAAGACUAGUGAUUUUGUUGUU	Hsa-Mir-130-P2b 3p	AGUGCAA	CAGUGCAAUAGUAUUGUCAAAGCAU	1.51711
Hsa-Mir-15-P1b 5p	AGCAGCA	UAGCAGCACAUCAUGGUUUACA	Hsa-Mir-130-P2b 3p	AGUGCAA	CAGUGCAAUAGUAUUGUCAAAGCAU	1.39606
Hsa-Mir-15-P1c 5p	AGCAGCA	CAGCAGCAAUUCAUGUUUUGAA	Hsa-Mir-130-P2b 3p	AGUGCAA	CAGUGCAAUAGUAUUGUCAAAGCAU	1.52377
Hsa-Mir-15-P1d 5p	AGCAGCA	CAGCAGCACACUGUGGUUUGUA	Hsa-Mir-130-P2b 3p	AGUGCAA	CAGUGCAAUAGUAUUGUCAAAGCAU	1.39606
Hsa-Mir-24-P3 3p	GGCUCAG	UGGCUCAGUUCAGCAGGAACAG	Hsa-Mir-130-P2b 3p	AGUGCAA	CAGUGCAAUAGUAUUGUCAAAGCAU	1.52377
Hsa-Mir-30-P2b 5p	GUAAACA	UGUAAACAUCCUACACUCUCAGCU	Hsa-Mir-130-P2b 3p	AGUGCAA	CAGUGCAAUAGUAUUGUCAAAGCAU	1.40553
Hsa-Mir-30-P2d 5p	GUAAACA	UGUAAACAUCCUACACUCUCAGCU	Hsa-Mir-130-P2b 3p	AGUGCAA	CAGUGCAAUAGUAUUGUCAAAGCAU	1.40553
Hsa-Mir-92-P1c 3p	AUUGCAC	UAUUGCACUUGUCCCGGCCUGU	Hsa-Mir-130-P2b 3p	AGUGCAA	CAGUGCAAUAGUAUUGUCAAAGCAU	0.974462
Hsa-Mir-92-P1d 3p	AUUGCAC	UAUUGCACUCGUCCCGGCCUCC	Hsa-Mir-130-P2b 3p	AGUGCAA	CAGUGCAAUAGUAUUGUCAAAGCAU	0.998753
Hsa-Mir-92-P2a 3p	AUUGCAC	AAUUGCACUUUAGCAAUGGUGA	Hsa-Mir-130-P2b 3p	AGUGCAA	CAGUGCAAUAGUAUUGUCAAAGCAU	1.97171
Hsa-Mir-92-P2c 3p	AUUGCAC	AAUUGCACGGUAUCCAUCUGUA	Hsa-Mir-130-P2b 3p	AGUGCAA	CAGUGCAAUAGUAUUGUCAAAGCAU	1.97171
Hsa-Mir-92-P2d 3p	AUUGCAC	CAUUGCACUUGUCUCGGUCUGA	Hsa-Mir-130-P2b 3p	AGUGCAA	CAGUGCAAUAGUAUUGUCAAAGCAU	0.825466
Hsa-Mir-96-P2 5p	UUGGCAA	UUUGGCAAUGGUAGAACUCACACU	Hsa-Mir-130-P2b 3p	AGUGCAA	CAGUGCAAUAGUAUUGUCAAAGCAU	1.17053
Hsa-Mir-96-P3-v1 5p	AUGGCAC	UAUGGCACUGGUAGAAUUCACU	Hsa-Mir-130-P2b 3p	AGUGCAA	CAGUGCAAUAGUAUUGUCAAAGCAU	0.974462
Hsa-Mir-130-P2a 3p	AGUGCAA	CAGUGCAAUGAUAUUGUCAAAGCAU	Hsa-Mir-130-P2b 3p	AGUGCAA	CAGUGCAAUAGUAUUGUCAAAGCAU	0.0871767
Hsa-Let-7-P1b 5p	GAGGUAG	UGAGGUAGGAGGUUGUAUAGUU	Hsa-Mir-130-P3b 3p	AGUGCAA	UAGUGCAAUAUUGCUUAUAGGGUUU	1.17719
Hsa-Let-7-P1c 5p	GAGGUAG	UGAGGUAGUAGGUUGUAUGGUU	Hsa-Mir-130-P3b 3p	AGUGCAA	UAGUGCAAUAUUGCUUAUAGGGUUU	1.24912
Hsa-Let-7-P1d 5p	GAGGUAG	UGAGGUAGUAGGUUGUAUAGUU	Hsa-Mir-130-P3b 3p	AGUGCAA	UAGUGCAAUAUUGCUUAUAGGGUUU	0.993702
Hsa-Let-7-P2a1 5p	GAGGUAG	UGAGGUAGUAGGUUGUAUAGUU	Hsa-Mir-130-P3b 3p	AGUGCAA	UAGUGCAAUAUUGCUUAUAGGGUUU	0.993702
Hsa-Let-7-P2a2 5p	GAGGUAG	UGAGGUAGUAGGUUGUAUAGUU	Hsa-Mir-130-P3b 3p	AGUGCAA	UAGUGCAAUAUUGCUUAUAGGGUUU	0.993702
Hsa-Let-7-P2a3 5p	GAGGUAG	UGAGGUAGUAGAUUGUAUAGUU	Hsa-Mir-130-P3b 3p	AGUGCAA	UAGUGCAAUAUUGCUUAUAGGGUUU	0.993702
Hsa-Let-7-P2b1 5p	GAGGUAG	UGAGGUAGUAGAUUGUAUAGUU	Hsa-Mir-130-P3b 3p	AGUGCAA	UAGUGCAAUAUUGCUUAUAGGGUUU	0.993702
Hsa-Let-7-P2b2 5p	GAGGUAG	UGAGGUAGUAGGUUGUGUGGUU	Hsa-Mir-130-P3b 3p	AGUGCAA	UAGUGCAAUAUUGCUUAUAGGGUUU	1.79842
Hsa-Let-7-P2b3 5p	GAGGUAG	UGAGGUAGUAAGUUGUAUUGUU	Hsa-Mir-130-P3b 3p	AGUGCAA	UAGUGCAAUAUUGCUUAUAGGGUUU	1.17719
Hsa-Let-7-P2c1 5p	GAGGUAG	AGAGGUAGUAGGUUGCAUAGUU	Hsa-Mir-130-P3b 3p	AGUGCAA	UAGUGCAAUAUUGCUUAUAGGGUUU	1.52377
Hsa-Let-7-P2c2 5p	GAGGUAG	UGAGGUAGUAGUUUGUGCUGUU	Hsa-Mir-130-P3b 3p	AGUGCAA	UAGUGCAAUAUUGCUUAUAGGGUUU	1.79842
Hsa-Let-7-P2c3 5p	GAGGUAG	UGAGGUAGUAGUUUGUACAGUU	Hsa-Mir-130-P3b 3p	AGUGCAA	UAGUGCAAUAUUGCUUAUAGGGUUU	1.04949
Hsa-Mir-7-P2 5p	GGAAGAC	UGGAAGACUAGUGAUUUUGUUGUU	Hsa-Mir-130-P3b 3p	AGUGCAA	UAGUGCAAUAUUGCUUAUAGGGUUU	0.712387
Hsa-Mir-7-P4 5p	GGAAGAC	UGGAAGACUAGUGAUUUUGUUGUU	Hsa-Mir-130-P3b 3p	AGUGCAA	UAGUGCAAUAUUGCUUAUAGGGUUU	0.712387
Hsa-Mir-8-P1a 3p	AAUACUG	UAAUACUGCCUGGUAAUGAUGAC	Hsa-Mir-130-P3b 3p	AGUGCAA	UAGUGCAAUAUUGCUUAUAGGGUUU	1.86514
Hsa-Mir-8-P1b 3p	AAUACUG	UAAUACUGCCGGGUAAUGAUGGA	Hsa-Mir-130-P3b 3p	AGUGCAA	UAGUGCAAUAUUGCUUAUAGGGUUU	1.52766
Hsa-Mir-8-P2a 3p	AACACUG	UAACACUGUCUGGUAACGAUGUU	Hsa-Mir-130-P3b 3p	AGUGCAA	UAGUGCAAUAUUGCUUAUAGGGUUU	1.25611
Hsa-Mir-8-P2b 3p	AACACUG	UAACACUGUCUGGUAAAGAUGGC	Hsa-Mir-130-P3b 3p	AGUGCAA	UAGUGCAAUAUUGCUUAUAGGGUUU	1.10917
Hsa-Mir-8-P3a 3p	AAUACUG	UAAUACUGUCUGGUAAAACCGU	Hsa-Mir-130-P3b 3p	AGUGCAA	UAGUGCAAUAUUGCUUAUAGGGUUU	1.16699
Hsa-Mir-15-P2a 5p	AGCAGCA	UAGCAGCACGUAAAUAUUGGCG	Hsa-Mir-130-P3b 3p	AGUGCAA	UAGUGCAAUAUUGCUUAUAGGGUUU	1.24912
Hsa-Mir-15-P2b 5p	AGCAGCA	UAGCAGCACGUAAAUAUUGGCGU	Hsa-Mir-130-P3b 3p	AGUGCAA	UAGUGCAAUAUUGCUUAUAGGGUUU	1.10917
Hsa-Mir-24-P3 3p	GGCUCAG	UGGCUCAGUUCAGCAGGAACAG	Hsa-Mir-130-P3b 3p	AGUGCAA	UAGUGCAAUAUUGCUUAUAGGGUUU	1.24912
Hsa-Mir-28-P1 3p	AGGAGCU	CACUAGAUUGUGAGCUCCUGGA	Hsa-Mir-130-P3b 3p	AGUGCAA	UAGUGCAAUAUUGCUUAUAGGGUUU	1.79842
Hsa-Mir-28-P2 5p	CGAGGAG	UCGAGGAGCUCACAGUCUAGUA	Hsa-Mir-130-P3b 3p	AGUGCAA	UAGUGCAAUAUUGCUUAUAGGGUUU	1.45185
Hsa-Mir-28-P2 3p	CGAGGAG	CUAGACUGAAGCUCCUUGAGG	Hsa-Mir-130-P3b 3p	AGUGCAA	UAGUGCAAUAUUGCUUAUAGGGUUU	1.88103
Hsa-Mir-28-P3 5p	AGGAGCU	AAGGAGCUUACAAUCUAGCUGGG	Hsa-Mir-130-P3b 3p	AGUGCAA	UAGUGCAAUAUUGCUUAUAGGGUUU	1.52766
Hsa-Mir-29-P1b-v1 3p	AGCACCA	UAGCACCAUUUGAAAUCAGUGUU	Hsa-Mir-130-P3b 3p	AGUGCAA	UAGUGCAAUAUUGCUUAUAGGGUUU	1.05338
Hsa-Mir-29-P2d 3p	AGCACCA	UAGCACCAUUUGAAAUCGGUUA	Hsa-Mir-130-P3b 3p	AGUGCAA	UAGUGCAAUAUUGCUUAUAGGGUUU	1.4224
Hsa-Mir-92-P1a 3p	AUUGCAC	UAUUGCACUUGUCCCGGCCUGU	Hsa-Mir-130-P3b 3p	AGUGCAA	UAGUGCAAUAUUGCUUAUAGGGUUU	0.998753
Hsa-Mir-92-P1c 3p	AUUGCAC	UAUUGCACUUGUCCCGGCCUGU	Hsa-Mir-130-P3b 3p	AGUGCAA	UAGUGCAAUAUUGCUUAUAGGGUUU	0.998753
Hsa-Mir-92-P1d 3p	AUUGCAC	UAUUGCACUCGUCCCGGCCUCC	Hsa-Mir-130-P3b 3p	AGUGCAA	UAGUGCAAUAUUGCUUAUAGGGUUU	1.24912
Hsa-Mir-92-P2a 3p	AUUGCAC	AAUUGCACUUUAGCAAUGGUGA	Hsa-Mir-130-P3b 3p	AGUGCAA	UAGUGCAAUAUUGCUUAUAGGGUUU	1.10527
Hsa-Mir-92-P2c 3p	AUUGCAC	AAUUGCACGGUAUCCAUCUGUA	Hsa-Mir-130-P3b 3p	AGUGCAA	UAGUGCAAUAUUGCUUAUAGGGUUU	1.45185
Hsa-Mir-92-P2d 3p	AUUGCAC	CAUUGCACUUGUCUCGGUCUGA	Hsa-Mir-130-P3b 3p	AGUGCAA	UAGUGCAAUAUUGCUUAUAGGGUUU	1.17719
Hsa-Mir-95-P3-v2 5p	CAGUAAA	UCAGUAAAUGUUUAUUAGAUGA	Hsa-Mir-130-P3b 3p	AGUGCAA	UAGUGCAAUAUUGCUUAUAGGGUUU	0.830621
Hsa-Mir-96-P2 5p	UUGGCAA	UUUGGCAAUGGUAGAACUCACACU	Hsa-Mir-130-P3b 3p	AGUGCAA	UAGUGCAAUAUUGCUUAUAGGGUUU	1.34382
Hsa-Mir-105-P2 5p	CAAAUGC	UCAAAUGCUCAGACUCCUGUGGUG	Hsa-Mir-130-P3b 3p	AGUGCAA	UAGUGCAAUAUUGCUUAUAGGGUUU	1.9356
Hsa-Mir-126-P2-v2 5p	AUUAUUA	CAUUAUUACUUUUGGUACGCG	Hsa-Mir-130-P3b 3p	AGUGCAA	UAGUGCAAUAUUGCUUAUAGGGUUU	1.45034
Hsa-Mir-130-P2a 3p	AGUGCAA	CAGUGCAAUGAUAUUGUCAAAGCAU	Hsa-Mir-130-P3b 3p	AGUGCAA	UAGUGCAAUAUUGCUUAUAGGGUUU	0.901135
Hsa-Mir-130-P2b 3p	AGUGCAA	CAGUGCAAUAGUAUUGUCAAAGCAU	Hsa-Mir-130-P3b 3p	AGUGCAA	UAGUGCAAUAUUGCUUAUAGGGUUU	0.732898
Hsa-Let-7-P1d 5p	GAGGUAG	UGAGGUAGUAGGUUGUAUAGUU	Hsa-Mir-130-P4a 5p	CUCUUUC	ACUCUUUCCCUGUUGCACUACU	1.79842
Hsa-Let-7-P2a1 5p	GAGGUAG	UGAGGUAGUAGGUUGUAUAGUU	Hsa-Mir-130-P4a 5p	CUCUUUC	ACUCUUUCCCUGUUGCACUACU	1.79842
Hsa-Let-7-P2a2 5p	GAGGUAG	UGAGGUAGUAGGUUGUAUAGUU	Hsa-Mir-130-P4a 5p	CUCUUUC	ACUCUUUCCCUGUUGCACUACU	1.79842
Hsa-Let-7-P2c1 5p	GAGGUAG	AGAGGUAGUAGGUUGCAUAGUU	Hsa-Mir-130-P4a 5p	CUCUUUC	ACUCUUUCCCUGUUGCACUACU	1.16699
Hsa-Let-7-P2c2 5p	GAGGUAG	UGAGGUAGUAGUUUGUGCUGUU	Hsa-Mir-130-P4a 5p	CUCUUUC	ACUCUUUCCCUGUUGCACUACU	1.79842
Hsa-Mir-9-P1 5p	CUUUGGU	UCUUUGGUUAUCUAGCUGUAUGA	Hsa-Mir-130-P4a 5p	CUCUUUC	ACUCUUUCCCUGUUGCACUACU	1.16699
Hsa-Mir-7-P2 5p	GGAAGAC	UGGAAGACUAGUGAUUUUGUUGUU	Hsa-Mir-130-P4a 3p	CUCUUUC	CAGUGCAAUGAUGAAAGGGCAU	1.97171
Hsa-Mir-7-P4 5p	GGAAGAC	UGGAAGACUAGUGAUUUUGUUGUU	Hsa-Mir-130-P4a 3p	CUCUUUC	CAGUGCAAUGAUGAAAGGGCAU	1.97171
Hsa-Mir-15-P2b 5p	AGCAGCA	UAGCAGCACGUAAAUAUUGGCGU	Hsa-Mir-130-P4a 3p	CUCUUUC	CAGUGCAAUGAUGAAAGGGCAU	1.79842
Hsa-Mir-24-P3 3p	GGCUCAG	UGGCUCAGUUCAGCAGGAACAG	Hsa-Mir-130-P4a 3p	CUCUUUC	CAGUGCAAUGAUGAAAGGGCAU	1.39606
Hsa-Mir-29-P2d 3p	AGCACCA	UAGCACCAUUUGAAAUCGGUUA	Hsa-Mir-130-P4a 3p	CUCUUUC	CAGUGCAAUGAUGAAAGGGCAU	1.17719
Hsa-Mir-92-P1c 3p	AUUGCAC	UAUUGCACUUGUCCCGGCCUGU	Hsa-Mir-130-P4a 3p	CUCUUUC	CAGUGCAAUGAUGAAAGGGCAU	1.17719
Hsa-Mir-92-P1d 3p	AUUGCAC	UAUUGCACUCGUCCCGGCCUCC	Hsa-Mir-130-P4a 3p	CUCUUUC	CAGUGCAAUGAUGAAAGGGCAU	1.4224
Hsa-Mir-92-P2a 3p	AUUGCAC	AAUUGCACUUUAGCAAUGGUGA	Hsa-Mir-130-P4a 3p	CUCUUUC	CAGUGCAAUGAUGAAAGGGCAU	0.873096
Hsa-Mir-96-P3-v1 5p	AUGGCAC	UAUGGCACUGGUAGAAUUCACU	Hsa-Mir-130-P4a 3p	CUCUUUC	CAGUGCAAUGAUGAAAGGGCAU	0.974462
Hsa-Mir-124-P1-v2 3p	UAAGGCA	UUAAGGCACGCGGUGAAUGCCA	Hsa-Mir-130-P4a 3p	CUCUUUC	CAGUGCAAUGAUGAAAGGGCAU	1.79842
Hsa-Mir-124-P2-v1 3p	AAGGCAC	UAAGGCACGCGGUGAAUGCCAA	Hsa-Mir-130-P4a 3p	CUCUUUC	CAGUGCAAUGAUGAAAGGGCAU	1.16699
Hsa-Mir-124-P2-v2 3p	UAAGGCA	UUAAGGCACGCGGUGAAUGCCA	Hsa-Mir-130-P4a 3p	CUCUUUC	CAGUGCAAUGAUGAAAGGGCAU	1.79842
Hsa-Mir-124-P3-v1 3p	AAGGCAC	UAAGGCACGCGGUGAAUGCCAA	Hsa-Mir-130-P4a 3p	CUCUUUC	CAGUGCAAUGAUGAAAGGGCAU	1.16699
Hsa-Mir-124-P3-v2 3p	UAAGGCA	UUAAGGCACGCGGUGAAUGCCA	Hsa-Mir-130-P4a 3p	CUCUUUC	CAGUGCAAUGAUGAAAGGGCAU	1.79842
Hsa-Mir-126-P2-v1 3p	CGUACCG	UCGUACCGUGAGUAAUAAUGCG	Hsa-Mir-130-P4a 3p	CUCUUUC	CAGUGCAAUGAUGAAAGGGCAU	1.4224
Hsa-Mir-130-P1c 3p	AGUGCAA	CAGUGCAAUGUUAAAAGGGCAU	Hsa-Mir-130-P4a 3p	CUCUUUC	CAGUGCAAUGAUGAAAGGGCAU	0.0971293
Hsa-Mir-130-P2a 3p	AGUGCAA	CAGUGCAAUGAUAUUGUCAAAGCAU	Hsa-Mir-130-P4a 3p	CUCUUUC	CAGUGCAAUGAUGAAAGGGCAU	0.591343
Hsa-Mir-130-P2b 3p	AGUGCAA	CAGUGCAAUAGUAUUGUCAAAGCAU	Hsa-Mir-130-P4a 3p	CUCUUUC	CAGUGCAAUGAUGAAAGGGCAU	0.846756
Hsa-Mir-130-P3b 3p	AGUGCAA	UAGUGCAAUAUUGCUUAUAGGGUUU	Hsa-Mir-130-P4a 3p	CUCUUUC	CAGUGCAAUGAUGAAAGGGCAU	0.993702
Hsa-Mir-7-P2 5p	GGAAGAC	UGGAAGACUAGUGAUUUUGUUGUU	Hsa-Mir-132-P1 3p	AACAGUC	UAACAGUCUACAGCCAUGGUCG	0.825466
Hsa-Mir-7-P4 5p	GGAAGAC	UGGAAGACUAGUGAUUUUGUUGUU	Hsa-Mir-132-P1 3p	AACAGUC	UAACAGUCUACAGCCAUGGUCG	0.825466
Hsa-Mir-8-P1a 3p	AAUACUG	UAAUACUGCCUGGUAAUGAUGAC	Hsa-Mir-132-P1 3p	AACAGUC	UAACAGUCUACAGCCAUGGUCG	1.14775
Hsa-Mir-8-P1b 3p	AAUACUG	UAAUACUGCCGGGUAAUGAUGGA	Hsa-Mir-132-P1 3p	AACAGUC	UAACAGUCUACAGCCAUGGUCG	0.846756
Hsa-Mir-8-P2a 3p	AACACUG	UAACACUGUCUGGUAACGAUGUU	Hsa-Mir-132-P1 3p	AACAGUC	UAACAGUCUACAGCCAUGGUCG	0.846756
Hsa-Mir-8-P2b 3p	AACACUG	UAACACUGUCUGGUAAAGAUGGC	Hsa-Mir-132-P1 3p	AACAGUC	UAACAGUCUACAGCCAUGGUCG	0.702915
Hsa-Mir-8-P3a 3p	AAUACUG	UAAUACUGUCUGGUAAAACCGU	Hsa-Mir-132-P1 3p	AACAGUC	UAACAGUCUACAGCCAUGGUCG	1.52377
Hsa-Mir-15-P2b 5p	AGCAGCA	UAGCAGCACGUAAAUAUUGGCGU	Hsa-Mir-132-P1 3p	AACAGUC	UAACAGUCUACAGCCAUGGUCG	0.96537
Hsa-Mir-15-P2c 5p	AGCAGCG	UAGCAGCGGGAACAGUUCUGCAG	Hsa-Mir-132-P1 3p	AACAGUC	UAACAGUCUACAGCCAUGGUCG	1.45185
Hsa-Mir-15-P2d 5p	AGCAGCA	UAGCAGCACAGAAAUAUUGGCA	Hsa-Mir-132-P1 3p	AACAGUC	UAACAGUCUACAGCCAUGGUCG	0.892336
Hsa-Mir-19-P2c 3p	GUGCAAA	UGUGCAAAUCCAUGCAAAACUGA	Hsa-Mir-132-P1 3p	AACAGUC	UAACAGUCUACAGCCAUGGUCG	1.97171
Hsa-Mir-21 5p	AGCUUAU	UAGCUUAUCAGACUGAUGUUGACU	Hsa-Mir-132-P1 3p	AACAGUC	UAACAGUCUACAGCCAUGGUCG	1.17719
Hsa-Mir-24-P3 3p	GGCUCAG	UGGCUCAGUUCAGCAGGAACAG	Hsa-Mir-132-P1 3p	AACAGUC	UAACAGUCUACAGCCAUGGUCG	1.52377
Hsa-Mir-30-P2b 5p	GUAAACA	UGUAAACAUCCUACACUCUCAGCU	Hsa-Mir-132-P1 3p	AACAGUC	UAACAGUCUACAGCCAUGGUCG	1.79842
Hsa-Mir-30-P2d 5p	GUAAACA	UGUAAACAUCCUACACUCUCAGCU	Hsa-Mir-132-P1 3p	AACAGUC	UAACAGUCUACAGCCAUGGUCG	1.79842
Hsa-Mir-31 5p	GGCAAGA	AGGCAAGAUGCUGGCAUAGCUGU	Hsa-Mir-132-P1 3p	AACAGUC	UAACAGUCUACAGCCAUGGUCG	1.14775
Hsa-Mir-34-P1 5p	GGCAGUG	UGGCAGUGUCUUAGCUGGUUGUU	Hsa-Mir-132-P1 3p	AACAGUC	UAACAGUCUACAGCCAUGGUCG	1.16699
Hsa-Mir-34-P2a 5p	GGCAGUG	AGGCAGUGUCAUUAGCUGAUUGU	Hsa-Mir-132-P1 3p	AACAGUC	UAACAGUCUACAGCCAUGGUCG	1.16699
Hsa-Mir-34-P3a-v1 5p	GGCAGUG	AGGCAGUGUAUUGCUAGCGGCUGUU	Hsa-Mir-132-P1 3p	AACAGUC	UAACAGUCUACAGCCAUGGUCG	0.825466
Hsa-Mir-34-P3b 3p	GGCAGUG	CAGCCACAACUACCCUGCCAC	Hsa-Mir-132-P1 3p	AACAGUC	UAACAGUCUACAGCCAUGGUCG	2.28339
Hsa-Mir-34-P3c 5p	GGCAGUG	UGGCAGUGUAUUGUUAGCUGGU	Hsa-Mir-132-P1 3p	AACAGUC	UAACAGUCUACAGCCAUGGUCG	1.17719
Hsa-Mir-92-P2c 3p	AUUGCAC	AAUUGCACGGUAUCCAUCUGUA	Hsa-Mir-132-P1 3p	AACAGUC	UAACAGUCUACAGCCAUGGUCG	1.97171
Hsa-Mir-105-P2 5p	CAAAUGC	UCAAAUGCUCAGACUCCUGUGGUG	Hsa-Mir-132-P1 3p	AACAGUC	UAACAGUCUACAGCCAUGGUCG	1.16699
Hsa-Mir-128-P2 3p	CACAGUG	UCACAGUGAACCGGUCUCUUU	Hsa-Mir-132-P1 3p	AACAGUC	UAACAGUCUACAGCCAUGGUCG	0.78242
Hsa-Mir-10-P3d 5p	CCCUGAG	UCCCUGAGACCCUAACUUGUGA	Hsa-Mir-132-P2 5p	CCUUGGC	ACCUUGGCUCUAGACUGCUUACU	1.97171
Hsa-Mir-28-P1 3p	AGGAGCU	CACUAGAUUGUGAGCUCCUGGA	Hsa-Mir-132-P2 5p	CCUUGGC	ACCUUGGCUCUAGACUGCUUACU	1.24912
Hsa-Mir-34-P3b 3p	GGCAGUG	CAGCCACAACUACCCUGCCAC	Hsa-Mir-132-P2 5p	CCUUGGC	ACCUUGGCUCUAGACUGCUUACU	1.73409
Hsa-Mir-92-P1c 3p	AUUGCAC	UAUUGCACUUGUCCCGGCCUGU	Hsa-Mir-132-P2 5p	CCUUGGC	ACCUUGGCUCUAGACUGCUUACU	1.97171
Hsa-Mir-92-P1d 3p	AUUGCAC	UAUUGCACUCGUCCCGGCCUCC	Hsa-Mir-132-P2 5p	CCUUGGC	ACCUUGGCUCUAGACUGCUUACU	1.24912
Hsa-Mir-92-P2a 3p	AUUGCAC	AAUUGCACUUUAGCAAUGGUGA	Hsa-Mir-132-P2 5p	CCUUGGC	ACCUUGGCUCUAGACUGCUUACU	1.45185
Hsa-Mir-105-P2 5p	CAAAUGC	UCAAAUGCUCAGACUCCUGUGGUG	Hsa-Mir-132-P2 5p	CCUUGGC	ACCUUGGCUCUAGACUGCUUACU	2.07697
Hsa-Mir-128-P2 3p	CACAGUG	UCACAGUGAACCGGUCUCUUU	Hsa-Mir-132-P2 5p	CCUUGGC	ACCUUGGCUCUAGACUGCUUACU	2.28339
Hsa-Mir-8-P1b 3p	AAUACUG	UAAUACUGCCGGGUAAUGAUGGA	Hsa-Mir-132-P2 3p	CCUUGGC	UAACAGUCUCCAGUCACGGCCA	1.14775
Hsa-Mir-8-P2a 3p	AACACUG	UAACACUGUCUGGUAACGAUGUU	Hsa-Mir-132-P2 3p	CCUUGGC	UAACAGUCUCCAGUCACGGCCA	0.598443
Hsa-Mir-8-P2b 3p	AACACUG	UAACACUGUCUGGUAAAGAUGGC	Hsa-Mir-132-P2 3p	CCUUGGC	UAACAGUCUCCAGUCACGGCCA	0.7241
Hsa-Mir-8-P3a 3p	AAUACUG	UAAUACUGUCUGGUAAAACCGU	Hsa-Mir-132-P2 3p	CCUUGGC	UAACAGUCUCCAGUCACGGCCA	0.825466
Hsa-Mir-15-P2a 5p	AGCAGCA	UAGCAGCACGUAAAUAUUGGCG	Hsa-Mir-132-P2 3p	CCUUGGC	UAACAGUCUCCAGUCACGGCCA	1.69706
Hsa-Mir-15-P2b 5p	AGCAGCA	UAGCAGCACGUAAAUAUUGGCGU	Hsa-Mir-132-P2 3p	CCUUGGC	UAACAGUCUCCAGUCACGGCCA	1.69706
Hsa-Mir-17-P4c 5p	AAAGUGC	CAAAGUGCUCAUAGUGCAGGUAG	Hsa-Mir-132-P2 3p	CCUUGGC	UAACAGUCUCCAGUCACGGCCA	1.79842
Hsa-Mir-19-P2c 3p	GUGCAAA	UGUGCAAAUCCAUGCAAAACUGA	Hsa-Mir-132-P2 3p	CCUUGGC	UAACAGUCUCCAGUCACGGCCA	1.52377
Hsa-Mir-21 5p	AGCUUAU	UAGCUUAUCAGACUGAUGUUGACU	Hsa-Mir-132-P2 3p	CCUUGGC	UAACAGUCUCCAGUCACGGCCA	1.4224
Hsa-Mir-23-P3 3p	UCACAUU	AUCACAUUGCCAGGGAUUUCCAA	Hsa-Mir-132-P2 3p	CCUUGGC	UAACAGUCUCCAGUCACGGCCA	1.24912
Hsa-Mir-28-P1 3p	AGGAGCU	CACUAGAUUGUGAGCUCCUGGA	Hsa-Mir-132-P2 3p	CCUUGGC	UAACAGUCUCCAGUCACGGCCA	1.97171
Hsa-Mir-29-P2d 3p	AGCACCA	UAGCACCAUUUGAAAUCGGUUA	Hsa-Mir-132-P2 3p	CCUUGGC	UAACAGUCUCCAGUCACGGCCA	1.69706
Hsa-Mir-30-P1a 5p	GUAAACA	UGUAAACAUCCCCGACUGGAAGCU	Hsa-Mir-132-P2 3p	CCUUGGC	UAACAGUCUCCAGUCACGGCCA	1.79842
Hsa-Mir-30-P1b 5p	GUAAACA	UGUAAACAUCCUCGACUGGAAGCU	Hsa-Mir-132-P2 3p	CCUUGGC	UAACAGUCUCCAGUCACGGCCA	1.79842
Hsa-Mir-30-P1d 5p	GUAAACA	UGUAAACAUCCUUGACUGGAAGCU	Hsa-Mir-132-P2 3p	CCUUGGC	UAACAGUCUCCAGUCACGGCCA	1.79842
Hsa-Mir-32 5p	AUUGCAC	UAUUGCACAUUACUAAGUUGCA	Hsa-Mir-132-P2 3p	CCUUGGC	UAACAGUCUCCAGUCACGGCCA	1.45185
Hsa-Mir-33-P1 5p	UGCAUUG	GUGCAUUGCUGUUGCAUUGCA	Hsa-Mir-132-P2 3p	CCUUGGC	UAACAGUCUCCAGUCACGGCCA	1.73409
Hsa-Mir-92-P2a 3p	AUUGCAC	AAUUGCACUUUAGCAAUGGUGA	Hsa-Mir-132-P2 3p	CCUUGGC	UAACAGUCUCCAGUCACGGCCA	1.39606
Hsa-Mir-105-P2 5p	CAAAUGC	UCAAAUGCUCAGACUCCUGUGGUG	Hsa-Mir-132-P2 3p	CCUUGGC	UAACAGUCUCCAGUCACGGCCA	1.52377
Hsa-Mir-124-P1-v2 3p	UAAGGCA	UUAAGGCACGCGGUGAAUGCCA	Hsa-Mir-132-P2 3p	CCUUGGC	UAACAGUCUCCAGUCACGGCCA	0.825466
Hsa-Mir-124-P2-v1 3p	AAGGCAC	UAAGGCACGCGGUGAAUGCCAA	Hsa-Mir-132-P2 3p	CCUUGGC	UAACAGUCUCCAGUCACGGCCA	1.24912
Hsa-Mir-124-P2-v2 3p	UAAGGCA	UUAAGGCACGCGGUGAAUGCCA	Hsa-Mir-132-P2 3p	CCUUGGC	UAACAGUCUCCAGUCACGGCCA	0.825466
Hsa-Mir-124-P3-v1 3p	AAGGCAC	UAAGGCACGCGGUGAAUGCCAA	Hsa-Mir-132-P2 3p	CCUUGGC	UAACAGUCUCCAGUCACGGCCA	1.24912
Hsa-Mir-124-P3-v2 3p	UAAGGCA	UUAAGGCACGCGGUGAAUGCCA	Hsa-Mir-132-P2 3p	CCUUGGC	UAACAGUCUCCAGUCACGGCCA	0.825466
Hsa-Mir-128-P2 3p	CACAGUG	UCACAGUGAACCGGUCUCUUU	Hsa-Mir-132-P2 3p	CCUUGGC	UAACAGUCUCCAGUCACGGCCA	1.31559
Hsa-Mir-7-P2 5p	GGAAGAC	UGGAAGACUAGUGAUUUUGUUGUU	Hsa-Mir-133-P1-v1 3p	UUGGUCC	UUUGGUCCCCUUCAACCAGCUGU	1.60269
Hsa-Mir-7-P4 5p	GGAAGAC	UGGAAGACUAGUGAUUUUGUUGUU	Hsa-Mir-133-P1-v1 3p	UUGGUCC	UUUGGUCCCCUUCAACCAGCUGU	1.60269
Hsa-Mir-17-P1d 5p	AAAGUGC	UAAAGUGCUGACAGUGCAGAU	Hsa-Mir-133-P1-v1 3p	UUGGUCC	UUUGGUCCCCUUCAACCAGCUGU	1.31559
Hsa-Mir-17-P2c 5p	AAGGUGC	UAAGGUGCAUCUAGUGCAGUUAGU	Hsa-Mir-133-P1-v1 3p	UUGGUCC	UUUGGUCCCCUUCAACCAGCUGU	1.06042
Hsa-Mir-17-P4a 5p	AAAGUGC	UAAAGUGCUUAUAGUGCAGGUAG	Hsa-Mir-133-P1-v1 3p	UUGGUCC	UUUGGUCCCCUUCAACCAGCUGU	1.25611
Hsa-Mir-17-P4c 5p	AAAGUGC	CAAAGUGCUCAUAGUGCAGGUAG	Hsa-Mir-133-P1-v1 3p	UUGGUCC	UUUGGUCCCCUUCAACCAGCUGU	1.25611
Hsa-Mir-17-P4d 5p	AAAGUGC	CAAAGUGCUGUUCGUGCAGGUAG	Hsa-Mir-133-P1-v1 3p	UUGGUCC	UUUGGUCCCCUUCAACCAGCUGU	1.06042
Hsa-Mir-19-P1a 3p	GUGCAAA	UGUGCAAAUCUAUGCAAAACUGA	Hsa-Mir-133-P1-v1 3p	UUGGUCC	UUUGGUCCCCUUCAACCAGCUGU	1.27225
Hsa-Mir-19-P2a 3p	GUGCAAA	UGUGCAAAUCCAUGCAAAACUGA	Hsa-Mir-133-P1-v1 3p	UUGGUCC	UUUGGUCCCCUUCAACCAGCUGU	1.52766
Hsa-Mir-19-P2c 3p	GUGCAAA	UGUGCAAAUCCAUGCAAAACUGA	Hsa-Mir-133-P1-v1 3p	UUGGUCC	UUUGGUCCCCUUCAACCAGCUGU	1.52766
Hsa-Mir-29-P1b-v2 3p	UAGCACC	CUAGCACCAUUUGAAAUCAGUGU	Hsa-Mir-133-P1-v1 3p	UUGGUCC	UUUGGUCCCCUUCAACCAGCUGU	0.892188
Hsa-Mir-29-P1d-v1 3p	AGCACCA	UAGCACCAUUUGAAAUCAGUGUU	Hsa-Mir-133-P1-v1 3p	UUGGUCC	UUUGGUCCCCUUCAACCAGCUGU	1.31584
Hsa-Mir-29-P1d-v2 3p	UAGCACC	CUAGCACCAUUUGAAAUCAGUGU	Hsa-Mir-133-P1-v1 3p	UUGGUCC	UUUGGUCCCCUUCAACCAGCUGU	0.892188
Hsa-Mir-29-P2b 3p	AGCACCA	UAGCACCAUCUGAAAUCGGUUA	Hsa-Mir-133-P1-v1 3p	UUGGUCC	UUUGGUCCCCUUCAACCAGCUGU	1.39606
Hsa-Mir-30-P2d 5p	GUAAACA	UGUAAACAUCCUACACUCUCAGCU	Hsa-Mir-133-P1-v1 3p	UUGGUCC	UUUGGUCCCCUUCAACCAGCUGU	1.31584
Hsa-Mir-31 5p	GGCAAGA	AGGCAAGAUGCUGGCAUAGCUGU	Hsa-Mir-133-P1-v1 3p	UUGGUCC	UUUGGUCCCCUUCAACCAGCUGU	2.00505
Hsa-Mir-96-P2 5p	UUGGCAA	UUUGGCAAUGGUAGAACUCACACU	Hsa-Mir-133-P1-v1 3p	UUGGUCC	UUUGGUCCCCUUCAACCAGCUGU	1.60269
Hsa-Mir-96-P3-v1 5p	AUGGCAC	UAUGGCACUGGUAGAAUUCACU	Hsa-Mir-133-P1-v1 3p	UUGGUCC	UUUGGUCCCCUUCAACCAGCUGU	1.79842
Hsa-Mir-96-P3-v2 5p	UGGCACU	AUGGCACUGGUAGAAUUCACUG	Hsa-Mir-133-P1-v1 3p	UUGGUCC	UUUGGUCCCCUUCAACCAGCUGU	1.16699
Hsa-Mir-101-P1-v1 3p	ACAGUAC	UACAGUACUGUGAUAACUGAAG	Hsa-Mir-133-P1-v1 3p	UUGGUCC	UUUGGUCCCCUUCAACCAGCUGU	1.24912
Hsa-Mir-105-P2 5p	CAAAUGC	UCAAAUGCUCAGACUCCUGUGGUG	Hsa-Mir-133-P1-v1 3p	UUGGUCC	UUUGGUCCCCUUCAACCAGCUGU	1.25611
Hsa-Mir-124-P1-v2 3p	UAAGGCA	UUAAGGCACGCGGUGAAUGCCA	Hsa-Mir-133-P1-v1 3p	UUGGUCC	UUUGGUCCCCUUCAACCAGCUGU	1.79842
Hsa-Mir-124-P2-v1 3p	AAGGCAC	UAAGGCACGCGGUGAAUGCCAA	Hsa-Mir-133-P1-v1 3p	UUGGUCC	UUUGGUCCCCUUCAACCAGCUGU	1.97171
Hsa-Mir-124-P2-v2 3p	UAAGGCA	UUAAGGCACGCGGUGAAUGCCA	Hsa-Mir-133-P1-v1 3p	UUGGUCC	UUUGGUCCCCUUCAACCAGCUGU	1.79842
Hsa-Mir-124-P3-v1 3p	AAGGCAC	UAAGGCACGCGGUGAAUGCCAA	Hsa-Mir-133-P1-v1 3p	UUGGUCC	UUUGGUCCCCUUCAACCAGCUGU	1.97171
Hsa-Mir-124-P3-v2 3p	UAAGGCA	UUAAGGCACGCGGUGAAUGCCA	Hsa-Mir-133-P1-v1 3p	UUGGUCC	UUUGGUCCCCUUCAACCAGCUGU	1.79842
Hsa-Mir-8-P2b 3p	AACACUG	UAACACUGUCUGGUAAAGAUGGC	Hsa-Mir-133-P1-v2 3p	UGGUCCC	UUGGUCCCCUUCAACCAGCUGU	1.79842
Hsa-Mir-28-P3 5p	AGGAGCU	AAGGAGCUUACAAUCUAGCUGGG	Hsa-Mir-133-P1-v2 3p	UGGUCCC	UUGGUCCCCUUCAACCAGCUGU	0.974462
Hsa-Mir-29-P1b-v1 3p	AGCACCA	UAGCACCAUUUGAAAUCAGUGUU	Hsa-Mir-133-P1-v2 3p	UGGUCCC	UUGGUCCCCUUCAACCAGCUGU	0.830621
Hsa-Mir-29-P1b-v2 3p	UAGCACC	CUAGCACCAUUUGAAAUCAGUGU	Hsa-Mir-133-P1-v2 3p	UGGUCCC	UUGGUCCCCUUCAACCAGCUGU	1.79842
Hsa-Mir-29-P1d-v1 3p	AGCACCA	UAGCACCAUUUGAAAUCAGUGUU	Hsa-Mir-133-P1-v2 3p	UGGUCCC	UUGGUCCCCUUCAACCAGCUGU	0.830621
Hsa-Mir-29-P1d-v2 3p	UAGCACC	CUAGCACCAUUUGAAAUCAGUGU	Hsa-Mir-133-P1-v2 3p	UGGUCCC	UUGGUCCCCUUCAACCAGCUGU	1.79842
Hsa-Mir-29-P2b 3p	AGCACCA	UAGCACCAUCUGAAAUCGGUUA	Hsa-Mir-133-P1-v2 3p	UGGUCCC	UUGGUCCCCUUCAACCAGCUGU	1.24912
Hsa-Mir-29-P2d 3p	AGCACCA	UAGCACCAUUUGAAAUCGGUUA	Hsa-Mir-133-P1-v2 3p	UGGUCCC	UUGGUCCCCUUCAACCAGCUGU	1.10527
Hsa-Mir-92-P1c 3p	AUUGCAC	UAUUGCACUUGUCCCGGCCUGU	Hsa-Mir-133-P1-v2 3p	UGGUCCC	UUGGUCCCCUUCAACCAGCUGU	1.24912
Hsa-Mir-96-P1 5p	UUGGCAC	UUUGGCACUAGCACAUUUUUGCU	Hsa-Mir-133-P1-v2 3p	UGGUCCC	UUGGUCCCCUUCAACCAGCUGU	1.16699
Hsa-Mir-127 3p	CGGAUCC	UCGGAUCCGUCUGAGCUUGGCU	Hsa-Mir-133-P1-v2 3p	UGGUCCC	UUGGUCCCCUUCAACCAGCUGU	1.17719
Hsa-Mir-17-P1c 5p	AAAGUGC	AAAAGUGCUUACAGUGCAGGUAG	Hsa-Mir-133-P2-v1 3p	UUGGUCC	UUUGGUCCCCUUCAACCAGCUA	1.4224
Hsa-Mir-17-P1d 5p	AAAGUGC	UAAAGUGCUGACAGUGCAGAU	Hsa-Mir-133-P2-v1 3p	UUGGUCC	UUUGGUCCCCUUCAACCAGCUA	1.31559
Hsa-Mir-17-P2c 5p	AAGGUGC	UAAGGUGCAUCUAGUGCAGUUAGU	Hsa-Mir-133-P2-v1 3p	UUGGUCC	UUUGGUCCCCUUCAACCAGCUA	0.825466
Hsa-Mir-17-P4a 5p	AAAGUGC	UAAAGUGCUUAUAGUGCAGGUAG	Hsa-Mir-133-P2-v1 3p	UUGGUCC	UUUGGUCCCCUUCAACCAGCUA	0.974462
Hsa-Mir-17-P4c 5p	AAAGUGC	CAAAGUGCUCAUAGUGCAGGUAG	Hsa-Mir-133-P2-v1 3p	UUGGUCC	UUUGGUCCCCUUCAACCAGCUA	0.974462
Hsa-Mir-17-P4d 5p	AAAGUGC	CAAAGUGCUGUUCGUGCAGGUAG	Hsa-Mir-133-P2-v1 3p	UUGGUCC	UUUGGUCCCCUUCAACCAGCUA	0.825466
Hsa-Mir-19-P1a 3p	GUGCAAA	UGUGCAAAUCUAUGCAAAACUGA	Hsa-Mir-133-P2-v1 3p	UUGGUCC	UUUGGUCCCCUUCAACCAGCUA	1.4224
Hsa-Mir-19-P2a 3p	GUGCAAA	UGUGCAAAUCCAUGCAAAACUGA	Hsa-Mir-133-P2-v1 3p	UUGGUCC	UUUGGUCCCCUUCAACCAGCUA	1.97171
Hsa-Mir-19-P2c 3p	GUGCAAA	UGUGCAAAUCCAUGCAAAACUGA	Hsa-Mir-133-P2-v1 3p	UUGGUCC	UUUGGUCCCCUUCAACCAGCUA	1.97171
Hsa-Mir-29-P1b-v2 3p	UAGCACC	CUAGCACCAUUUGAAAUCAGUGU	Hsa-Mir-133-P2-v1 3p	UUGGUCC	UUUGGUCCCCUUCAACCAGCUA	1.17719
Hsa-Mir-29-P1d-v1 3p	AGCACCA	UAGCACCAUUUGAAAUCAGUGUU	Hsa-Mir-133-P2-v1 3p	UUGGUCC	UUUGGUCCCCUUCAACCAGCUA	1.52377
Hsa-Mir-29-P1d-v2 3p	UAGCACC	CUAGCACCAUUUGAAAUCAGUGU	Hsa-Mir-133-P2-v1 3p	UUGGUCC	UUUGGUCCCCUUCAACCAGCUA	1.17719
Hsa-Mir-29-P2b 3p	AGCACCA	UAGCACCAUCUGAAAUCGGUUA	Hsa-Mir-133-P2-v1 3p	UUGGUCC	UUUGGUCCCCUUCAACCAGCUA	1.04949
Hsa-Mir-29-P2d 3p	AGCACCA	UAGCACCAUUUGAAAUCGGUUA	Hsa-Mir-133-P2-v1 3p	UUGGUCC	UUUGGUCCCCUUCAACCAGCUA	1.39606
Hsa-Mir-30-P2d 5p	GUAAACA	UGUAAACAUCCUACACUCUCAGCU	Hsa-Mir-133-P2-v1 3p	UUGGUCC	UUUGGUCCCCUUCAACCAGCUA	1.52377
Hsa-Mir-96-P2 5p	UUGGCAA	UUUGGCAAUGGUAGAACUCACACU	Hsa-Mir-133-P2-v1 3p	UUGGUCC	UUUGGUCCCCUUCAACCAGCUA	1.16699
Hsa-Mir-96-P3-v1 5p	AUGGCAC	UAUGGCACUGGUAGAAUUCACU	Hsa-Mir-133-P2-v1 3p	UUGGUCC	UUUGGUCCCCUUCAACCAGCUA	1.79842
Hsa-Mir-96-P3-v2 5p	UGGCACU	AUGGCACUGGUAGAAUUCACUG	Hsa-Mir-133-P2-v1 3p	UUGGUCC	UUUGGUCCCCUUCAACCAGCUA	1.4224
Hsa-Mir-101-P1-v1 3p	ACAGUAC	UACAGUACUGUGAUAACUGAAG	Hsa-Mir-133-P2-v1 3p	UUGGUCC	UUUGGUCCCCUUCAACCAGCUA	1.45185
Hsa-Mir-105-P2 5p	CAAAUGC	UCAAAUGCUCAGACUCCUGUGGUG	Hsa-Mir-133-P2-v1 3p	UUGGUCC	UUUGGUCCCCUUCAACCAGCUA	1.97171
Hsa-Mir-124-P1-v2 3p	UAAGGCA	UUAAGGCACGCGGUGAAUGCCA	Hsa-Mir-133-P2-v1 3p	UUGGUCC	UUUGGUCCCCUUCAACCAGCUA	1.45185
Hsa-Mir-124-P2-v1 3p	AAGGCAC	UAAGGCACGCGGUGAAUGCCAA	Hsa-Mir-133-P2-v1 3p	UUGGUCC	UUUGGUCCCCUUCAACCAGCUA	1.4224
Hsa-Mir-124-P2-v2 3p	UAAGGCA	UUAAGGCACGCGGUGAAUGCCA	Hsa-Mir-133-P2-v1 3p	UUGGUCC	UUUGGUCCCCUUCAACCAGCUA	1.45185
Hsa-Mir-124-P3-v1 3p	AAGGCAC	UAAGGCACGCGGUGAAUGCCAA	Hsa-Mir-133-P2-v1 3p	UUGGUCC	UUUGGUCCCCUUCAACCAGCUA	1.4224
Hsa-Mir-124-P3-v2 3p	UAAGGCA	UUAAGGCACGCGGUGAAUGCCA	Hsa-Mir-133-P2-v1 3p	UUGGUCC	UUUGGUCCCCUUCAACCAGCUA	1.45185
Hsa-Mir-133-P1-v1 3p	UUGGUCC	UUUGGUCCCCUUCAACCAGCUGU	Hsa-Mir-133-P2-v1 3p	UUGGUCC	UUUGGUCCCCUUCAACCAGCUA	0.0476551
Hsa-Mir-133-P1-v2 3p	UGGUCCC	UUGGUCCCCUUCAACCAGCUGU	Hsa-Mir-133-P2-v1 3p	UUGGUCC	UUUGGUCCCCUUCAACCAGCUA	1.17719
Hsa-Mir-28-P3 5p	AGGAGCU	AAGGAGCUUACAAUCUAGCUGGG	Hsa-Mir-133-P2-v2 3p	UGGUCCC	UUGGUCCCCUUCAACCAGCUA	1.10377
Hsa-Mir-29-P1b-v1 3p	AGCACCA	UAGCACCAUUUGAAAUCAGUGUU	Hsa-Mir-133-P2-v2 3p	UGGUCCC	UUGGUCCCCUUCAACCAGCUA	1.07631
Hsa-Mir-29-P1b-v2 3p	UAGCACC	CUAGCACCAUUUGAAAUCAGUGU	Hsa-Mir-133-P2-v2 3p	UGGUCCC	UUGGUCCCCUUCAACCAGCUA	1.66217
Hsa-Mir-29-P1d-v1 3p	AGCACCA	UAGCACCAUUUGAAAUCAGUGUU	Hsa-Mir-133-P2-v2 3p	UGGUCCC	UUGGUCCCCUUCAACCAGCUA	1.07631
Hsa-Mir-29-P1d-v2 3p	UAGCACC	CUAGCACCAUUUGAAAUCAGUGU	Hsa-Mir-133-P2-v2 3p	UGGUCCC	UUGGUCCCCUUCAACCAGCUA	1.66217
Hsa-Mir-29-P2b 3p	AGCACCA	UAGCACCAUCUGAAAUCGGUUA	Hsa-Mir-133-P2-v2 3p	UGGUCCC	UUGGUCCCCUUCAACCAGCUA	1.11286
Hsa-Mir-29-P2d 3p	AGCACCA	UAGCACCAUUUGAAAUCGGUUA	Hsa-Mir-133-P2-v2 3p	UGGUCCC	UUGGUCCCCUUCAACCAGCUA	0.969018
Hsa-Mir-30-P1a 5p	GUAAACA	UGUAAACAUCCCCGACUGGAAGCU	Hsa-Mir-133-P2-v2 3p	UGGUCCC	UUGGUCCCCUUCAACCAGCUA	2.28339
Hsa-Mir-92-P1c 3p	AUUGCAC	UAUUGCACUUGUCCCGGCCUGU	Hsa-Mir-133-P2-v2 3p	UGGUCCC	UUGGUCCCCUUCAACCAGCUA	1.73409
Hsa-Mir-96-P1 5p	UUGGCAC	UUUGGCACUAGCACAUUUUUGCU	Hsa-Mir-133-P2-v2 3p	UGGUCCC	UUGGUCCCCUUCAACCAGCUA	1.31559
Hsa-Mir-127 3p	CGGAUCC	UCGGAUCCGUCUGAGCUUGGCU	Hsa-Mir-133-P2-v2 3p	UGGUCCC	UUGGUCCCCUUCAACCAGCUA	1.33173
Hsa-Mir-130-P1c 3p	AGUGCAA	CAGUGCAAUGUUAAAAGGGCAU	Hsa-Mir-133-P2-v2 3p	UGGUCCC	UUGGUCCCCUUCAACCAGCUA	1.66217
Hsa-Mir-133-P1-v2 3p	UGGUCCC	UUGGUCCCCUUCAACCAGCUGU	Hsa-Mir-133-P2-v2 3p	UGGUCCC	UUGGUCCCCUUCAACCAGCUA	0.0500417
Hsa-Mir-133-P2-v1 3p	UUGGUCC	UUUGGUCCCCUUCAACCAGCUA	Hsa-Mir-133-P2-v2 3p	UGGUCCC	UUGGUCCCCUUCAACCAGCUA	1.10377
Hsa-Mir-7-P2 5p	GGAAGAC	UGGAAGACUAGUGAUUUUGUUGUU	Hsa-Mir-133-P3-v1 3p	UUGGUCC	UUUGGUCCCCUUCAACCAGCUGU	1.60269
Hsa-Mir-7-P4 5p	GGAAGAC	UGGAAGACUAGUGAUUUUGUUGUU	Hsa-Mir-133-P3-v1 3p	UUGGUCC	UUUGGUCCCCUUCAACCAGCUGU	1.60269
Hsa-Mir-17-P1d 5p	AAAGUGC	UAAAGUGCUGACAGUGCAGAU	Hsa-Mir-133-P3-v1 3p	UUGGUCC	UUUGGUCCCCUUCAACCAGCUGU	1.31559
Hsa-Mir-17-P2c 5p	AAGGUGC	UAAGGUGCAUCUAGUGCAGUUAGU	Hsa-Mir-133-P3-v1 3p	UUGGUCC	UUUGGUCCCCUUCAACCAGCUGU	1.06042
Hsa-Mir-17-P4a 5p	AAAGUGC	UAAAGUGCUUAUAGUGCAGGUAG	Hsa-Mir-133-P3-v1 3p	UUGGUCC	UUUGGUCCCCUUCAACCAGCUGU	1.25611
Hsa-Mir-17-P4c 5p	AAAGUGC	CAAAGUGCUCAUAGUGCAGGUAG	Hsa-Mir-133-P3-v1 3p	UUGGUCC	UUUGGUCCCCUUCAACCAGCUGU	1.25611
Hsa-Mir-17-P4d 5p	AAAGUGC	CAAAGUGCUGUUCGUGCAGGUAG	Hsa-Mir-133-P3-v1 3p	UUGGUCC	UUUGGUCCCCUUCAACCAGCUGU	1.06042
Hsa-Mir-19-P1a 3p	GUGCAAA	UGUGCAAAUCUAUGCAAAACUGA	Hsa-Mir-133-P3-v1 3p	UUGGUCC	UUUGGUCCCCUUCAACCAGCUGU	1.27225
Hsa-Mir-19-P2a 3p	GUGCAAA	UGUGCAAAUCCAUGCAAAACUGA	Hsa-Mir-133-P3-v1 3p	UUGGUCC	UUUGGUCCCCUUCAACCAGCUGU	1.52766
Hsa-Mir-19-P2c 3p	GUGCAAA	UGUGCAAAUCCAUGCAAAACUGA	Hsa-Mir-133-P3-v1 3p	UUGGUCC	UUUGGUCCCCUUCAACCAGCUGU	1.52766
Hsa-Mir-29-P1b-v2 3p	UAGCACC	CUAGCACCAUUUGAAAUCAGUGU	Hsa-Mir-133-P3-v1 3p	UUGGUCC	UUUGGUCCCCUUCAACCAGCUGU	0.892188
Hsa-Mir-29-P1d-v1 3p	AGCACCA	UAGCACCAUUUGAAAUCAGUGUU	Hsa-Mir-133-P3-v1 3p	UUGGUCC	UUUGGUCCCCUUCAACCAGCUGU	1.31584
Hsa-Mir-29-P1d-v2 3p	UAGCACC	CUAGCACCAUUUGAAAUCAGUGU	Hsa-Mir-133-P3-v1 3p	UUGGUCC	UUUGGUCCCCUUCAACCAGCUGU	0.892188
Hsa-Mir-29-P2b 3p	AGCACCA	UAGCACCAUCUGAAAUCGGUUA	Hsa-Mir-133-P3-v1 3p	UUGGUCC	UUUGGUCCCCUUCAACCAGCUGU	1.39606
Hsa-Mir-30-P2d 5p	GUAAACA	UGUAAACAUCCUACACUCUCAGCU	Hsa-Mir-133-P3-v1 3p	UUGGUCC	UUUGGUCCCCUUCAACCAGCUGU	1.31584
Hsa-Mir-31 5p	GGCAAGA	AGGCAAGAUGCUGGCAUAGCUGU	Hsa-Mir-133-P3-v1 3p	UUGGUCC	UUUGGUCCCCUUCAACCAGCUGU	2.00505
Hsa-Mir-96-P2 5p	UUGGCAA	UUUGGCAAUGGUAGAACUCACACU	Hsa-Mir-133-P3-v1 3p	UUGGUCC	UUUGGUCCCCUUCAACCAGCUGU	1.60269
Hsa-Mir-96-P3-v1 5p	AUGGCAC	UAUGGCACUGGUAGAAUUCACU	Hsa-Mir-133-P3-v1 3p	UUGGUCC	UUUGGUCCCCUUCAACCAGCUGU	1.79842
Hsa-Mir-96-P3-v2 5p	UGGCACU	AUGGCACUGGUAGAAUUCACUG	Hsa-Mir-133-P3-v1 3p	UUGGUCC	UUUGGUCCCCUUCAACCAGCUGU	1.16699
Hsa-Mir-101-P1-v1 3p	ACAGUAC	UACAGUACUGUGAUAACUGAAG	Hsa-Mir-133-P3-v1 3p	UUGGUCC	UUUGGUCCCCUUCAACCAGCUGU	1.24912
Hsa-Mir-105-P2 5p	CAAAUGC	UCAAAUGCUCAGACUCCUGUGGUG	Hsa-Mir-133-P3-v1 3p	UUGGUCC	UUUGGUCCCCUUCAACCAGCUGU	1.25611
Hsa-Mir-124-P1-v2 3p	UAAGGCA	UUAAGGCACGCGGUGAAUGCCA	Hsa-Mir-133-P3-v1 3p	UUGGUCC	UUUGGUCCCCUUCAACCAGCUGU	1.79842
Hsa-Mir-124-P2-v1 3p	AAGGCAC	UAAGGCACGCGGUGAAUGCCAA	Hsa-Mir-133-P3-v1 3p	UUGGUCC	UUUGGUCCCCUUCAACCAGCUGU	1.97171
Hsa-Mir-124-P2-v2 3p	UAAGGCA	UUAAGGCACGCGGUGAAUGCCA	Hsa-Mir-133-P3-v1 3p	UUGGUCC	UUUGGUCCCCUUCAACCAGCUGU	1.79842
Hsa-Mir-124-P3-v1 3p	AAGGCAC	UAAGGCACGCGGUGAAUGCCAA	Hsa-Mir-133-P3-v1 3p	UUGGUCC	UUUGGUCCCCUUCAACCAGCUGU	1.97171
Hsa-Mir-124-P3-v2 3p	UAAGGCA	UUAAGGCACGCGGUGAAUGCCA	Hsa-Mir-133-P3-v1 3p	UUGGUCC	UUUGGUCCCCUUCAACCAGCUGU	1.79842
Hsa-Mir-133-P1-v2 3p	UGGUCCC	UUGGUCCCCUUCAACCAGCUGU	Hsa-Mir-133-P3-v1 3p	UUGGUCC	UUUGGUCCCCUUCAACCAGCUGU	1.17719
Hsa-Mir-133-P2-v1 3p	UUGGUCC	UUUGGUCCCCUUCAACCAGCUA	Hsa-Mir-133-P3-v1 3p	UUGGUCC	UUUGGUCCCCUUCAACCAGCUGU	0.0476551
Hsa-Mir-133-P2-v2 3p	UGGUCCC	UUGGUCCCCUUCAACCAGCUA	Hsa-Mir-133-P3-v1 3p	UUGGUCC	UUUGGUCCCCUUCAACCAGCUGU	1.10377
Hsa-Mir-8-P2b 3p	AACACUG	UAACACUGUCUGGUAAAGAUGGC	Hsa-Mir-133-P3-v2 3p	UGGUCCC	UUGGUCCCCUUCAACCAGCUGU	1.79842
Hsa-Mir-28-P3 5p	AGGAGCU	AAGGAGCUUACAAUCUAGCUGGG	Hsa-Mir-133-P3-v2 3p	UGGUCCC	UUGGUCCCCUUCAACCAGCUGU	0.974462
Hsa-Mir-29-P1b-v1 3p	AGCACCA	UAGCACCAUUUGAAAUCAGUGUU	Hsa-Mir-133-P3-v2 3p	UGGUCCC	UUGGUCCCCUUCAACCAGCUGU	0.830621
Hsa-Mir-29-P1b-v2 3p	UAGCACC	CUAGCACCAUUUGAAAUCAGUGU	Hsa-Mir-133-P3-v2 3p	UGGUCCC	UUGGUCCCCUUCAACCAGCUGU	1.79842
Hsa-Mir-29-P1d-v1 3p	AGCACCA	UAGCACCAUUUGAAAUCAGUGUU	Hsa-Mir-133-P3-v2 3p	UGGUCCC	UUGGUCCCCUUCAACCAGCUGU	0.830621
Hsa-Mir-29-P1d-v2 3p	UAGCACC	CUAGCACCAUUUGAAAUCAGUGU	Hsa-Mir-133-P3-v2 3p	UGGUCCC	UUGGUCCCCUUCAACCAGCUGU	1.79842
Hsa-Mir-29-P2b 3p	AGCACCA	UAGCACCAUCUGAAAUCGGUUA	Hsa-Mir-133-P3-v2 3p	UGGUCCC	UUGGUCCCCUUCAACCAGCUGU	1.24912
Hsa-Mir-29-P2d 3p	AGCACCA	UAGCACCAUUUGAAAUCGGUUA	Hsa-Mir-133-P3-v2 3p	UGGUCCC	UUGGUCCCCUUCAACCAGCUGU	1.10527
Hsa-Mir-92-P1c 3p	AUUGCAC	UAUUGCACUUGUCCCGGCCUGU	Hsa-Mir-133-P3-v2 3p	UGGUCCC	UUGGUCCCCUUCAACCAGCUGU	1.24912
Hsa-Mir-96-P1 5p	UUGGCAC	UUUGGCACUAGCACAUUUUUGCU	Hsa-Mir-133-P3-v2 3p	UGGUCCC	UUGGUCCCCUUCAACCAGCUGU	1.16699
Hsa-Mir-127 3p	CGGAUCC	UCGGAUCCGUCUGAGCUUGGCU	Hsa-Mir-133-P3-v2 3p	UGGUCCC	UUGGUCCCCUUCAACCAGCUGU	1.17719
Hsa-Mir-133-P1-v2 3p	UGGUCCC	UUGGUCCCCUUCAACCAGCUGU	Hsa-Mir-133-P3-v2 3p	UGGUCCC	UUGGUCCCCUUCAACCAGCUGU	0
Hsa-Mir-133-P2-v1 3p	UUGGUCC	UUUGGUCCCCUUCAACCAGCUA	Hsa-Mir-133-P3-v2 3p	UGGUCCC	UUGGUCCCCUUCAACCAGCUGU	1.17719
Hsa-Mir-133-P2-v2 3p	UGGUCCC	UUGGUCCCCUUCAACCAGCUA	Hsa-Mir-133-P3-v2 3p	UGGUCCC	UUGGUCCCCUUCAACCAGCUGU	0.0500417
Hsa-Mir-133-P3-v1 3p	UUGGUCC	UUUGGUCCCCUUCAACCAGCUGU	Hsa-Mir-133-P3-v2 3p	UGGUCCC	UUGGUCCCCUUCAACCAGCUGU	1.17719
Hsa-Let-7-P1b 5p	GAGGUAG	UGAGGUAGGAGGUUGUAUAGUU	Hsa-Mir-134 5p	GUGACUG	UGUGACUGGUUGACCAGAGGGG	1.79842
Hsa-Mir-8-P1b 3p	AAUACUG	UAAUACUGCCGGGUAAUGAUGGA	Hsa-Mir-134 5p	GUGACUG	UGUGACUGGUUGACCAGAGGGG	1.24912
Hsa-Mir-8-P2a 3p	AACACUG	UAACACUGUCUGGUAACGAUGUU	Hsa-Mir-134 5p	GUGACUG	UGUGACUGGUUGACCAGAGGGG	1.24912
Hsa-Mir-8-P2b 3p	AACACUG	UAACACUGUCUGGUAAAGAUGGC	Hsa-Mir-134 5p	GUGACUG	UGUGACUGGUUGACCAGAGGGG	1.14775
Hsa-Mir-8-P3a 3p	AAUACUG	UAAUACUGUCUGGUAAAACCGU	Hsa-Mir-134 5p	GUGACUG	UGUGACUGGUUGACCAGAGGGG	0.993702
Hsa-Mir-15-P2b 5p	AGCAGCA	UAGCAGCACGUAAAUAUUGGCGU	Hsa-Mir-134 5p	GUGACUG	UGUGACUGGUUGACCAGAGGGG	1.4224
Hsa-Mir-19-P2a 3p	GUGCAAA	UGUGCAAAUCCAUGCAAAACUGA	Hsa-Mir-134 5p	GUGACUG	UGUGACUGGUUGACCAGAGGGG	1.52377
Hsa-Mir-19-P2c 3p	GUGCAAA	UGUGCAAAUCCAUGCAAAACUGA	Hsa-Mir-134 5p	GUGACUG	UGUGACUGGUUGACCAGAGGGG	1.52377
Hsa-Mir-24-P3 3p	GGCUCAG	UGGCUCAGUUCAGCAGGAACAG	Hsa-Mir-134 5p	GUGACUG	UGUGACUGGUUGACCAGAGGGG	1.24912
Hsa-Mir-26-P1 5p	UCAAGUA	UUCAAGUAAUCCAGGAUAGGCU	Hsa-Mir-134 5p	GUGACUG	UGUGACUGGUUGACCAGAGGGG	1.17719
Hsa-Mir-26-P2 5p	UCAAGUA	UUCAAGUAAUUCAGGAUAGGUU	Hsa-Mir-134 5p	GUGACUG	UGUGACUGGUUGACCAGAGGGG	0.974462
Hsa-Mir-26-P4 5p	UCAAGUA	UUCAAGUAAUCCAGGAUAGGCU	Hsa-Mir-134 5p	GUGACUG	UGUGACUGGUUGACCAGAGGGG	1.17719
Hsa-Mir-29-P2d 3p	AGCACCA	UAGCACCAUUUGAAAUCGGUUA	Hsa-Mir-134 5p	GUGACUG	UGUGACUGGUUGACCAGAGGGG	1.4224
Hsa-Mir-30-P2b 5p	GUAAACA	UGUAAACAUCCUACACUCUCAGCU	Hsa-Mir-134 5p	GUGACUG	UGUGACUGGUUGACCAGAGGGG	1.97171
Hsa-Mir-30-P2d 5p	GUAAACA	UGUAAACAUCCUACACUCUCAGCU	Hsa-Mir-134 5p	GUGACUG	UGUGACUGGUUGACCAGAGGGG	1.97171
Hsa-Mir-92-P2c 3p	AUUGCAC	AAUUGCACGGUAUCCAUCUGUA	Hsa-Mir-134 5p	GUGACUG	UGUGACUGGUUGACCAGAGGGG	1.45185
Hsa-Mir-105-P2 5p	CAAAUGC	UCAAAUGCUCAGACUCCUGUGGUG	Hsa-Mir-134 5p	GUGACUG	UGUGACUGGUUGACCAGAGGGG	1.45185
Hsa-Let-7-P1d 5p	GAGGUAG	UGAGGUAGUAGGUUGUAUAGUU	Hsa-Mir-135-P1 5p	AUGGCUU	UAUGGCUUUUUAUUCCUAUGUGA	1.45185
Hsa-Let-7-P2a1 5p	GAGGUAG	UGAGGUAGUAGGUUGUAUAGUU	Hsa-Mir-135-P1 5p	AUGGCUU	UAUGGCUUUUUAUUCCUAUGUGA	1.45185
Hsa-Let-7-P2a2 5p	GAGGUAG	UGAGGUAGUAGGUUGUAUAGUU	Hsa-Mir-135-P1 5p	AUGGCUU	UAUGGCUUUUUAUUCCUAUGUGA	1.45185
Hsa-Let-7-P2a3 5p	GAGGUAG	UGAGGUAGUAGAUUGUAUAGUU	Hsa-Mir-135-P1 5p	AUGGCUU	UAUGGCUUUUUAUUCCUAUGUGA	1.24912
Hsa-Let-7-P2b1 5p	GAGGUAG	UGAGGUAGUAGAUUGUAUAGUU	Hsa-Mir-135-P1 5p	AUGGCUU	UAUGGCUUUUUAUUCCUAUGUGA	1.24912
Hsa-Let-7-P2b2 5p	GAGGUAG	UGAGGUAGUAGGUUGUGUGGUU	Hsa-Mir-135-P1 5p	AUGGCUU	UAUGGCUUUUUAUUCCUAUGUGA	1.45185
Hsa-Let-7-P2b3 5p	GAGGUAG	UGAGGUAGUAAGUUGUAUUGUU	Hsa-Mir-135-P1 5p	AUGGCUU	UAUGGCUUUUUAUUCCUAUGUGA	1.16699
Hsa-Mir-8-P1b 3p	AAUACUG	UAAUACUGCCGGGUAAUGAUGGA	Hsa-Mir-135-P1 5p	AUGGCUU	UAUGGCUUUUUAUUCCUAUGUGA	1.52766
Hsa-Mir-8-P2a 3p	AACACUG	UAACACUGUCUGGUAACGAUGUU	Hsa-Mir-135-P1 5p	AUGGCUU	UAUGGCUUUUUAUUCCUAUGUGA	2.00505
Hsa-Mir-8-P2b 3p	AACACUG	UAACACUGUCUGGUAAAGAUGGC	Hsa-Mir-135-P1 5p	AUGGCUU	UAUGGCUUUUUAUUCCUAUGUGA	1.65847
Hsa-Mir-8-P3a 3p	AAUACUG	UAAUACUGUCUGGUAAAACCGU	Hsa-Mir-135-P1 5p	AUGGCUU	UAUGGCUUUUUAUUCCUAUGUGA	1.45185
Hsa-Mir-9-P1 5p	CUUUGGU	UCUUUGGUUAUCUAGCUGUAUGA	Hsa-Mir-135-P1 5p	AUGGCUU	UAUGGCUUUUUAUUCCUAUGUGA	0.797969
Hsa-Mir-15-P2b 5p	AGCAGCA	UAGCAGCACGUAAAUAUUGGCGU	Hsa-Mir-135-P1 5p	AUGGCUU	UAUGGCUUUUUAUUCCUAUGUGA	2.00505
Hsa-Mir-19-P2a 3p	GUGCAAA	UGUGCAAAUCCAUGCAAAACUGA	Hsa-Mir-135-P1 5p	AUGGCUU	UAUGGCUUUUUAUUCCUAUGUGA	0.90954
Hsa-Mir-19-P2c 3p	GUGCAAA	UGUGCAAAUCCAUGCAAAACUGA	Hsa-Mir-135-P1 5p	AUGGCUU	UAUGGCUUUUUAUUCCUAUGUGA	0.90954
Hsa-Mir-21 5p	AGCUUAU	UAGCUUAUCAGACUGAUGUUGACU	Hsa-Mir-135-P1 5p	AUGGCUU	UAUGGCUUUUUAUUCCUAUGUGA	2.00505
Hsa-Mir-28-P3 5p	AGGAGCU	AAGGAGCUUACAAUCUAGCUGGG	Hsa-Mir-135-P1 5p	AUGGCUU	UAUGGCUUUUUAUUCCUAUGUGA	1.86514
Hsa-Mir-29-P1b-v1 3p	AGCACCA	UAGCACCAUUUGAAAUCAGUGUU	Hsa-Mir-135-P1 5p	AUGGCUU	UAUGGCUUUUUAUUCCUAUGUGA	2.00505
Hsa-Mir-92-P1c 3p	AUUGCAC	UAUUGCACUUGUCCCGGCCUGU	Hsa-Mir-135-P1 5p	AUGGCUU	UAUGGCUUUUUAUUCCUAUGUGA	1.45185
Hsa-Mir-92-P1d 3p	AUUGCAC	UAUUGCACUCGUCCCGGCCUCC	Hsa-Mir-135-P1 5p	AUGGCUU	UAUGGCUUUUUAUUCCUAUGUGA	1.97171
Hsa-Mir-92-P2a 3p	AUUGCAC	AAUUGCACUUUAGCAAUGGUGA	Hsa-Mir-135-P1 5p	AUGGCUU	UAUGGCUUUUUAUUCCUAUGUGA	1.16699
Hsa-Mir-92-P2c 3p	AUUGCAC	AAUUGCACGGUAUCCAUCUGUA	Hsa-Mir-135-P1 5p	AUGGCUU	UAUGGCUUUUUAUUCCUAUGUGA	0.699809
Hsa-Mir-92-P2d 3p	AUUGCAC	CAUUGCACUUGUCUCGGUCUGA	Hsa-Mir-135-P1 5p	AUGGCUU	UAUGGCUUUUUAUUCCUAUGUGA	1.4224
Hsa-Mir-103-P2 3p	GCAGCAU	AGCAGCAUUGUACAGGGCUAUGA	Hsa-Mir-135-P1 5p	AUGGCUU	UAUGGCUUUUUAUUCCUAUGUGA	1.06042
Hsa-Mir-103-P4 3p	GCAGCAU	AGCAGCAUUGUACAGGGCUAUGA	Hsa-Mir-135-P1 5p	AUGGCUU	UAUGGCUUUUUAUUCCUAUGUGA	1.06042
Hsa-Mir-124-P1-v1 3p	AAGGCAC	UAAGGCACGCGGUGAAUGCCAA	Hsa-Mir-135-P1 5p	AUGGCUU	UAUGGCUUUUUAUUCCUAUGUGA	1.97171
Hsa-Mir-126-P2-v2 5p	AUUAUUA	CAUUAUUACUUUUGGUACGCG	Hsa-Mir-135-P1 5p	AUGGCUU	UAUGGCUUUUUAUUCCUAUGUGA	2.28339
Hsa-Mir-133-P1-v2 3p	UGGUCCC	UUGGUCCCCUUCAACCAGCUGU	Hsa-Mir-135-P1 5p	AUGGCUU	UAUGGCUUUUUAUUCCUAUGUGA	1.79842
Hsa-Mir-133-P3-v1 3p	UUGGUCC	UUUGGUCCCCUUCAACCAGCUGU	Hsa-Mir-135-P1 5p	AUGGCUU	UAUGGCUUUUUAUUCCUAUGUGA	1.45574
Hsa-Mir-133-P3-v2 3p	UGGUCCC	UUGGUCCCCUUCAACCAGCUGU	Hsa-Mir-135-P1 5p	AUGGCUU	UAUGGCUUUUUAUUCCUAUGUGA	1.79842
Hsa-Mir-134 5p	GUGACUG	UGUGACUGGUUGACCAGAGGGG	Hsa-Mir-135-P1 5p	AUGGCUU	UAUGGCUUUUUAUUCCUAUGUGA	0.825466
Hsa-Let-7-P1d 5p	GAGGUAG	UGAGGUAGUAGGUUGUAUAGUU	Hsa-Mir-135-P2 5p	AUGGCUU	UAUGGCUUUUUAUUCCUAUGUGA	1.45185
Hsa-Let-7-P2a1 5p	GAGGUAG	UGAGGUAGUAGGUUGUAUAGUU	Hsa-Mir-135-P2 5p	AUGGCUU	UAUGGCUUUUUAUUCCUAUGUGA	1.45185
Hsa-Let-7-P2a2 5p	GAGGUAG	UGAGGUAGUAGGUUGUAUAGUU	Hsa-Mir-135-P2 5p	AUGGCUU	UAUGGCUUUUUAUUCCUAUGUGA	1.45185
Hsa-Let-7-P2a3 5p	GAGGUAG	UGAGGUAGUAGAUUGUAUAGUU	Hsa-Mir-135-P2 5p	AUGGCUU	UAUGGCUUUUUAUUCCUAUGUGA	1.24912
Hsa-Let-7-P2b1 5p	GAGGUAG	UGAGGUAGUAGAUUGUAUAGUU	Hsa-Mir-135-P2 5p	AUGGCUU	UAUGGCUUUUUAUUCCUAUGUGA	1.24912
Hsa-Let-7-P2b2 5p	GAGGUAG	UGAGGUAGUAGGUUGUGUGGUU	Hsa-Mir-135-P2 5p	AUGGCUU	UAUGGCUUUUUAUUCCUAUGUGA	1.45185
Hsa-Let-7-P2b3 5p	GAGGUAG	UGAGGUAGUAAGUUGUAUUGUU	Hsa-Mir-135-P2 5p	AUGGCUU	UAUGGCUUUUUAUUCCUAUGUGA	1.16699
Hsa-Mir-8-P1b 3p	AAUACUG	UAAUACUGCCGGGUAAUGAUGGA	Hsa-Mir-135-P2 5p	AUGGCUU	UAUGGCUUUUUAUUCCUAUGUGA	1.52766
Hsa-Mir-8-P2a 3p	AACACUG	UAACACUGUCUGGUAACGAUGUU	Hsa-Mir-135-P2 5p	AUGGCUU	UAUGGCUUUUUAUUCCUAUGUGA	2.00505
Hsa-Mir-8-P2b 3p	AACACUG	UAACACUGUCUGGUAAAGAUGGC	Hsa-Mir-135-P2 5p	AUGGCUU	UAUGGCUUUUUAUUCCUAUGUGA	1.65847
Hsa-Mir-8-P3a 3p	AAUACUG	UAAUACUGUCUGGUAAAACCGU	Hsa-Mir-135-P2 5p	AUGGCUU	UAUGGCUUUUUAUUCCUAUGUGA	1.45185
Hsa-Mir-9-P1 5p	CUUUGGU	UCUUUGGUUAUCUAGCUGUAUGA	Hsa-Mir-135-P2 5p	AUGGCUU	UAUGGCUUUUUAUUCCUAUGUGA	0.797969
Hsa-Mir-15-P2b 5p	AGCAGCA	UAGCAGCACGUAAAUAUUGGCGU	Hsa-Mir-135-P2 5p	AUGGCUU	UAUGGCUUUUUAUUCCUAUGUGA	2.00505
Hsa-Mir-19-P2a 3p	GUGCAAA	UGUGCAAAUCCAUGCAAAACUGA	Hsa-Mir-135-P2 5p	AUGGCUU	UAUGGCUUUUUAUUCCUAUGUGA	0.90954
Hsa-Mir-19-P2c 3p	GUGCAAA	UGUGCAAAUCCAUGCAAAACUGA	Hsa-Mir-135-P2 5p	AUGGCUU	UAUGGCUUUUUAUUCCUAUGUGA	0.90954
Hsa-Mir-21 5p	AGCUUAU	UAGCUUAUCAGACUGAUGUUGACU	Hsa-Mir-135-P2 5p	AUGGCUU	UAUGGCUUUUUAUUCCUAUGUGA	2.00505
Hsa-Mir-28-P3 5p	AGGAGCU	AAGGAGCUUACAAUCUAGCUGGG	Hsa-Mir-135-P2 5p	AUGGCUU	UAUGGCUUUUUAUUCCUAUGUGA	1.86514
Hsa-Mir-29-P1b-v1 3p	AGCACCA	UAGCACCAUUUGAAAUCAGUGUU	Hsa-Mir-135-P2 5p	AUGGCUU	UAUGGCUUUUUAUUCCUAUGUGA	2.00505
Hsa-Mir-92-P1c 3p	AUUGCAC	UAUUGCACUUGUCCCGGCCUGU	Hsa-Mir-135-P2 5p	AUGGCUU	UAUGGCUUUUUAUUCCUAUGUGA	1.45185
Hsa-Mir-92-P1d 3p	AUUGCAC	UAUUGCACUCGUCCCGGCCUCC	Hsa-Mir-135-P2 5p	AUGGCUU	UAUGGCUUUUUAUUCCUAUGUGA	1.97171
Hsa-Mir-92-P2a 3p	AUUGCAC	AAUUGCACUUUAGCAAUGGUGA	Hsa-Mir-135-P2 5p	AUGGCUU	UAUGGCUUUUUAUUCCUAUGUGA	1.16699
Hsa-Mir-92-P2c 3p	AUUGCAC	AAUUGCACGGUAUCCAUCUGUA	Hsa-Mir-135-P2 5p	AUGGCUU	UAUGGCUUUUUAUUCCUAUGUGA	0.699809
Hsa-Mir-92-P2d 3p	AUUGCAC	CAUUGCACUUGUCUCGGUCUGA	Hsa-Mir-135-P2 5p	AUGGCUU	UAUGGCUUUUUAUUCCUAUGUGA	1.4224
Hsa-Mir-103-P2 3p	GCAGCAU	AGCAGCAUUGUACAGGGCUAUGA	Hsa-Mir-135-P2 5p	AUGGCUU	UAUGGCUUUUUAUUCCUAUGUGA	1.06042
Hsa-Mir-103-P4 3p	GCAGCAU	AGCAGCAUUGUACAGGGCUAUGA	Hsa-Mir-135-P2 5p	AUGGCUU	UAUGGCUUUUUAUUCCUAUGUGA	1.06042
Hsa-Mir-124-P1-v1 3p	AAGGCAC	UAAGGCACGCGGUGAAUGCCAA	Hsa-Mir-135-P2 5p	AUGGCUU	UAUGGCUUUUUAUUCCUAUGUGA	1.97171
Hsa-Mir-126-P2-v2 5p	AUUAUUA	CAUUAUUACUUUUGGUACGCG	Hsa-Mir-135-P2 5p	AUGGCUU	UAUGGCUUUUUAUUCCUAUGUGA	2.28339
Hsa-Mir-133-P1-v2 3p	UGGUCCC	UUGGUCCCCUUCAACCAGCUGU	Hsa-Mir-135-P2 5p	AUGGCUU	UAUGGCUUUUUAUUCCUAUGUGA	1.79842
Hsa-Mir-133-P3-v1 3p	UUGGUCC	UUUGGUCCCCUUCAACCAGCUGU	Hsa-Mir-135-P2 5p	AUGGCUU	UAUGGCUUUUUAUUCCUAUGUGA	1.45574
Hsa-Mir-133-P3-v2 3p	UGGUCCC	UUGGUCCCCUUCAACCAGCUGU	Hsa-Mir-135-P2 5p	AUGGCUU	UAUGGCUUUUUAUUCCUAUGUGA	1.79842
Hsa-Mir-134 5p	GUGACUG	UGUGACUGGUUGACCAGAGGGG	Hsa-Mir-135-P2 5p	AUGGCUU	UAUGGCUUUUUAUUCCUAUGUGA	0.825466
Hsa-Mir-135-P1 5p	AUGGCUU	UAUGGCUUUUUAUUCCUAUGUGA	Hsa-Mir-135-P2 5p	AUGGCUU	UAUGGCUUUUUAUUCCUAUGUGA	0
Hsa-Let-7-P1d 5p	GAGGUAG	UGAGGUAGUAGGUUGUAUAGUU	Hsa-Mir-135-P4 5p	AUGGCUU	UAUGGCUUUUCAUUCCUAUGUGA	1.45185
Hsa-Let-7-P2a1 5p	GAGGUAG	UGAGGUAGUAGGUUGUAUAGUU	Hsa-Mir-135-P4 5p	AUGGCUU	UAUGGCUUUUCAUUCCUAUGUGA	1.45185
Hsa-Let-7-P2a2 5p	GAGGUAG	UGAGGUAGUAGGUUGUAUAGUU	Hsa-Mir-135-P4 5p	AUGGCUU	UAUGGCUUUUCAUUCCUAUGUGA	1.45185
Hsa-Let-7-P2a3 5p	GAGGUAG	UGAGGUAGUAGAUUGUAUAGUU	Hsa-Mir-135-P4 5p	AUGGCUU	UAUGGCUUUUCAUUCCUAUGUGA	1.24912
Hsa-Let-7-P2b1 5p	GAGGUAG	UGAGGUAGUAGAUUGUAUAGUU	Hsa-Mir-135-P4 5p	AUGGCUU	UAUGGCUUUUCAUUCCUAUGUGA	1.24912
Hsa-Let-7-P2b2 5p	GAGGUAG	UGAGGUAGUAGGUUGUGUGGUU	Hsa-Mir-135-P4 5p	AUGGCUU	UAUGGCUUUUCAUUCCUAUGUGA	1.45185
Hsa-Let-7-P2b3 5p	GAGGUAG	UGAGGUAGUAAGUUGUAUUGUU	Hsa-Mir-135-P4 5p	AUGGCUU	UAUGGCUUUUCAUUCCUAUGUGA	1.16699
Hsa-Mir-8-P3a 3p	AAUACUG	UAAUACUGUCUGGUAAAACCGU	Hsa-Mir-135-P4 5p	AUGGCUU	UAUGGCUUUUCAUUCCUAUGUGA	1.79842
Hsa-Mir-9-P1 5p	CUUUGGU	UCUUUGGUUAUCUAGCUGUAUGA	Hsa-Mir-135-P4 5p	AUGGCUU	UAUGGCUUUUCAUUCCUAUGUGA	0.90954
Hsa-Mir-17-P2c 5p	AAGGUGC	UAAGGUGCAUCUAGUGCAGUUAGU	Hsa-Mir-135-P4 5p	AUGGCUU	UAUGGCUUUUCAUUCCUAUGUGA	1.60269
Hsa-Mir-17-P4a 5p	AAAGUGC	UAAAGUGCUUAUAGUGCAGGUAG	Hsa-Mir-135-P4 5p	AUGGCUU	UAUGGCUUUUCAUUCCUAUGUGA	1.86514
Hsa-Mir-19-P2a 3p	GUGCAAA	UGUGCAAAUCCAUGCAAAACUGA	Hsa-Mir-135-P4 5p	AUGGCUU	UAUGGCUUUUCAUUCCUAUGUGA	0.797969
Hsa-Mir-19-P2c 3p	GUGCAAA	UGUGCAAAUCCAUGCAAAACUGA	Hsa-Mir-135-P4 5p	AUGGCUU	UAUGGCUUUUCAUUCCUAUGUGA	0.797969
Hsa-Mir-21 5p	AGCUUAU	UAGCUUAUCAGACUGAUGUUGACU	Hsa-Mir-135-P4 5p	AUGGCUU	UAUGGCUUUUCAUUCCUAUGUGA	2.00505
Hsa-Mir-28-P2 3p	CGAGGAG	CUAGACUGAAGCUCCUUGAGG	Hsa-Mir-135-P4 5p	AUGGCUU	UAUGGCUUUUCAUUCCUAUGUGA	1.66217
Hsa-Mir-28-P3 5p	AGGAGCU	AAGGAGCUUACAAUCUAGCUGGG	Hsa-Mir-135-P4 5p	AUGGCUU	UAUGGCUUUUCAUUCCUAUGUGA	1.31584
Hsa-Mir-30-P2d 5p	GUAAACA	UGUAAACAUCCUACACUCUCAGCU	Hsa-Mir-135-P4 5p	AUGGCUU	UAUGGCUUUUCAUUCCUAUGUGA	1.60269
Hsa-Mir-92-P1c 3p	AUUGCAC	UAUUGCACUUGUCCCGGCCUGU	Hsa-Mir-135-P4 5p	AUGGCUU	UAUGGCUUUUCAUUCCUAUGUGA	1.45185
Hsa-Mir-92-P1d 3p	AUUGCAC	UAUUGCACUCGUCCCGGCCUCC	Hsa-Mir-135-P4 5p	AUGGCUU	UAUGGCUUUUCAUUCCUAUGUGA	1.97171
Hsa-Mir-92-P2a 3p	AUUGCAC	AAUUGCACUUUAGCAAUGGUGA	Hsa-Mir-135-P4 5p	AUGGCUU	UAUGGCUUUUCAUUCCUAUGUGA	1.4224
Hsa-Mir-92-P2c 3p	AUUGCAC	AAUUGCACGGUAUCCAUCUGUA	Hsa-Mir-135-P4 5p	AUGGCUU	UAUGGCUUUUCAUUCCUAUGUGA	0.825466
Hsa-Mir-92-P2d 3p	AUUGCAC	CAUUGCACUUGUCUCGGUCUGA	Hsa-Mir-135-P4 5p	AUGGCUU	UAUGGCUUUUCAUUCCUAUGUGA	1.4224
Hsa-Mir-103-P2 3p	GCAGCAU	AGCAGCAUUGUACAGGGCUAUGA	Hsa-Mir-135-P4 5p	AUGGCUU	UAUGGCUUUUCAUUCCUAUGUGA	1.31584
Hsa-Mir-103-P4 3p	GCAGCAU	AGCAGCAUUGUACAGGGCUAUGA	Hsa-Mir-135-P4 5p	AUGGCUU	UAUGGCUUUUCAUUCCUAUGUGA	1.31584
Hsa-Mir-124-P1-v1 3p	AAGGCAC	UAAGGCACGCGGUGAAUGCCAA	Hsa-Mir-135-P4 5p	AUGGCUU	UAUGGCUUUUCAUUCCUAUGUGA	1.97171
Hsa-Mir-135-P1 5p	AUGGCUU	UAUGGCUUUUUAUUCCUAUGUGA	Hsa-Mir-135-P4 5p	AUGGCUU	UAUGGCUUUUCAUUCCUAUGUGA	0.0454859
Hsa-Mir-135-P2 5p	AUGGCUU	UAUGGCUUUUUAUUCCUAUGUGA	Hsa-Mir-135-P4 5p	AUGGCUU	UAUGGCUUUUCAUUCCUAUGUGA	0.0454859
Hsa-Mir-8-P2b 3p	AACACUG	UAACACUGUCUGGUAAAGAUGGC	Hsa-Mir-136-v1 3p	AUCAUCG	CAUCAUCGUCUCAAAUGAGUCU	1.39606
Hsa-Mir-8-P3a 3p	AAUACUG	UAAUACUGUCUGGUAAAACCGU	Hsa-Mir-136-v1 3p	AUCAUCG	CAUCAUCGUCUCAAAUGAGUCU	1.39606
Hsa-Mir-10-P3d 5p	CCCUGAG	UCCCUGAGACCCUAACUUGUGA	Hsa-Mir-136-v1 3p	AUCAUCG	CAUCAUCGUCUCAAAUGAGUCU	1.45185
Hsa-Mir-15-P1c 5p	AGCAGCA	CAGCAGCAAUUCAUGUUUUGAA	Hsa-Mir-136-v1 3p	AUCAUCG	CAUCAUCGUCUCAAAUGAGUCU	1.24912
Hsa-Mir-15-P2b 5p	AGCAGCA	UAGCAGCACGUAAAUAUUGGCGU	Hsa-Mir-136-v1 3p	AUCAUCG	CAUCAUCGUCUCAAAUGAGUCU	1.24912
Hsa-Mir-17-P1d 3p	AAAGUGC	CCGCACUGUGGGUACUUGCUGC	Hsa-Mir-136-v1 3p	AUCAUCG	CAUCAUCGUCUCAAAUGAGUCU	1.45185
Hsa-Mir-29-P2d 3p	AGCACCA	UAGCACCAUUUGAAAUCGGUUA	Hsa-Mir-136-v1 3p	AUCAUCG	CAUCAUCGUCUCAAAUGAGUCU	0.762638
Hsa-Mir-30-P1a 5p	GUAAACA	UGUAAACAUCCCCGACUGGAAGCU	Hsa-Mir-136-v1 3p	AUCAUCG	CAUCAUCGUCUCAAAUGAGUCU	1.79842
Hsa-Mir-92-P2a 3p	AUUGCAC	AAUUGCACUUUAGCAAUGGUGA	Hsa-Mir-136-v1 3p	AUCAUCG	CAUCAUCGUCUCAAAUGAGUCU	1.97171
Hsa-Mir-130-P1c 3p	AGUGCAA	CAGUGCAAUGUUAAAAGGGCAU	Hsa-Mir-136-v1 3p	AUCAUCG	CAUCAUCGUCUCAAAUGAGUCU	1.14775
Hsa-Mir-133-P1-v1 3p	UUGGUCC	UUUGGUCCCCUUCAACCAGCUGU	Hsa-Mir-136-v1 3p	AUCAUCG	CAUCAUCGUCUCAAAUGAGUCU	1.39606
Hsa-Mir-8-P1b 3p	AAUACUG	UAAUACUGCCGGGUAAUGAUGGA	Hsa-Mir-136-v2 5p	CUCCAUU	ACUCCAUUUGUUUUGAUGAUGG	1.24912
Hsa-Mir-8-P2a 3p	AACACUG	UAACACUGUCUGGUAACGAUGUU	Hsa-Mir-136-v2 5p	CUCCAUU	ACUCCAUUUGUUUUGAUGAUGG	1.10527
Hsa-Mir-8-P2b 3p	AACACUG	UAACACUGUCUGGUAAAGAUGGC	Hsa-Mir-136-v2 5p	CUCCAUU	ACUCCAUUUGUUUUGAUGAUGG	0.993702
Hsa-Mir-10-P1c-v2 5p	CCCUGUA	ACCCUGUAGAUCCGAAUUUGUG	Hsa-Mir-136-v2 5p	CUCCAUU	ACUCCAUUUGUUUUGAUGAUGG	1.79842
Hsa-Mir-23-P3 3p	UCACAUU	AUCACAUUGCCAGGGAUUUCCAA	Hsa-Mir-136-v2 5p	CUCCAUU	ACUCCAUUUGUUUUGAUGAUGG	1.4224
Hsa-Mir-30-P1d 5p	GUAAACA	UGUAAACAUCCUUGACUGGAAGCU	Hsa-Mir-136-v2 5p	CUCCAUU	ACUCCAUUUGUUUUGAUGAUGG	1.4224
Hsa-Mir-95-P3-v2 5p	CAGUAAA	UCAGUAAAUGUUUAUUAGAUGA	Hsa-Mir-136-v2 5p	CUCCAUU	ACUCCAUUUGUUUUGAUGAUGG	0.873096
Hsa-Mir-17-P1c 5p	AAAGUGC	AAAAGUGCUUACAGUGCAGGUAG	Hsa-Mir-136-v2 3p	CUCCAUU	AUCAUCGUCUCAAAUGAGUCU	1.33173
Hsa-Mir-17-P1d 5p	AAAGUGC	UAAAGUGCUGACAGUGCAGAU	Hsa-Mir-136-v2 3p	CUCCAUU	AUCAUCGUCUCAAAUGAGUCU	2.28339
Hsa-Mir-17-P2c 5p	AAGGUGC	UAAGGUGCAUCUAGUGCAGUUAGU	Hsa-Mir-136-v2 3p	CUCCAUU	AUCAUCGUCUCAAAUGAGUCU	1.88103
Hsa-Mir-17-P4a 5p	AAAGUGC	UAAAGUGCUUAUAGUGCAGGUAG	Hsa-Mir-136-v2 3p	CUCCAUU	AUCAUCGUCUCAAAUGAGUCU	1.66217
Hsa-Mir-23-P3 3p	UCACAUU	AUCACAUUGCCAGGGAUUUCCAA	Hsa-Mir-136-v2 3p	CUCCAUU	AUCAUCGUCUCAAAUGAGUCU	1.18478
Hsa-Mir-24-P2 3p	GGCUCAG	UGGCUCAGUUCAGCAGGAACAG	Hsa-Mir-136-v2 3p	CUCCAUU	AUCAUCGUCUCAAAUGAGUCU	1.66217
Hsa-Mir-24-P3 3p	GGCUCAG	UGGCUCAGUUCAGCAGGAACAG	Hsa-Mir-136-v2 3p	CUCCAUU	AUCAUCGUCUCAAAUGAGUCU	1.66217
Hsa-Mir-27-P3 3p	UCACAGU	UUCACAGUGGCUAAGUUCCGC	Hsa-Mir-136-v2 3p	CUCCAUU	AUCAUCGUCUCAAAUGAGUCU	1.47867
Hsa-Mir-95-P4 3p	GGUCCUC	CAAGUCUUAUUUGAGCACCUGU	Hsa-Mir-136-v2 3p	CUCCAUU	AUCAUCGUCUCAAAUGAGUCU	2.28339
Hsa-Mir-103-P2 3p	GCAGCAU	AGCAGCAUUGUACAGGGCUAUGA	Hsa-Mir-136-v2 3p	CUCCAUU	AUCAUCGUCUCAAAUGAGUCU	0.901035
Hsa-Mir-103-P4 3p	GCAGCAU	AGCAGCAUUGUACAGGGCUAUGA	Hsa-Mir-136-v2 3p	CUCCAUU	AUCAUCGUCUCAAAUGAGUCU	0.901035
Hsa-Mir-7-P2 5p	GGAAGAC	UGGAAGACUAGUGAUUUUGUUGUU	Hsa-Mir-137-P1-v1 3p	UAUUGCU	UUAUUGCUUAAGAAUACGCGUAG	2.07697
Hsa-Mir-7-P4 5p	GGAAGAC	UGGAAGACUAGUGAUUUUGUUGUU	Hsa-Mir-137-P1-v1 3p	UAUUGCU	UUAUUGCUUAAGAAUACGCGUAG	2.07697
Hsa-Mir-9-P1 3p	CUUUGGU	AUAAAGCUAGAUAACCGAAAGUA	Hsa-Mir-137-P1-v1 3p	UAUUGCU	UUAUUGCUUAAGAAUACGCGUAG	1.52766
Hsa-Mir-9-P2 5p	CUUUGGU	UCUUUGGUUAUCUAGCUGUAUGA	Hsa-Mir-137-P1-v1 3p	UAUUGCU	UUAUUGCUUAAGAAUACGCGUAG	1.10917
Hsa-Mir-9-P2 3p	CUUUGGU	AUAAAGCUAGAUAACCGAAAGUA	Hsa-Mir-137-P1-v1 3p	UAUUGCU	UUAUUGCUUAAGAAUACGCGUAG	1.52766
Hsa-Mir-9-P3 5p	CUUUGGU	UCUUUGGUUAUCUAGCUGUAUGA	Hsa-Mir-137-P1-v1 3p	UAUUGCU	UUAUUGCUUAAGAAUACGCGUAG	1.10917
Hsa-Mir-9-P3 3p	CUUUGGU	AUAAAGCUAGAUAACCGAAAGUA	Hsa-Mir-137-P1-v1 3p	UAUUGCU	UUAUUGCUUAAGAAUACGCGUAG	1.52766
Hsa-Mir-15-P2d 5p	AGCAGCA	UAGCAGCACAGAAAUAUUGGCA	Hsa-Mir-137-P1-v1 3p	UAUUGCU	UUAUUGCUUAAGAAUACGCGUAG	1.14775
Hsa-Mir-17-P1a 5p	AAAGUGC	CAAAGUGCUUACAGUGCAGGUAG	Hsa-Mir-137-P1-v1 3p	UAUUGCU	UUAUUGCUUAAGAAUACGCGUAG	1.06042
Hsa-Mir-17-P1c 5p	AAAGUGC	AAAAGUGCUUACAGUGCAGGUAG	Hsa-Mir-137-P1-v1 3p	UAUUGCU	UUAUUGCUUAAGAAUACGCGUAG	1.05338
Hsa-Mir-17-P1d 5p	AAAGUGC	UAAAGUGCUGACAGUGCAGAU	Hsa-Mir-137-P1-v1 3p	UAUUGCU	UUAUUGCUUAAGAAUACGCGUAG	1.45034
Hsa-Mir-17-P2c 5p	AAGGUGC	UAAGGUGCAUCUAGUGCAGUUAGU	Hsa-Mir-137-P1-v1 3p	UAUUGCU	UUAUUGCUUAAGAAUACGCGUAG	1.65847
Hsa-Mir-17-P4a 5p	AAAGUGC	UAAAGUGCUUAUAGUGCAGGUAG	Hsa-Mir-137-P1-v1 3p	UAUUGCU	UUAUUGCUUAAGAAUACGCGUAG	0.892188
Hsa-Mir-17-P4c 5p	AAAGUGC	CAAAGUGCUCAUAGUGCAGGUAG	Hsa-Mir-137-P1-v1 3p	UAUUGCU	UUAUUGCUUAAGAAUACGCGUAG	1.06042
Hsa-Mir-17-P4d 5p	AAAGUGC	CAAAGUGCUGUUCGUGCAGGUAG	Hsa-Mir-137-P1-v1 3p	UAUUGCU	UUAUUGCUUAAGAAUACGCGUAG	1.60269
Hsa-Mir-29-P2d 3p	AGCACCA	UAGCACCAUUUGAAAUCGGUUA	Hsa-Mir-137-P1-v1 3p	UAUUGCU	UUAUUGCUUAAGAAUACGCGUAG	1.10527
Hsa-Mir-126-P2-v1 3p	CGUACCG	UCGUACCGUGAGUAAUAAUGCG	Hsa-Mir-137-P1-v1 3p	UAUUGCU	UUAUUGCUUAAGAAUACGCGUAG	1.79842
Hsa-Mir-7-P2 5p	GGAAGAC	UGGAAGACUAGUGAUUUUGUUGUU	Hsa-Mir-137-P1-v2 3p	AUUGCUU	UAUUGCUUAAGAAUACGCGUAGU	2.07697
Hsa-Mir-7-P4 5p	GGAAGAC	UGGAAGACUAGUGAUUUUGUUGUU	Hsa-Mir-137-P1-v2 3p	AUUGCUU	UAUUGCUUAAGAAUACGCGUAGU	2.07697
Hsa-Mir-8-P1a 3p	AAUACUG	UAAUACUGCCUGGUAAUGAUGAC	Hsa-Mir-137-P1-v2 3p	AUUGCUU	UAUUGCUUAAGAAUACGCGUAGU	1.86514
Hsa-Mir-8-P1b 3p	AAUACUG	UAAUACUGCCGGGUAAUGAUGGA	Hsa-Mir-137-P1-v2 3p	AUUGCUU	UAUUGCUUAAGAAUACGCGUAGU	1.06042
Hsa-Mir-8-P2a 3p	AACACUG	UAACACUGUCUGGUAACGAUGUU	Hsa-Mir-137-P1-v2 3p	AUUGCUU	UAUUGCUUAAGAAUACGCGUAGU	1.60269
Hsa-Mir-24-P3 3p	GGCUCAG	UGGCUCAGUUCAGCAGGAACAG	Hsa-Mir-137-P1-v2 3p	AUUGCUU	UAUUGCUUAAGAAUACGCGUAGU	1.97171
Hsa-Mir-29-P1b-v1 3p	AGCACCA	UAGCACCAUUUGAAAUCAGUGUU	Hsa-Mir-137-P1-v2 3p	AUUGCUU	UAUUGCUUAAGAAUACGCGUAGU	1.60269
Hsa-Mir-29-P2d 3p	AGCACCA	UAGCACCAUUUGAAAUCGGUUA	Hsa-Mir-137-P1-v2 3p	AUUGCUU	UAUUGCUUAAGAAUACGCGUAGU	1.97171
Hsa-Mir-30-P2d 5p	GUAAACA	UGUAAACAUCCUACACUCUCAGCU	Hsa-Mir-137-P1-v2 3p	AUUGCUU	UAUUGCUUAAGAAUACGCGUAGU	1.60269
Hsa-Mir-92-P1c 3p	AUUGCAC	UAUUGCACUUGUCCCGGCCUGU	Hsa-Mir-137-P1-v2 3p	AUUGCUU	UAUUGCUUAAGAAUACGCGUAGU	0.998753
Hsa-Mir-92-P1d 3p	AUUGCAC	UAUUGCACUCGUCCCGGCCUCC	Hsa-Mir-137-P1-v2 3p	AUUGCUU	UAUUGCUUAAGAAUACGCGUAGU	1.10527
Hsa-Mir-92-P2a 3p	AUUGCAC	AAUUGCACUUUAGCAAUGGUGA	Hsa-Mir-137-P1-v2 3p	AUUGCUU	UAUUGCUUAAGAAUACGCGUAGU	1.17719
Hsa-Mir-92-P2c 3p	AUUGCAC	AAUUGCACGGUAUCCAUCUGUA	Hsa-Mir-137-P1-v2 3p	AUUGCUU	UAUUGCUUAAGAAUACGCGUAGU	1.79842
Hsa-Mir-92-P2d 3p	AUUGCAC	CAUUGCACUUGUCUCGGUCUGA	Hsa-Mir-137-P1-v2 3p	AUUGCUU	UAUUGCUUAAGAAUACGCGUAGU	1.17719
Hsa-Mir-96-P1 5p	UUGGCAC	UUUGGCACUAGCACAUUUUUGCU	Hsa-Mir-137-P1-v2 3p	AUUGCUU	UAUUGCUUAAGAAUACGCGUAGU	1.06042
Hsa-Mir-124-P1-v1 3p	AAGGCAC	UAAGGCACGCGGUGAAUGCCAA	Hsa-Mir-137-P1-v2 3p	AUUGCUU	UAUUGCUUAAGAAUACGCGUAGU	1.79842
Hsa-Mir-130-P2a 3p	AGUGCAA	CAGUGCAAUGAUAUUGUCAAAGCAU	Hsa-Mir-137-P1-v2 3p	AUUGCUU	UAUUGCUUAAGAAUACGCGUAGU	1.25611
Hsa-Mir-130-P2b 3p	AGUGCAA	CAGUGCAAUAGUAUUGUCAAAGCAU	Hsa-Mir-137-P1-v2 3p	AUUGCUU	UAUUGCUUAAGAAUACGCGUAGU	0.90954
Hsa-Mir-130-P3b 3p	AGUGCAA	UAGUGCAAUAUUGCUUAUAGGGUUU	Hsa-Mir-137-P1-v2 3p	AUUGCUU	UAUUGCUUAAGAAUACGCGUAGU	1.86514
Hsa-Mir-132-P1 3p	AACAGUC	UAACAGUCUACAGCCAUGGUCG	Hsa-Mir-137-P1-v2 3p	AUUGCUU	UAUUGCUUAAGAAUACGCGUAGU	1.4224
Hsa-Mir-7-P2 5p	GGAAGAC	UGGAAGACUAGUGAUUUUGUUGUU	Hsa-Mir-138-P1 5p	GCUGGUG	AGCUGGUGUUGUGAAUCAGGCCG	1.45574
Hsa-Mir-7-P4 5p	GGAAGAC	UGGAAGACUAGUGAUUUUGUUGUU	Hsa-Mir-138-P1 5p	GCUGGUG	AGCUGGUGUUGUGAAUCAGGCCG	1.45574
Hsa-Mir-10-P2d 5p	ACCCGUA	AACCCGUAGAUCCGAACUUGUG	Hsa-Mir-138-P1 5p	GCUGGUG	AGCUGGUGUUGUGAAUCAGGCCG	1.97171
Hsa-Mir-17-P1c 5p	AAAGUGC	AAAAGUGCUUACAGUGCAGGUAG	Hsa-Mir-138-P1 5p	GCUGGUG	AGCUGGUGUUGUGAAUCAGGCCG	1.31584
Hsa-Mir-17-P4c 5p	AAAGUGC	CAAAGUGCUCAUAGUGCAGGUAG	Hsa-Mir-138-P1 5p	GCUGGUG	AGCUGGUGUUGUGAAUCAGGCCG	1.60269
Hsa-Mir-34-P3a-v1 5p	GGCAGUG	AGGCAGUGUAUUGCUAGCGGCUGUU	Hsa-Mir-138-P1 5p	GCUGGUG	AGCUGGUGUUGUGAAUCAGGCCG	0.766531
Hsa-Mir-95-P2 3p	UCAACAG	AUCAACAGACAUUAAUUGGGCGC	Hsa-Mir-138-P1 5p	GCUGGUG	AGCUGGUGUUGUGAAUCAGGCCG	1.06042
Hsa-Mir-127 3p	CGGAUCC	UCGGAUCCGUCUGAGCUUGGCU	Hsa-Mir-138-P1 5p	GCUGGUG	AGCUGGUGUUGUGAAUCAGGCCG	1.97171
Hsa-Mir-133-P1-v1 3p	UUGGUCC	UUUGGUCCCCUUCAACCAGCUGU	Hsa-Mir-138-P1 5p	GCUGGUG	AGCUGGUGUUGUGAAUCAGGCCG	2.07697
Hsa-Mir-7-P2 5p	GGAAGAC	UGGAAGACUAGUGAUUUUGUUGUU	Hsa-Mir-138-P2 5p	GCUGGUG	AGCUGGUGUUGUGAAUCAGGCCG	1.45574
Hsa-Mir-7-P4 5p	GGAAGAC	UGGAAGACUAGUGAUUUUGUUGUU	Hsa-Mir-138-P2 5p	GCUGGUG	AGCUGGUGUUGUGAAUCAGGCCG	1.45574
Hsa-Mir-10-P2d 5p	ACCCGUA	AACCCGUAGAUCCGAACUUGUG	Hsa-Mir-138-P2 5p	GCUGGUG	AGCUGGUGUUGUGAAUCAGGCCG	1.97171
Hsa-Mir-17-P1c 5p	AAAGUGC	AAAAGUGCUUACAGUGCAGGUAG	Hsa-Mir-138-P2 5p	GCUGGUG	AGCUGGUGUUGUGAAUCAGGCCG	1.31584
Hsa-Mir-17-P4c 5p	AAAGUGC	CAAAGUGCUCAUAGUGCAGGUAG	Hsa-Mir-138-P2 5p	GCUGGUG	AGCUGGUGUUGUGAAUCAGGCCG	1.60269
Hsa-Mir-34-P3a-v1 5p	GGCAGUG	AGGCAGUGUAUUGCUAGCGGCUGUU	Hsa-Mir-138-P2 5p	GCUGGUG	AGCUGGUGUUGUGAAUCAGGCCG	0.766531
Hsa-Mir-95-P2 3p	UCAACAG	AUCAACAGACAUUAAUUGGGCGC	Hsa-Mir-138-P2 5p	GCUGGUG	AGCUGGUGUUGUGAAUCAGGCCG	1.06042
Hsa-Mir-127 3p	CGGAUCC	UCGGAUCCGUCUGAGCUUGGCU	Hsa-Mir-138-P2 5p	GCUGGUG	AGCUGGUGUUGUGAAUCAGGCCG	1.97171
Hsa-Mir-133-P1-v1 3p	UUGGUCC	UUUGGUCCCCUUCAACCAGCUGU	Hsa-Mir-138-P2 5p	GCUGGUG	AGCUGGUGUUGUGAAUCAGGCCG	2.07697
Hsa-Mir-1-P2 3p	GGAAUGU	UGGAAUGUAAGGAAGUGUGUGG	Hsa-Mir-139 5p	CUACAGU	UCUACAGUGCACGUGUCUCCAGU	1.4224
Hsa-Mir-1-P3 3p	GGAAUGU	UGGAAUGUAAAGAAGUAUGUAU	Hsa-Mir-139 5p	CUACAGU	UCUACAGUGCACGUGUCUCCAGU	1.24912
Hsa-Mir-23-P3 3p	UCACAUU	AUCACAUUGCCAGGGAUUUCCAA	Hsa-Mir-139 5p	CUACAGU	UCUACAGUGCACGUGUCUCCAGU	1.06042
Hsa-Mir-27-P3 3p	UCACAGU	UUCACAGUGGCUAAGUUCCGC	Hsa-Mir-139 5p	CUACAGU	UCUACAGUGCACGUGUCUCCAGU	0.990771
Hsa-Mir-30-P1b 5p	GUAAACA	UGUAAACAUCCUCGACUGGAAGCU	Hsa-Mir-139 5p	CUACAGU	UCUACAGUGCACGUGUCUCCAGU	2.00505
Hsa-Mir-30-P1d 5p	GUAAACA	UGUAAACAUCCUUGACUGGAAGCU	Hsa-Mir-139 5p	CUACAGU	UCUACAGUGCACGUGUCUCCAGU	2.00505
Hsa-Mir-101-P1-v1 3p	ACAGUAC	UACAGUACUGUGAUAACUGAAG	Hsa-Mir-139 5p	CUACAGU	UCUACAGUGCACGUGUCUCCAGU	1.79842
Hsa-Mir-105-P2 5p	CAAAUGC	UCAAAUGCUCAGACUCCUGUGGUG	Hsa-Mir-139 5p	CUACAGU	UCUACAGUGCACGUGUCUCCAGU	1.10917
Hsa-Mir-122 5p	GGAGUGU	UGGAGUGUGACAAUGGUGUUUG	Hsa-Mir-139 5p	CUACAGU	UCUACAGUGCACGUGUCUCCAGU	1.45185
Hsa-Mir-27-P3 3p	UCACAGU	UUCACAGUGGCUAAGUUCCGC	Hsa-Mir-140-P1-v1 3p	CCACAGG	ACCACAGGGUAGAACCACGGAC	0.969018
Hsa-Mir-105-P2 5p	CAAAUGC	UCAAAUGCUCAGACUCCUGUGGUG	Hsa-Mir-140-P1-v1 3p	CCACAGG	ACCACAGGGUAGAACCACGGAC	1.45185
Hsa-Mir-138-P2 5p	GCUGGUG	AGCUGGUGUUGUGAAUCAGGCCG	Hsa-Mir-140-P1-v1 3p	CCACAGG	ACCACAGGGUAGAACCACGGAC	1.45185
Hsa-Mir-139 5p	CUACAGU	UCUACAGUGCACGUGUCUCCAGU	Hsa-Mir-140-P1-v1 3p	CCACAGG	ACCACAGGGUAGAACCACGGAC	1.4224
Hsa-Mir-8-P1b 3p	AAUACUG	UAAUACUGCCGGGUAAUGAUGGA	Hsa-Mir-140-P1-v2 3p	ACCACAG	UACCACAGGGUAGAACCACGGAC	1.52766
Hsa-Mir-8-P2a 3p	AACACUG	UAACACUGUCUGGUAACGAUGUU	Hsa-Mir-140-P1-v2 3p	ACCACAG	UACCACAGGGUAGAACCACGGAC	0.90954
Hsa-Mir-8-P2b 3p	AACACUG	UAACACUGUCUGGUAAAGAUGGC	Hsa-Mir-140-P1-v2 3p	ACCACAG	UACCACAGGGUAGAACCACGGAC	0.90954
Hsa-Mir-8-P3a 3p	AAUACUG	UAAUACUGUCUGGUAAAACCGU	Hsa-Mir-140-P1-v2 3p	ACCACAG	UACCACAGGGUAGAACCACGGAC	0.873096
Hsa-Mir-10-P2c 5p	ACCCGUA	AACCCGUAGAUCCGAUCUUGUG	Hsa-Mir-140-P1-v2 3p	ACCACAG	UACCACAGGGUAGAACCACGGAC	1.52377
Hsa-Mir-10-P2d 5p	ACCCGUA	AACCCGUAGAUCCGAACUUGUG	Hsa-Mir-140-P1-v2 3p	ACCACAG	UACCACAGGGUAGAACCACGGAC	1.4224
Hsa-Mir-10-P3d 5p	CCCUGAG	UCCCUGAGACCCUAACUUGUGA	Hsa-Mir-140-P1-v2 3p	ACCACAG	UACCACAGGGUAGAACCACGGAC	0.998753
Hsa-Mir-15-P2b 5p	AGCAGCA	UAGCAGCACGUAAAUAUUGGCGU	Hsa-Mir-140-P1-v2 3p	ACCACAG	UACCACAGGGUAGAACCACGGAC	1.25611
Hsa-Mir-15-P2c 5p	AGCAGCG	UAGCAGCGGGAACAGUUCUGCAG	Hsa-Mir-140-P1-v2 3p	ACCACAG	UACCACAGGGUAGAACCACGGAC	0.892188
Hsa-Mir-15-P2d 5p	AGCAGCA	UAGCAGCACAGAAAUAUUGGCA	Hsa-Mir-140-P1-v2 3p	ACCACAG	UACCACAGGGUAGAACCACGGAC	1.45185
Hsa-Mir-24-P3 3p	GGCUCAG	UGGCUCAGUUCAGCAGGAACAG	Hsa-Mir-140-P1-v2 3p	ACCACAG	UACCACAGGGUAGAACCACGGAC	1.16699
Hsa-Mir-28-P2 5p	CGAGGAG	UCGAGGAGCUCACAGUCUAGUA	Hsa-Mir-140-P1-v2 3p	ACCACAG	UACCACAGGGUAGAACCACGGAC	1.45185
Hsa-Mir-29-P2d 3p	AGCACCA	UAGCACCAUUUGAAAUCGGUUA	Hsa-Mir-140-P1-v2 3p	ACCACAG	UACCACAGGGUAGAACCACGGAC	0.993702
Hsa-Mir-92-P2c 3p	AUUGCAC	AAUUGCACGGUAUCCAUCUGUA	Hsa-Mir-140-P1-v2 3p	ACCACAG	UACCACAGGGUAGAACCACGGAC	1.17719
Hsa-Mir-95-P2 3p	UCAACAG	AUCAACAGACAUUAAUUGGGCGC	Hsa-Mir-140-P1-v2 3p	ACCACAG	UACCACAGGGUAGAACCACGGAC	1.25611
Hsa-Mir-96-P3-v1 5p	AUGGCAC	UAUGGCACUGGUAGAAUUCACU	Hsa-Mir-140-P1-v2 3p	ACCACAG	UACCACAGGGUAGAACCACGGAC	1.97171
Hsa-Mir-103-P2 3p	GCAGCAU	AGCAGCAUUGUACAGGGCUAUGA	Hsa-Mir-140-P1-v2 3p	ACCACAG	UACCACAGGGUAGAACCACGGAC	2.07697
Hsa-Mir-103-P4 3p	GCAGCAU	AGCAGCAUUGUACAGGGCUAUGA	Hsa-Mir-140-P1-v2 3p	ACCACAG	UACCACAGGGUAGAACCACGGAC	2.07697
Hsa-Mir-135-P1 5p	AUGGCUU	UAUGGCUUUUUAUUCCUAUGUGA	Hsa-Mir-140-P1-v2 3p	ACCACAG	UACCACAGGGUAGAACCACGGAC	1.52766
Hsa-Mir-135-P2 5p	AUGGCUU	UAUGGCUUUUUAUUCCUAUGUGA	Hsa-Mir-140-P1-v2 3p	ACCACAG	UACCACAGGGUAGAACCACGGAC	1.52766
Hsa-Mir-135-P4 5p	AUGGCUU	UAUGGCUUUUCAUUCCUAUGUGA	Hsa-Mir-140-P1-v2 3p	ACCACAG	UACCACAGGGUAGAACCACGGAC	2.07697
Hsa-Mir-136-v1 3p	AUCAUCG	CAUCAUCGUCUCAAAUGAGUCU	Hsa-Mir-140-P1-v2 3p	ACCACAG	UACCACAGGGUAGAACCACGGAC	1.4224
Hsa-Mir-138-P2 5p	GCUGGUG	AGCUGGUGUUGUGAAUCAGGCCG	Hsa-Mir-140-P1-v2 3p	ACCACAG	UACCACAGGGUAGAACCACGGAC	1.65847
Hsa-Mir-10-P1b-v1 5p	ACCCUGU	UACCCUGUAGAACCGAAUUUGU	Hsa-Mir-142-P1-v1 5p	AUAAAGU	CAUAAAGUAGAAAGCACUACU	1.11286
Hsa-Mir-17-P1c 5p	AAAGUGC	AAAAGUGCUUACAGUGCAGGUAG	Hsa-Mir-142-P1-v1 5p	AUAAAGU	CAUAAAGUAGAAAGCACUACU	1.33173
Hsa-Mir-17-P1d 5p	AAAGUGC	UAAAGUGCUGACAGUGCAGAU	Hsa-Mir-142-P1-v1 5p	AUAAAGU	CAUAAAGUAGAAAGCACUACU	1.18478
Hsa-Mir-17-P4c 5p	AAAGUGC	CAAAGUGCUCAUAGUGCAGGUAG	Hsa-Mir-142-P1-v1 5p	AUAAAGU	CAUAAAGUAGAAAGCACUACU	1.10377
Hsa-Mir-17-P4d 5p	AAAGUGC	CAAAGUGCUGUUCGUGCAGGUAG	Hsa-Mir-142-P1-v1 5p	AUAAAGU	CAUAAAGUAGAAAGCACUACU	1.33173
Hsa-Mir-19-P1a 3p	GUGCAAA	UGUGCAAAUCUAUGCAAAACUGA	Hsa-Mir-142-P1-v1 5p	AUAAAGU	CAUAAAGUAGAAAGCACUACU	1.07631
Hsa-Mir-19-P2a 3p	GUGCAAA	UGUGCAAAUCCAUGCAAAACUGA	Hsa-Mir-142-P1-v1 5p	AUAAAGU	CAUAAAGUAGAAAGCACUACU	1.07631
Hsa-Mir-19-P2c 3p	GUGCAAA	UGUGCAAAUCCAUGCAAAACUGA	Hsa-Mir-142-P1-v1 5p	AUAAAGU	CAUAAAGUAGAAAGCACUACU	1.07631
Hsa-Mir-23-P3 3p	UCACAUU	AUCACAUUGCCAGGGAUUUCCAA	Hsa-Mir-142-P1-v1 5p	AUAAAGU	CAUAAAGUAGAAAGCACUACU	1.33173
Hsa-Mir-28-P2 5p	CGAGGAG	UCGAGGAGCUCACAGUCUAGUA	Hsa-Mir-142-P1-v1 5p	AUAAAGU	CAUAAAGUAGAAAGCACUACU	2.28339
Hsa-Mir-32 5p	AUUGCAC	UAUUGCACAUUACUAAGUUGCA	Hsa-Mir-142-P1-v1 5p	AUAAAGU	CAUAAAGUAGAAAGCACUACU	2.28339
Hsa-Mir-105-P2 5p	CAAAUGC	UCAAAUGCUCAGACUCCUGUGGUG	Hsa-Mir-142-P1-v1 5p	AUAAAGU	CAUAAAGUAGAAAGCACUACU	1.88103
Hsa-Mir-17-P1c 5p	AAAGUGC	AAAAGUGCUUACAGUGCAGGUAG	Hsa-Mir-142-P1-v2 3p	UAGUGUU	GUAGUGUUUCCUACUUUAUGGA	1.97171
Hsa-Mir-17-P4c 5p	AAAGUGC	CAAAGUGCUCAUAGUGCAGGUAG	Hsa-Mir-142-P1-v2 3p	UAGUGUU	GUAGUGUUUCCUACUUUAUGGA	1.24912
Hsa-Mir-23-P3 3p	UCACAUU	AUCACAUUGCCAGGGAUUUCCAA	Hsa-Mir-142-P1-v2 3p	UAGUGUU	GUAGUGUUUCCUACUUUAUGGA	1.4224
Hsa-Mir-27-P3 3p	UCACAGU	UUCACAGUGGCUAAGUUCCGC	Hsa-Mir-142-P1-v2 3p	UAGUGUU	GUAGUGUUUCCUACUUUAUGGA	1.31559
Hsa-Mir-30-P2b 5p	GUAAACA	UGUAAACAUCCUACACUCUCAGCU	Hsa-Mir-142-P1-v2 3p	UAGUGUU	GUAGUGUUUCCUACUUUAUGGA	1.52377
Hsa-Mir-30-P2d 5p	GUAAACA	UGUAAACAUCCUACACUCUCAGCU	Hsa-Mir-142-P1-v2 3p	UAGUGUU	GUAGUGUUUCCUACUUUAUGGA	1.52377
Hsa-Mir-105-P2 5p	CAAAUGC	UCAAAUGCUCAGACUCCUGUGGUG	Hsa-Mir-142-P1-v2 3p	UAGUGUU	GUAGUGUUUCCUACUUUAUGGA	1.97171
Hsa-Mir-128-P2 3p	CACAGUG	UCACAGUGAACCGGUCUCUUU	Hsa-Mir-142-P1-v2 3p	UAGUGUU	GUAGUGUUUCCUACUUUAUGGA	1.73409
Hsa-Mir-135-P2 5p	AUGGCUU	UAUGGCUUUUUAUUCCUAUGUGA	Hsa-Mir-142-P1-v2 3p	UAGUGUU	GUAGUGUUUCCUACUUUAUGGA	1.52377
Hsa-Mir-135-P4 5p	AUGGCUU	UAUGGCUUUUCAUUCCUAUGUGA	Hsa-Mir-142-P1-v2 3p	UAGUGUU	GUAGUGUUUCCUACUUUAUGGA	1.17719
Hsa-Mir-137-P1-v1 3p	UAUUGCU	UUAUUGCUUAAGAAUACGCGUAG	Hsa-Mir-142-P1-v2 3p	UAGUGUU	GUAGUGUUUCCUACUUUAUGGA	0.974462
Hsa-Mir-1-P1 3p	GGAAUGU	UGGAAUGUAAAGAAGUAUGUAU	Hsa-Mir-142-P1-v3 3p	GUAGUGU	UGUAGUGUUUCCUACUUUAUGGA	0.998753
Hsa-Mir-1-P2 3p	GGAAUGU	UGGAAUGUAAGGAAGUGUGUGG	Hsa-Mir-142-P1-v3 3p	GUAGUGU	UGUAGUGUUUCCUACUUUAUGGA	0.719049
Hsa-Mir-1-P3 3p	GGAAUGU	UGGAAUGUAAAGAAGUAUGUAU	Hsa-Mir-142-P1-v3 3p	GUAGUGU	UGUAGUGUUUCCUACUUUAUGGA	0.998753
Hsa-Mir-7-P1 5p	GGAAGAC	UGGAAGACUAGUGAUUUUGUUGUU	Hsa-Mir-142-P1-v3 3p	GUAGUGU	UGUAGUGUUUCCUACUUUAUGGA	1.10917
Hsa-Mir-7-P2 5p	GGAAGAC	UGGAAGACUAGUGAUUUUGUUGUU	Hsa-Mir-142-P1-v3 3p	GUAGUGU	UGUAGUGUUUCCUACUUUAUGGA	1.10917
Hsa-Mir-7-P4 5p	GGAAGAC	UGGAAGACUAGUGAUUUUGUUGUU	Hsa-Mir-142-P1-v3 3p	GUAGUGU	UGUAGUGUUUCCUACUUUAUGGA	1.10917
Hsa-Mir-10-P3d 5p	CCCUGAG	UCCCUGAGACCCUAACUUGUGA	Hsa-Mir-142-P1-v3 3p	GUAGUGU	UGUAGUGUUUCCUACUUUAUGGA	1.24912
Hsa-Mir-19-P2a 3p	GUGCAAA	UGUGCAAAUCCAUGCAAAACUGA	Hsa-Mir-142-P1-v3 3p	GUAGUGU	UGUAGUGUUUCCUACUUUAUGGA	1.06042
Hsa-Mir-19-P2c 3p	GUGCAAA	UGUGCAAAUCCAUGCAAAACUGA	Hsa-Mir-142-P1-v3 3p	GUAGUGU	UGUAGUGUUUCCUACUUUAUGGA	1.06042
Hsa-Mir-27-P3 3p	UCACAGU	UUCACAGUGGCUAAGUUCCGC	Hsa-Mir-142-P1-v3 3p	GUAGUGU	UGUAGUGUUUCCUACUUUAUGGA	1.47867
Hsa-Mir-28-P2 3p	CGAGGAG	CUAGACUGAAGCUCCUUGAGG	Hsa-Mir-142-P1-v3 3p	GUAGUGU	UGUAGUGUUUCCUACUUUAUGGA	1.73409
Hsa-Mir-28-P3 5p	AGGAGCU	AAGGAGCUUACAAUCUAGCUGGG	Hsa-Mir-142-P1-v3 3p	GUAGUGU	UGUAGUGUUUCCUACUUUAUGGA	1.65847
Hsa-Mir-29-P1b-v1 3p	AGCACCA	UAGCACCAUUUGAAAUCAGUGUU	Hsa-Mir-142-P1-v3 3p	GUAGUGU	UGUAGUGUUUCCUACUUUAUGGA	2.07697
Hsa-Mir-30-P2a 5p	GUAAACA	UGUAAACAUCCUACACUCAGCU	Hsa-Mir-142-P1-v3 3p	GUAGUGU	UGUAGUGUUUCCUACUUUAUGGA	1.4224
Hsa-Mir-30-P2b 5p	GUAAACA	UGUAAACAUCCUACACUCUCAGCU	Hsa-Mir-142-P1-v3 3p	GUAGUGU	UGUAGUGUUUCCUACUUUAUGGA	1.86514
Hsa-Mir-30-P2d 5p	GUAAACA	UGUAAACAUCCUACACUCUCAGCU	Hsa-Mir-142-P1-v3 3p	GUAGUGU	UGUAGUGUUUCCUACUUUAUGGA	1.86514
Hsa-Mir-31 5p	GGCAAGA	AGGCAAGAUGCUGGCAUAGCUGU	Hsa-Mir-142-P1-v3 3p	GUAGUGU	UGUAGUGUUUCCUACUUUAUGGA	2.00505
Hsa-Mir-34-P2a 5p	GGCAGUG	AGGCAGUGUCAUUAGCUGAUUGU	Hsa-Mir-142-P1-v3 3p	GUAGUGU	UGUAGUGUUUCCUACUUUAUGGA	1.65847
Hsa-Mir-92-P1c 3p	AUUGCAC	UAUUGCACUUGUCCCGGCCUGU	Hsa-Mir-142-P1-v3 3p	GUAGUGU	UGUAGUGUUUCCUACUUUAUGGA	1.79842
Hsa-Mir-103-P2 3p	GCAGCAU	AGCAGCAUUGUACAGGGCUAUGA	Hsa-Mir-142-P1-v3 3p	GUAGUGU	UGUAGUGUUUCCUACUUUAUGGA	1.60269
Hsa-Mir-103-P4 3p	GCAGCAU	AGCAGCAUUGUACAGGGCUAUGA	Hsa-Mir-142-P1-v3 3p	GUAGUGU	UGUAGUGUUUCCUACUUUAUGGA	1.60269
Hsa-Mir-105-P1 5p	CAAAUGC	UCAAAUGCUCAGACUCCUGUGGUG	Hsa-Mir-142-P1-v3 3p	GUAGUGU	UGUAGUGUUUCCUACUUUAUGGA	1.45574
Hsa-Mir-105-P2 5p	CAAAUGC	UCAAAUGCUCAGACUCCUGUGGUG	Hsa-Mir-142-P1-v3 3p	GUAGUGU	UGUAGUGUUUCCUACUUUAUGGA	1.45574
Hsa-Mir-134 5p	GUGACUG	UGUGACUGGUUGACCAGAGGGG	Hsa-Mir-142-P1-v3 3p	GUAGUGU	UGUAGUGUUUCCUACUUUAUGGA	1.79842
Hsa-Mir-135-P1 5p	AUGGCUU	UAUGGCUUUUUAUUCCUAUGUGA	Hsa-Mir-142-P1-v3 3p	GUAGUGU	UGUAGUGUUUCCUACUUUAUGGA	0.906435
Hsa-Mir-135-P2 5p	AUGGCUU	UAUGGCUUUUUAUUCCUAUGUGA	Hsa-Mir-142-P1-v3 3p	GUAGUGU	UGUAGUGUUUCCUACUUUAUGGA	0.906435
Hsa-Mir-135-P4 5p	AUGGCUU	UAUGGCUUUUCAUUCCUAUGUGA	Hsa-Mir-142-P1-v3 3p	GUAGUGU	UGUAGUGUUUCCUACUUUAUGGA	0.762594
Hsa-Mir-136-v1 3p	AUCAUCG	CAUCAUCGUCUCAAAUGAGUCU	Hsa-Mir-142-P1-v3 3p	GUAGUGU	UGUAGUGUUUCCUACUUUAUGGA	1.97171
Hsa-Mir-24-P3 3p	GGCUCAG	UGGCUCAGUUCAGCAGGAACAG	Hsa-Mir-142-P1-v4 5p	CCAUAAA	CCCAUAAAGUAGAAAGCACUAC	1.79842
Hsa-Mir-137-P1-v1 3p	UAUUGCU	UUAUUGCUUAAGAAUACGCGUAG	Hsa-Mir-142-P1-v4 5p	CCAUAAA	CCCAUAAAGUAGAAAGCACUAC	1.79842
Hsa-Mir-140-P1-v2 3p	ACCACAG	UACCACAGGGUAGAACCACGGAC	Hsa-Mir-142-P1-v4 5p	CCAUAAA	CCCAUAAAGUAGAAAGCACUAC	1.4224
Hsa-Let-7-P1c 5p	GAGGUAG	UGAGGUAGUAGGUUGUAUGGUU	Hsa-Mir-143 3p	GAGAUGA	UGAGAUGAAGCACUGUAGCUC	1.33734
Hsa-Let-7-P1d 5p	GAGGUAG	UGAGGUAGUAGGUUGUAUAGUU	Hsa-Mir-143 3p	GAGAUGA	UGAGAUGAAGCACUGUAGCUC	1.33734
Hsa-Let-7-P2a1 5p	GAGGUAG	UGAGGUAGUAGGUUGUAUAGUU	Hsa-Mir-143 3p	GAGAUGA	UGAGAUGAAGCACUGUAGCUC	1.33734
Hsa-Let-7-P2a2 5p	GAGGUAG	UGAGGUAGUAGGUUGUAUAGUU	Hsa-Mir-143 3p	GAGAUGA	UGAGAUGAAGCACUGUAGCUC	1.33734
Hsa-Let-7-P2a3 5p	GAGGUAG	UGAGGUAGUAGAUUGUAUAGUU	Hsa-Mir-143 3p	GAGAUGA	UGAGAUGAAGCACUGUAGCUC	0.990771
Hsa-Let-7-P2b1 5p	GAGGUAG	UGAGGUAGUAGAUUGUAUAGUU	Hsa-Mir-143 3p	GAGAUGA	UGAGAUGAAGCACUGUAGCUC	0.990771
Hsa-Mir-1-P1 3p	GGAAUGU	UGGAAUGUAAAGAAGUAUGUAU	Hsa-Mir-143 3p	GAGAUGA	UGAGAUGAAGCACUGUAGCUC	0.901035
Hsa-Mir-1-P2 3p	GGAAUGU	UGGAAUGUAAGGAAGUGUGUGG	Hsa-Mir-143 3p	GAGAUGA	UGAGAUGAAGCACUGUAGCUC	1.10377
Hsa-Mir-1-P3 3p	GGAAUGU	UGGAAUGUAAAGAAGUAUGUAU	Hsa-Mir-143 3p	GAGAUGA	UGAGAUGAAGCACUGUAGCUC	0.901035
Hsa-Mir-15-P1c 5p	AGCAGCA	CAGCAGCAAUUCAUGUUUUGAA	Hsa-Mir-143 3p	GAGAUGA	UGAGAUGAAGCACUGUAGCUC	2.28339
Hsa-Mir-17-P2c 5p	AAGGUGC	UAAGGUGCAUCUAGUGCAGUUAGU	Hsa-Mir-143 3p	GAGAUGA	UGAGAUGAAGCACUGUAGCUC	1.31559
Hsa-Mir-19-P2c 3p	GUGCAAA	UGUGCAAAUCCAUGCAAAACUGA	Hsa-Mir-143 3p	GAGAUGA	UGAGAUGAAGCACUGUAGCUC	1.66217
Hsa-Mir-21 5p	AGCUUAU	UAGCUUAUCAGACUGAUGUUGACU	Hsa-Mir-143 3p	GAGAUGA	UGAGAUGAAGCACUGUAGCUC	1.33173
Hsa-Mir-128-P2 3p	CACAGUG	UCACAGUGAACCGGUCUCUUU	Hsa-Mir-143 3p	GAGAUGA	UGAGAUGAAGCACUGUAGCUC	2.28339
Hsa-Mir-7-P1 5p	GGAAGAC	UGGAAGACUAGUGAUUUUGUUGUU	Hsa-Mir-144-v1 3p	ACAGUAU	UACAGUAUAGAUGAUGUACUA	1.10377
Hsa-Mir-7-P2 5p	GGAAGAC	UGGAAGACUAGUGAUUUUGUUGUU	Hsa-Mir-144-v1 3p	ACAGUAU	UACAGUAUAGAUGAUGUACUA	1.10377
Hsa-Mir-7-P4 5p	GGAAGAC	UGGAAGACUAGUGAUUUUGUUGUU	Hsa-Mir-144-v1 3p	ACAGUAU	UACAGUAUAGAUGAUGUACUA	1.10377
Hsa-Mir-10-P1b-v1 5p	ACCCUGU	UACCCUGUAGAACCGAAUUUGU	Hsa-Mir-144-v1 3p	ACAGUAU	UACAGUAUAGAUGAUGUACUA	1.07631
Hsa-Mir-17-P1c 5p	AAAGUGC	AAAAGUGCUUACAGUGCAGGUAG	Hsa-Mir-144-v1 3p	ACAGUAU	UACAGUAUAGAUGAUGUACUA	1.45034
Hsa-Mir-17-P1d 5p	AAAGUGC	UAAAGUGCUGACAGUGCAGAU	Hsa-Mir-144-v1 3p	ACAGUAU	UACAGUAUAGAUGAUGUACUA	0.990771
Hsa-Mir-17-P2c 5p	AAGGUGC	UAAGGUGCAUCUAGUGCAGUUAGU	Hsa-Mir-144-v1 3p	ACAGUAU	UACAGUAUAGAUGAUGUACUA	0.990771
Hsa-Mir-17-P4a 5p	AAAGUGC	UAAAGUGCUUAUAGUGCAGGUAG	Hsa-Mir-144-v1 3p	ACAGUAU	UACAGUAUAGAUGAUGUACUA	0.929367
Hsa-Mir-17-P4c 5p	AAAGUGC	CAAAGUGCUCAUAGUGCAGGUAG	Hsa-Mir-144-v1 3p	ACAGUAU	UACAGUAUAGAUGAUGUACUA	1.18478
Hsa-Mir-17-P4d 5p	AAAGUGC	CAAAGUGCUGUUCGUGCAGGUAG	Hsa-Mir-144-v1 3p	ACAGUAU	UACAGUAUAGAUGAUGUACUA	1.10377
Hsa-Mir-22-P1b 3p	AGCUGCC	AAGCUGCCAGUUGAAGAACUGU	Hsa-Mir-144-v1 3p	ACAGUAU	UACAGUAUAGAUGAUGUACUA	0.969018
Hsa-Mir-26-P2 5p	UCAAGUA	UUCAAGUAAUUCAGGAUAGGUU	Hsa-Mir-144-v1 3p	ACAGUAU	UACAGUAUAGAUGAUGUACUA	2.28339
Hsa-Mir-26-P4 5p	UCAAGUA	UUCAAGUAAUCCAGGAUAGGCU	Hsa-Mir-144-v1 3p	ACAGUAU	UACAGUAUAGAUGAUGUACUA	2.28339
Hsa-Mir-27-P2 3p	UCACAGU	UUCACAGUGGCUAAGUUCUGC	Hsa-Mir-144-v1 3p	ACAGUAU	UACAGUAUAGAUGAUGUACUA	1.31559
Hsa-Mir-27-P3 3p	UCACAGU	UUCACAGUGGCUAAGUUCCGC	Hsa-Mir-144-v1 3p	ACAGUAU	UACAGUAUAGAUGAUGUACUA	1.11286
Hsa-Mir-92-P1c 3p	AUUGCAC	UAUUGCACUUGUCCCGGCCUGU	Hsa-Mir-144-v1 3p	ACAGUAU	UACAGUAUAGAUGAUGUACUA	1.45034
Hsa-Mir-92-P1d 3p	AUUGCAC	UAUUGCACUCGUCCCGGCCUCC	Hsa-Mir-144-v1 3p	ACAGUAU	UACAGUAUAGAUGAUGUACUA	1.33173
Hsa-Mir-95-P2 3p	UCAACAG	AUCAACAGACAUUAAUUGGGCGC	Hsa-Mir-144-v1 3p	ACAGUAU	UACAGUAUAGAUGAUGUACUA	1.47867
Hsa-Mir-103-P2 3p	GCAGCAU	AGCAGCAUUGUACAGGGCUAUGA	Hsa-Mir-144-v1 3p	ACAGUAU	UACAGUAUAGAUGAUGUACUA	1.47867
Hsa-Mir-103-P4 3p	GCAGCAU	AGCAGCAUUGUACAGGGCUAUGA	Hsa-Mir-144-v1 3p	ACAGUAU	UACAGUAUAGAUGAUGUACUA	1.47867
Hsa-Mir-128-P2 3p	CACAGUG	UCACAGUGAACCGGUCUCUUU	Hsa-Mir-144-v1 3p	ACAGUAU	UACAGUAUAGAUGAUGUACUA	2.28339
Hsa-Mir-130-P2a 3p	AGUGCAA	CAGUGCAAUGAUAUUGUCAAAGCAU	Hsa-Mir-144-v1 3p	ACAGUAU	UACAGUAUAGAUGAUGUACUA	0.908077
Hsa-Mir-130-P2b 3p	AGUGCAA	CAGUGCAAUAGUAUUGUCAAAGCAU	Hsa-Mir-144-v1 3p	ACAGUAU	UACAGUAUAGAUGAUGUACUA	1.33173
Hsa-Mir-135-P2 5p	AUGGCUU	UAUGGCUUUUUAUUCCUAUGUGA	Hsa-Mir-144-v1 3p	ACAGUAU	UACAGUAUAGAUGAUGUACUA	2.28339
Hsa-Mir-135-P4 5p	AUGGCUU	UAUGGCUUUUCAUUCCUAUGUGA	Hsa-Mir-144-v1 3p	ACAGUAU	UACAGUAUAGAUGAUGUACUA	2.28339
Hsa-Mir-137-P1-v2 3p	AUUGCUU	UAUUGCUUAAGAAUACGCGUAGU	Hsa-Mir-144-v1 3p	ACAGUAU	UACAGUAUAGAUGAUGUACUA	1.66217
Hsa-Mir-142-P1-v4 5p	CCAUAAA	CCCAUAAAGUAGAAAGCACUAC	Hsa-Mir-144-v1 3p	ACAGUAU	UACAGUAUAGAUGAUGUACUA	0.901035
Hsa-Mir-143 3p	GAGAUGA	UGAGAUGAAGCACUGUAGCUC	Hsa-Mir-144-v1 3p	ACAGUAU	UACAGUAUAGAUGAUGUACUA	2.28339
Hsa-Let-7-P1b 5p	GAGGUAG	UGAGGUAGGAGGUUGUAUAGUU	Hsa-Mir-144-v2 3p	UACAGUA	CUACAGUAUAGAUGAUGUACUA	1.52377
Hsa-Let-7-P1c 5p	GAGGUAG	UGAGGUAGUAGGUUGUAUGGUU	Hsa-Mir-144-v2 3p	UACAGUA	CUACAGUAUAGAUGAUGUACUA	1.79842
Hsa-Let-7-P1d 5p	GAGGUAG	UGAGGUAGUAGGUUGUAUAGUU	Hsa-Mir-144-v2 3p	UACAGUA	CUACAGUAUAGAUGAUGUACUA	1.24912
Hsa-Let-7-P2a1 5p	GAGGUAG	UGAGGUAGUAGGUUGUAUAGUU	Hsa-Mir-144-v2 3p	UACAGUA	CUACAGUAUAGAUGAUGUACUA	1.24912
Hsa-Let-7-P2a2 5p	GAGGUAG	UGAGGUAGUAGGUUGUAUAGUU	Hsa-Mir-144-v2 3p	UACAGUA	CUACAGUAUAGAUGAUGUACUA	1.24912
[truncated: 15,519 more rows]
