# Supplementary material for: The distance distribution of human microRNAs in MirGeneDB database
Source: Sci Rep. 2022 Oct 21;12:17696. doi: 10.1038/s41598-022-22253-6 (PMC9587017; doi:10.1038/s41598-022-22253-6)
Supplement: Supplementary file 1 — Supplementary Information. [file 41598_2022_22253_MOESM1_ESM.zip › supplementary materials submission/S3.xlsx]

## Sheet: biomarker
MiRBase ID	MirGeneDB ID	Family	Seed	MirGeneDB ID	Family	Seed	MirGeneDB ID	Family	Seed	MirGeneDB ID	Family	Seed
miR-323	Hsa-Mir-154-P3a-v1	MIR-154	ACAUUAC	Hsa-Mir-154-P3a-v2	MIR-154	CACAUUA
miR-491	Hsa-Mir-491	MIR-491	GUGGGGA
miR-654	Hsa-Mir-154-P23	MIR-154	AUGUCUG
miR-10a	Hsa-Mir-10-P1c-v1	MIR-10	ACCCUGU	Hsa-Mir-10-P1c-v2	MIR-10	CCCUGUA
miR-31	Hsa-Mir-31	MIR-31	GGCAAGA
miR-29a	Hsa-Mir-29-P2b	MIR-29	AGCACCA
miR-148a	Hsa-Mir-148-P1	MIR-148	CAGUGCA
miR-146a	Hsa-Mir-146-P4	MIR-146	GAGAACU
miR-202	Hsa-Mir-202	MIR-202	UCCUAUG
miR-342	Hsa-Mir-342	MIR-342	CUCACAC
miR-206	Hsa-Mir-1-P2	MIR-1	GGAAUGU
miR-487b	Hsa-Mir-154-P17	MIR-154	AUCGUAC
miR-576	Hsa-Mir-576	MIR-576	UUCUAAU
miR-555	No ID
miR-145	Hsa-Mir-145	MIR-145	UCCAGUU
miR-101	Hsa-Mir-101-P1-v1	MIR-101	ACAGUAC	Hsa-Mir-101-P1-v2	MIR-101	UACAGUA	Hsa-Mir-101-P2-v1	MIR-101	ACAGUAC	Hsa-Mir-101-P2-v2	MIR-101	UACAGUA
miR-19b	Hsa-Mir-19-P2a	MIR-19	GUGCAAA	Hsa-Mir-19-P2c	MIR-19	GUGCAAA
miR-33a	Hsa-Mir-33-P3	MIR-33	UGCAUUG
miR-155	Hsa-Mir-155	MIR-155	UAAUGCU
miR-29b	Hsa-Mir-29-P1b-v1	MIR-29	AGCACCA	Hsa-Mir-29-P1b-v2	MIR-29	UAGCACC	Hsa-Mir-29-P1d-v1	MIR-29	AGCACCA	Hsa-Mir-29-P1d-v2	MIR-29	UAGCACC
let-7a	Hsa-Let-7-P1d	LET-7	GAGGUAG	Hsa-Let-7-P2a1	LET-7	GAGGUAG	Hsa-Let-7-P2a2	LET-7	GAGGUAG
let-7b	Hsa-Let-7-P2b2	LET-7	GAGGUAG
let-7c	Hsa-Let-7-P1c	LET-7	GAGGUAG
let-7d	Hsa-Let-7-P2c1	LET-7	GAGGUAG
let-7f	Hsa-Let-7-P2a3	LET-7	GAGGUAG

## Sheet: JC model distance
Species 1	Species 2	Dist
Hsa-Let-7-P1c 5p	Hsa-Let-7-P1d 5p	0.0468903
Hsa-Let-7-P1c 5p	Hsa-Let-7-P2a1 5p	0.0468903
Hsa-Let-7-P1d 5p	Hsa-Let-7-P2a1 5p	0
Hsa-Let-7-P1c 5p	Hsa-Let-7-P2a2 5p	0.0468903
Hsa-Let-7-P1d 5p	Hsa-Let-7-P2a2 5p	0
Hsa-Let-7-P2a1 5p	Hsa-Let-7-P2a2 5p	0
Hsa-Let-7-P1c 5p	Hsa-Let-7-P2a3 5p	0.0969088
Hsa-Let-7-P1d 5p	Hsa-Let-7-P2a3 5p	0.0468903
Hsa-Let-7-P2a1 5p	Hsa-Let-7-P2a3 5p	0.0468903
Hsa-Let-7-P2a2 5p	Hsa-Let-7-P2a3 5p	0.0468903
Hsa-Let-7-P1c 5p	Hsa-Let-7-P2b1 5p	0.0969088
Hsa-Let-7-P1d 5p	Hsa-Let-7-P2b1 5p	0.0468903
Hsa-Let-7-P2a1 5p	Hsa-Let-7-P2b1 5p	0.0468903
Hsa-Let-7-P2a2 5p	Hsa-Let-7-P2b1 5p	0.0468903
Hsa-Let-7-P2a3 5p	Hsa-Let-7-P2b1 5p	0
Hsa-Let-7-P1c 5p	Hsa-Let-7-P2b2 5p	0.0468903
Hsa-Let-7-P1d 5p	Hsa-Let-7-P2b2 5p	0.0969088
Hsa-Let-7-P2a1 5p	Hsa-Let-7-P2b2 5p	0.0969088
Hsa-Let-7-P2a2 5p	Hsa-Let-7-P2b2 5p	0.0969088
Hsa-Let-7-P2a3 5p	Hsa-Let-7-P2b2 5p	0.150503
Hsa-Let-7-P2b1 5p	Hsa-Let-7-P2b2 5p	0.150503
Hsa-Let-7-P1c 5p	Hsa-Let-7-P2c1 5p	0.150503
Hsa-Let-7-P1d 5p	Hsa-Let-7-P2c1 5p	0.0969088
Hsa-Let-7-P2a1 5p	Hsa-Let-7-P2c1 5p	0.0969088
Hsa-Let-7-P2a2 5p	Hsa-Let-7-P2c1 5p	0.0969088
Hsa-Let-7-P2a3 5p	Hsa-Let-7-P2c1 5p	0.150503
Hsa-Let-7-P2b1 5p	Hsa-Let-7-P2c1 5p	0.150503
Hsa-Let-7-P2b2 5p	Hsa-Let-7-P2c1 5p	0.208224
Hsa-Let-7-P1c 5p	Hsa-Mir-1-P2 3p	0.974462
Hsa-Let-7-P1d 5p	Hsa-Mir-1-P2 3p	1.16295
Hsa-Let-7-P2a1 5p	Hsa-Mir-1-P2 3p	1.16295
Hsa-Let-7-P2a2 5p	Hsa-Mir-1-P2 3p	1.16295
Hsa-Let-7-P2a3 5p	Hsa-Mir-1-P2 3p	1.4153
Hsa-Let-7-P2b1 5p	Hsa-Mir-1-P2 3p	1.4153
Hsa-Let-7-P2b2 5p	Hsa-Mir-1-P2 3p	0.823959
Hsa-Let-7-P2c1 5p	Hsa-Mir-1-P2 3p	1.79842
Hsa-Let-7-P1c 5p	Hsa-Mir-10-P1c-v1 5p	2.62238
Hsa-Let-7-P1d 5p	Hsa-Mir-10-P1c-v1 5p	2.62238
Hsa-Let-7-P2a1 5p	Hsa-Mir-10-P1c-v1 5p	2.62238
Hsa-Let-7-P2a2 5p	Hsa-Mir-10-P1c-v1 5p	2.62238
Hsa-Let-7-P2a3 5p	Hsa-Mir-10-P1c-v1 5p	2.62238
Hsa-Let-7-P2b1 5p	Hsa-Mir-10-P1c-v1 5p	2.62238
Hsa-Let-7-P1c 5p	Hsa-Mir-19-P2a 3p	1.4153
Hsa-Let-7-P1d 5p	Hsa-Mir-19-P2a 3p	1.16295
Hsa-Let-7-P2a1 5p	Hsa-Mir-19-P2a 3p	1.16295
Hsa-Let-7-P2a2 5p	Hsa-Mir-19-P2a 3p	1.16295
Hsa-Let-7-P2a3 5p	Hsa-Mir-19-P2a 3p	0.974462
Hsa-Let-7-P2b1 5p	Hsa-Mir-19-P2a 3p	0.974462
Hsa-Let-7-P2b2 5p	Hsa-Mir-19-P2a 3p	1.79842
Hsa-Let-7-P2c1 5p	Hsa-Mir-19-P2a 3p	1.4153
Hsa-Let-7-P1d 5p	Hsa-Mir-19-P2c 3p	1.16295
Hsa-Let-7-P2a1 5p	Hsa-Mir-19-P2c 3p	1.16295
Hsa-Let-7-P2a2 5p	Hsa-Mir-19-P2c 3p	1.16295
Hsa-Let-7-P2a3 5p	Hsa-Mir-19-P2c 3p	0.974462
Hsa-Let-7-P2b1 5p	Hsa-Mir-19-P2c 3p	0.974462
Hsa-Let-7-P2b2 5p	Hsa-Mir-19-P2c 3p	1.79842
Hsa-Let-7-P2c1 5p	Hsa-Mir-19-P2c 3p	1.4153
Hsa-Let-7-P1c 5p	Hsa-Mir-29-P1b-v1 3p	2.62238
Hsa-Mir-10-P1c-v1 5p	Hsa-Mir-29-P1b-v1 3p	2.62238
Hsa-Mir-19-P2a 3p	Hsa-Mir-29-P1b-v2 3p	1.9685
Hsa-Mir-19-P2c 3p	Hsa-Mir-29-P1b-v2 3p	1.9685
Hsa-Mir-29-P1b-v1 3p	Hsa-Mir-29-P1b-v2 3p	3.17558
Hsa-Let-7-P1c 5p	Hsa-Mir-29-P1d-v1 3p	2.62238
Hsa-Mir-10-P1c-v1 5p	Hsa-Mir-29-P1d-v1 3p	2.62238
Hsa-Mir-29-P1b-v2 3p	Hsa-Mir-29-P1d-v1 3p	3.17558
Hsa-Mir-19-P2a 3p	Hsa-Mir-29-P1d-v2 3p	1.9685
Hsa-Mir-19-P2c 3p	Hsa-Mir-29-P1d-v2 3p	1.9685
Hsa-Mir-29-P1b-v1 3p	Hsa-Mir-29-P1d-v2 3p	3.17558
Hsa-Mir-29-P1b-v2 3p	Hsa-Mir-29-P1d-v2 3p	0
Hsa-Mir-29-P1d-v1 3p	Hsa-Mir-29-P1d-v2 3p	3.17558
Hsa-Let-7-P1c 5p	Hsa-Mir-29-P2b 3p	2.62238
Hsa-Mir-19-P2a 3p	Hsa-Mir-31 5p	0.761423
Hsa-Mir-19-P2c 3p	Hsa-Mir-31 5p	0.761423
Hsa-Mir-29-P1b-v1 3p	Hsa-Mir-31 5p	1.52766
Hsa-Mir-29-P1b-v2 3p	Hsa-Mir-31 5p	1.52766
Hsa-Mir-29-P1d-v1 3p	Hsa-Mir-31 5p	1.52766
Hsa-Mir-29-P1d-v2 3p	Hsa-Mir-31 5p	1.52766
Hsa-Mir-29-P2b 3p	Hsa-Mir-31 5p	1.79842
Hsa-Let-7-P1c 5p	Hsa-Mir-33-P3 5p	1.30893
Hsa-Let-7-P1d 5p	Hsa-Mir-33-P3 5p	1.64792
Hsa-Let-7-P2a1 5p	Hsa-Mir-33-P3 5p	1.64792
Hsa-Let-7-P2a2 5p	Hsa-Mir-33-P3 5p	1.64792
Hsa-Let-7-P2a3 5p	Hsa-Mir-33-P3 5p	1.64792
Hsa-Let-7-P2b1 5p	Hsa-Mir-33-P3 5p	1.64792
Hsa-Let-7-P2b2 5p	Hsa-Mir-33-P3 5p	1.30893
Hsa-Let-7-P2c1 5p	Hsa-Mir-33-P3 5p	1.64792
Hsa-Mir-1-P2 3p	Hsa-Mir-33-P3 5p	1.64792
Hsa-Mir-19-P2a 3p	Hsa-Mir-33-P3 5p	2.28339
Hsa-Mir-19-P2c 3p	Hsa-Mir-33-P3 5p	2.28339
Hsa-Let-7-P1c 5p	Hsa-Mir-101-P1-v1 3p	1.16295
Hsa-Let-7-P1d 5p	Hsa-Mir-101-P1-v1 3p	1.4153
Hsa-Let-7-P2a1 5p	Hsa-Mir-101-P1-v1 3p	1.4153
Hsa-Let-7-P2a2 5p	Hsa-Mir-101-P1-v1 3p	1.4153
Hsa-Let-7-P2a3 5p	Hsa-Mir-101-P1-v1 3p	1.79842
Hsa-Let-7-P2b1 5p	Hsa-Mir-101-P1-v1 3p	1.79842
Hsa-Let-7-P2b2 5p	Hsa-Mir-101-P1-v1 3p	1.16295
Hsa-Let-7-P2c1 5p	Hsa-Mir-101-P1-v1 3p	1.79842
Hsa-Mir-1-P2 3p	Hsa-Mir-101-P1-v1 3p	1.4153
Hsa-Mir-10-P1c-v1 5p	Hsa-Mir-101-P1-v1 3p	1.79842
Hsa-Mir-10-P1c-v2 5p	Hsa-Mir-101-P1-v1 3p	2.62238
Hsa-Mir-33-P3 5p	Hsa-Mir-101-P1-v2 3p	1.07631
Hsa-Let-7-P1d 5p	Hsa-Mir-101-P2-v1 3p	1.4153
Hsa-Let-7-P2a1 5p	Hsa-Mir-101-P2-v1 3p	1.4153
Hsa-Let-7-P2a2 5p	Hsa-Mir-101-P2-v1 3p	1.4153
Hsa-Let-7-P2a3 5p	Hsa-Mir-101-P2-v1 3p	1.79842
Hsa-Let-7-P2b1 5p	Hsa-Mir-101-P2-v1 3p	1.79842
Hsa-Let-7-P2b2 5p	Hsa-Mir-101-P2-v1 3p	1.16295
Hsa-Let-7-P2c1 5p	Hsa-Mir-101-P2-v1 3p	1.79842
Hsa-Mir-1-P2 3p	Hsa-Mir-101-P2-v1 3p	1.4153
Hsa-Mir-10-P1c-v1 5p	Hsa-Mir-101-P2-v1 3p	1.79842
Hsa-Mir-10-P1c-v2 5p	Hsa-Mir-101-P2-v1 3p	2.62238
Hsa-Mir-101-P1-v1 3p	Hsa-Mir-101-P2-v1 3p	0
Hsa-Mir-33-P3 5p	Hsa-Mir-101-P2-v2 3p	1.07631
Hsa-Mir-10-P1c-v2 5p	Hsa-Mir-145 5p	1.79842
Hsa-Mir-33-P3 5p	Hsa-Mir-145 5p	1.64792
Hsa-Let-7-P1c 5p	Hsa-Mir-146-P4 5p	0.974462
Hsa-Let-7-P1d 5p	Hsa-Mir-146-P4 5p	1.16295
Hsa-Let-7-P2a1 5p	Hsa-Mir-146-P4 5p	1.16295
Hsa-Let-7-P2a2 5p	Hsa-Mir-146-P4 5p	1.16295
Hsa-Let-7-P2a3 5p	Hsa-Mir-146-P4 5p	1.16295
Hsa-Let-7-P2b1 5p	Hsa-Mir-146-P4 5p	1.16295
Hsa-Let-7-P2b2 5p	Hsa-Mir-146-P4 5p	0.974462
Hsa-Let-7-P2c1 5p	Hsa-Mir-146-P4 5p	1.4153
Hsa-Mir-1-P2 3p	Hsa-Mir-146-P4 5p	2.62238
Hsa-Mir-10-P1c-v1 5p	Hsa-Mir-146-P4 5p	1.79842
Hsa-Mir-10-P1c-v2 5p	Hsa-Mir-146-P4 5p	2.62238
Hsa-Mir-19-P2a 3p	Hsa-Mir-146-P4 5p	1.4153
Hsa-Mir-19-P2c 3p	Hsa-Mir-146-P4 5p	1.4153
Hsa-Mir-29-P2b 3p	Hsa-Mir-146-P4 5p	2.62238
Hsa-Mir-31 5p	Hsa-Mir-146-P4 5p	1.16295
Hsa-Mir-33-P3 5p	Hsa-Mir-146-P4 5p	1.30893
Hsa-Mir-10-P1c-v2 5p	Hsa-Mir-148-P1 3p	0.974462
Hsa-Mir-29-P1b-v2 3p	Hsa-Mir-148-P1 3p	2.62238
Hsa-Mir-29-P1d-v1 3p	Hsa-Mir-148-P1 3p	0.974462
Hsa-Mir-29-P1d-v2 3p	Hsa-Mir-148-P1 3p	2.62238
Hsa-Mir-29-P2b 3p	Hsa-Mir-148-P1 3p	1.79842
Hsa-Mir-101-P1-v2 3p	Hsa-Mir-148-P1 3p	1.79842
Hsa-Mir-101-P2-v1 3p	Hsa-Mir-148-P1 3p	2.62238
Hsa-Mir-101-P2-v2 3p	Hsa-Mir-148-P1 3p	1.79842
Hsa-Let-7-P1c 5p	Hsa-Mir-154-P3a-v1 3p	1.64792
Hsa-Let-7-P1d 5p	Hsa-Mir-154-P3a-v1 3p	1.64792
Hsa-Let-7-P2a1 5p	Hsa-Mir-154-P3a-v1 3p	1.64792
Hsa-Let-7-P2a2 5p	Hsa-Mir-154-P3a-v1 3p	1.64792
Hsa-Let-7-P2a3 5p	Hsa-Mir-154-P3a-v1 3p	2.28339
Hsa-Let-7-P2b1 5p	Hsa-Mir-154-P3a-v1 3p	2.28339
Hsa-Let-7-P2b2 5p	Hsa-Mir-154-P3a-v1 3p	1.64792
Hsa-Let-7-P2c1 5p	Hsa-Mir-154-P3a-v1 3p	1.64792
Hsa-Mir-1-P2 3p	Hsa-Mir-154-P3a-v1 3p	2.28339
Hsa-Mir-10-P1c-v1 5p	Hsa-Mir-154-P3a-v1 3p	1.30893
Hsa-Mir-19-P2c 3p	Hsa-Mir-154-P3a-v1 3p	2.28339
Hsa-Let-7-P1d 5p	Hsa-Mir-154-P3a-v2 3p	1.79842
Hsa-Let-7-P2a1 5p	Hsa-Mir-154-P3a-v2 3p	1.79842
Hsa-Let-7-P2a2 5p	Hsa-Mir-154-P3a-v2 3p	1.79842
Hsa-Let-7-P2a3 5p	Hsa-Mir-154-P3a-v2 3p	2.62238
Hsa-Let-7-P2b1 5p	Hsa-Mir-154-P3a-v2 3p	2.62238
Hsa-Let-7-P2b2 5p	Hsa-Mir-154-P3a-v2 3p	2.62238
Hsa-Let-7-P2c1 5p	Hsa-Mir-154-P3a-v2 3p	1.79842
Hsa-Mir-33-P3 5p	Hsa-Mir-154-P3a-v2 3p	1.64792
Hsa-Mir-145 5p	Hsa-Mir-154-P3a-v2 3p	1.4153
Hsa-Let-7-P1d 5p	Hsa-Mir-154-P17 3p	0.974462
Hsa-Let-7-P2a1 5p	Hsa-Mir-154-P17 3p	0.974462
Hsa-Let-7-P2a2 5p	Hsa-Mir-154-P17 3p	0.974462
Hsa-Let-7-P2a3 5p	Hsa-Mir-154-P17 3p	1.16295
Hsa-Let-7-P2b1 5p	Hsa-Mir-154-P17 3p	1.16295
Hsa-Let-7-P2b2 5p	Hsa-Mir-154-P17 3p	1.16295
Hsa-Let-7-P2c1 5p	Hsa-Mir-154-P17 3p	0.974462
Hsa-Mir-19-P2c 3p	Hsa-Mir-154-P17 3p	2.62238
Hsa-Mir-29-P1b-v1 3p	Hsa-Mir-154-P17 3p	1.79842
Hsa-Mir-29-P1b-v2 3p	Hsa-Mir-154-P17 3p	2.62238
Hsa-Mir-29-P1d-v1 3p	Hsa-Mir-154-P17 3p	1.79842
Hsa-Mir-29-P1d-v2 3p	Hsa-Mir-154-P17 3p	2.62238
Hsa-Mir-29-P2b 3p	Hsa-Mir-154-P17 3p	1.79842
Hsa-Let-7-P1d 5p	Hsa-Mir-154-P23 3p	2.28339
Hsa-Let-7-P2a1 5p	Hsa-Mir-154-P23 3p	2.28339
Hsa-Let-7-P2a2 5p	Hsa-Mir-154-P23 3p	2.28339
Hsa-Let-7-P2a3 5p	Hsa-Mir-154-P23 3p	1.64792
Hsa-Let-7-P2b1 5p	Hsa-Mir-154-P23 3p	1.64792
Hsa-Let-7-P2b2 5p	Hsa-Mir-154-P23 3p	2.28339
Hsa-Mir-19-P2c 3p	Hsa-Mir-154-P23 3p	1.64792
Hsa-Mir-29-P1b-v1 3p	Hsa-Mir-154-P23 3p	1.30893
Hsa-Mir-154-P3a-v1 3p	Hsa-Mir-154-P23 3p	1.64792
Hsa-Let-7-P1c 5p	Hsa-Mir-155 5p	1.79842
Hsa-Let-7-P1d 5p	Hsa-Mir-155 5p	2.62238
Hsa-Let-7-P2a1 5p	Hsa-Mir-155 5p	2.62238
Hsa-Let-7-P2a2 5p	Hsa-Mir-155 5p	2.62238
Hsa-Let-7-P2a3 5p	Hsa-Mir-155 5p	2.62238
Hsa-Let-7-P2b1 5p	Hsa-Mir-155 5p	2.62238
Hsa-Let-7-P2b2 5p	Hsa-Mir-155 5p	1.79842
Hsa-Mir-10-P1c-v1 5p	Hsa-Mir-155 5p	2.62238
Hsa-Mir-10-P1c-v2 5p	Hsa-Mir-155 5p	1.16295
Hsa-Mir-29-P1b-v2 3p	Hsa-Mir-155 5p	0.892188
Hsa-Mir-29-P1d-v1 3p	Hsa-Mir-155 5p	1.9685
Hsa-Mir-29-P1d-v2 3p	Hsa-Mir-155 5p	0.892188
Hsa-Mir-101-P1-v2 3p	Hsa-Mir-155 5p	2.62238
Hsa-Mir-101-P2-v1 3p	Hsa-Mir-155 5p	1.79842
Hsa-Mir-101-P2-v2 3p	Hsa-Mir-155 5p	2.62238
Hsa-Mir-145 5p	Hsa-Mir-155 5p	1.9685
Hsa-Mir-146-P4 5p	Hsa-Mir-155 5p	1.16295
Hsa-Mir-148-P1 3p	Hsa-Mir-155 5p	1.4153
Hsa-Let-7-P1d 5p	Hsa-Mir-202 5p	2.28339
Hsa-Let-7-P2a1 5p	Hsa-Mir-202 5p	2.28339
Hsa-Let-7-P2a2 5p	Hsa-Mir-202 5p	2.28339
Hsa-Let-7-P2a3 5p	Hsa-Mir-202 5p	1.64792
Hsa-Let-7-P2b1 5p	Hsa-Mir-202 5p	1.64792
Hsa-Let-7-P2b2 5p	Hsa-Mir-202 5p	2.28339
Hsa-Mir-19-P2a 3p	Hsa-Mir-202 5p	2.28339
Hsa-Mir-19-P2c 3p	Hsa-Mir-202 5p	2.28339
Hsa-Mir-29-P1b-v1 3p	Hsa-Mir-202 5p	2.28339
Hsa-Mir-29-P1b-v2 3p	Hsa-Mir-202 5p	1.64792
Hsa-Mir-29-P1d-v1 3p	Hsa-Mir-202 5p	2.28339
Hsa-Mir-29-P1d-v2 3p	Hsa-Mir-202 5p	1.64792
Hsa-Mir-29-P2b 3p	Hsa-Mir-202 5p	1.64792
Hsa-Mir-145 5p	Hsa-Mir-202 5p	2.28339
Hsa-Mir-146-P4 5p	Hsa-Mir-202 5p	1.64792
Hsa-Mir-154-P3a-v2 3p	Hsa-Mir-202 5p	1.64792
Hsa-Mir-155 5p	Hsa-Mir-202 5p	2.28339
Hsa-Mir-19-P2c 3p	Hsa-Mir-342 3p	1.52766
Hsa-Mir-29-P1b-v1 3p	Hsa-Mir-342 3p	1.52766
Hsa-Mir-31 5p	Hsa-Mir-342 3p	1.52766
Hsa-Mir-154-P17 3p	Hsa-Mir-342 3p	1.4153
Hsa-Mir-154-P23 3p	Hsa-Mir-342 3p	1.30893
Hsa-Let-7-P1d 5p	Hsa-Mir-491 5p	1.79842
Hsa-Let-7-P2a1 5p	Hsa-Mir-491 5p	1.79842
Hsa-Let-7-P2a2 5p	Hsa-Mir-491 5p	1.79842
Hsa-Let-7-P2a3 5p	Hsa-Mir-491 5p	1.79842
Hsa-Let-7-P2b1 5p	Hsa-Mir-491 5p	1.79842
Hsa-Let-7-P2b2 5p	Hsa-Mir-491 5p	1.79842
Hsa-Let-7-P2c1 5p	Hsa-Mir-491 5p	1.16295
Hsa-Mir-1-P2 3p	Hsa-Mir-491 5p	1.79842
Hsa-Mir-19-P2a 3p	Hsa-Mir-491 5p	0.892188
Hsa-Mir-19-P2c 3p	Hsa-Mir-491 5p	0.892188
Hsa-Let-7-P2c1 5p	Hsa-Mir-576 5p	1.79842
Hsa-Mir-10-P1c-v2 5p	Hsa-Mir-576 5p	1.79842
Hsa-Mir-19-P2a 3p	Hsa-Mir-576 5p	3.17558
Hsa-Mir-19-P2c 3p	Hsa-Mir-576 5p	3.17558
Hsa-Mir-29-P1b-v1 3p	Hsa-Mir-576 5p	3.17558
Hsa-Mir-29-P1b-v2 3p	Hsa-Mir-576 5p	3.17558
Hsa-Mir-29-P1d-v1 3p	Hsa-Mir-576 5p	3.17558
Hsa-Mir-29-P1d-v2 3p	Hsa-Mir-576 5p	3.17558
Hsa-Mir-146-P4 5p	Hsa-Mir-576 5p	2.62238
Hsa-Mir-148-P1 3p	Hsa-Mir-576 5p	2.62238
Hsa-Mir-154-P23 3p	Hsa-Mir-576 5p	1.30893

## Sheet: Kimura model distance
Species 1	Species 2	Dist
Hsa-Let-7-P1c 5p	Hsa-Let-7-P1d 5p	0.0476551
Hsa-Let-7-P1c 5p	Hsa-Let-7-P2a1 5p	0.0476551
Hsa-Let-7-P1d 5p	Hsa-Let-7-P2a1 5p	0
Hsa-Let-7-P1c 5p	Hsa-Let-7-P2a2 5p	0.0476551
Hsa-Let-7-P1d 5p	Hsa-Let-7-P2a2 5p	0
Hsa-Let-7-P2a1 5p	Hsa-Let-7-P2a2 5p	0
Hsa-Let-7-P1c 5p	Hsa-Let-7-P2a3 5p	0.100335
Hsa-Let-7-P1d 5p	Hsa-Let-7-P2a3 5p	0.0476551
Hsa-Let-7-P2a1 5p	Hsa-Let-7-P2a3 5p	0.0476551
Hsa-Let-7-P2a2 5p	Hsa-Let-7-P2a3 5p	0.0476551
Hsa-Let-7-P1c 5p	Hsa-Let-7-P2b1 5p	0.100335
Hsa-Let-7-P1d 5p	Hsa-Let-7-P2b1 5p	0.0476551
Hsa-Let-7-P2a1 5p	Hsa-Let-7-P2b1 5p	0.0476551
Hsa-Let-7-P2a2 5p	Hsa-Let-7-P2b1 5p	0.0476551
Hsa-Let-7-P2a3 5p	Hsa-Let-7-P2b1 5p	0
Hsa-Let-7-P1c 5p	Hsa-Let-7-P2b2 5p	0.0476551
Hsa-Let-7-P1d 5p	Hsa-Let-7-P2b2 5p	0.100335
Hsa-Let-7-P2a1 5p	Hsa-Let-7-P2b2 5p	0.100335
Hsa-Let-7-P2a2 5p	Hsa-Let-7-P2b2 5p	0.100335
Hsa-Let-7-P2a3 5p	Hsa-Let-7-P2b2 5p	0.159227
Hsa-Let-7-P2b1 5p	Hsa-Let-7-P2b2 5p	0.159227
Hsa-Let-7-P1c 5p	Hsa-Let-7-P2c1 5p	0.152742
Hsa-Let-7-P1d 5p	Hsa-Let-7-P2c1 5p	0.0971293
Hsa-Let-7-P2a1 5p	Hsa-Let-7-P2c1 5p	0.0971293
Hsa-Let-7-P2a2 5p	Hsa-Let-7-P2c1 5p	0.0971293
Hsa-Let-7-P2a3 5p	Hsa-Let-7-P2c1 5p	0.152742
Hsa-Let-7-P2b1 5p	Hsa-Let-7-P2c1 5p	0.152742
Hsa-Let-7-P2b2 5p	Hsa-Let-7-P2c1 5p	0.215324
Hsa-Let-7-P1c 5p	Hsa-Mir-1-P2 3p	0.993702
Hsa-Let-7-P1d 5p	Hsa-Mir-1-P2 3p	1.24912
Hsa-Let-7-P2a1 5p	Hsa-Mir-1-P2 3p	1.24912
Hsa-Let-7-P2a2 5p	Hsa-Mir-1-P2 3p	1.24912
Hsa-Let-7-P2a3 5p	Hsa-Mir-1-P2 3p	1.79842
Hsa-Let-7-P2b1 5p	Hsa-Mir-1-P2 3p	1.79842
Hsa-Let-7-P2b2 5p	Hsa-Mir-1-P2 3p	0.825466
Hsa-Mir-19-P2a 3p	Hsa-Mir-31 5p	0.797969
Hsa-Mir-19-P2c 3p	Hsa-Mir-31 5p	0.797969
Hsa-Mir-29-P1b-v1 3p	Hsa-Mir-31 5p	1.60269
Hsa-Mir-29-P1b-v2 3p	Hsa-Mir-31 5p	1.65847
Hsa-Mir-29-P1d-v1 3p	Hsa-Mir-31 5p	1.60269
Hsa-Mir-29-P1d-v2 3p	Hsa-Mir-31 5p	1.65847
Hsa-Let-7-P1c 5p	Hsa-Mir-101-P1-v1 3p	1.17719
Hsa-Let-7-P1d 5p	Hsa-Mir-101-P1-v1 3p	1.52377
Hsa-Let-7-P2a1 5p	Hsa-Mir-101-P1-v1 3p	1.52377
Hsa-Let-7-P2a2 5p	Hsa-Mir-101-P1-v1 3p	1.52377
Hsa-Let-7-P2c1 5p	Hsa-Mir-101-P1-v1 3p	1.97171
Hsa-Mir-1-P2 3p	Hsa-Mir-101-P1-v1 3p	1.79842
Hsa-Mir-10-P1c-v1 5p	Hsa-Mir-101-P1-v1 3p	1.79842
Hsa-Let-7-P1d 5p	Hsa-Mir-101-P2-v1 3p	1.52377
Hsa-Let-7-P2a1 5p	Hsa-Mir-101-P2-v1 3p	1.52377
Hsa-Let-7-P2a2 5p	Hsa-Mir-101-P2-v1 3p	1.52377
Hsa-Let-7-P2c1 5p	Hsa-Mir-101-P2-v1 3p	1.97171
Hsa-Mir-1-P2 3p	Hsa-Mir-101-P2-v1 3p	1.79842
Hsa-Mir-10-P1c-v1 5p	Hsa-Mir-101-P2-v1 3p	1.79842
Hsa-Mir-33-P3 5p	Hsa-Mir-145 5p	1.73409
Hsa-Let-7-P1c 5p	Hsa-Mir-146-P4 5p	0.998753
Hsa-Let-7-P1d 5p	Hsa-Mir-146-P4 5p	1.16699
Hsa-Let-7-P2a1 5p	Hsa-Mir-146-P4 5p	1.16699
Hsa-Let-7-P2a2 5p	Hsa-Mir-146-P4 5p	1.16699
Hsa-Let-7-P2a3 5p	Hsa-Mir-146-P4 5p	1.16699
Hsa-Let-7-P2b1 5p	Hsa-Mir-146-P4 5p	1.16699
Hsa-Let-7-P2b2 5p	Hsa-Mir-146-P4 5p	0.998753
Hsa-Let-7-P2c1 5p	Hsa-Mir-146-P4 5p	1.45185
Hsa-Mir-33-P3 5p	Hsa-Mir-146-P4 5p	1.47867
Hsa-Let-7-P1d 5p	Hsa-Mir-154-P3a-v1 3p	1.66217
Hsa-Let-7-P2a1 5p	Hsa-Mir-154-P3a-v1 3p	1.66217
Hsa-Let-7-P2a2 5p	Hsa-Mir-154-P3a-v1 3p	1.66217
Hsa-Let-7-P2c1 5p	Hsa-Mir-154-P3a-v1 3p	1.73409
Hsa-Let-7-P1d 5p	Hsa-Mir-154-P3a-v2 3p	1.79842
Hsa-Let-7-P2a1 5p	Hsa-Mir-154-P3a-v2 3p	1.79842
Hsa-Let-7-P2a2 5p	Hsa-Mir-154-P3a-v2 3p	1.79842
Hsa-Mir-145 5p	Hsa-Mir-154-P3a-v2 3p	1.4224
Hsa-Let-7-P1d 5p	Hsa-Mir-154-P17 3p	0.993702
Hsa-Let-7-P2a1 5p	Hsa-Mir-154-P17 3p	0.993702
Hsa-Let-7-P2a2 5p	Hsa-Mir-154-P17 3p	0.993702
Hsa-Let-7-P2a3 5p	Hsa-Mir-154-P17 3p	1.24912
Hsa-Let-7-P2b1 5p	Hsa-Mir-154-P17 3p	1.24912
Hsa-Let-7-P2b2 5p	Hsa-Mir-154-P17 3p	1.24912
Hsa-Let-7-P2c1 5p	Hsa-Mir-154-P17 3p	1.04949
Hsa-Let-7-P2b1 5p	Hsa-Mir-154-P23 3p	1.88103
Hsa-Mir-19-P2c 3p	Hsa-Mir-154-P23 3p	1.88103
Hsa-Mir-29-P1b-v1 3p	Hsa-Mir-154-P23 3p	1.33173
Hsa-Mir-148-P1 3p	Hsa-Mir-155 5p	1.4224
Hsa-Mir-154-P17 3p	Hsa-Mir-342 3p	1.52377
Hsa-Mir-154-P23 3p	Hsa-Mir-342 3p	1.47867
Hsa-Let-7-P1d 5p	Hsa-Mir-491 5p	1.79842
Hsa-Let-7-P2a1 5p	Hsa-Mir-491 5p	1.79842
Hsa-Let-7-P2a2 5p	Hsa-Mir-491 5p	1.79842
Hsa-Let-7-P2a3 5p	Hsa-Mir-491 5p	1.79842
Hsa-Let-7-P2b1 5p	Hsa-Mir-491 5p	1.79842
Hsa-Let-7-P2b2 5p	Hsa-Mir-491 5p	1.79842
Hsa-Let-7-P2c1 5p	Hsa-Mir-491 5p	1.16699
Hsa-Mir-19-P2c 3p	Hsa-Mir-491 5p	0.90954
Hsa-Mir-10-P1c-v2 5p	Hsa-Mir-576 5p	1.97171
Hsa-Mir-154-P23 3p	Hsa-Mir-576 5p	1.47867
