# Supplementary material for: The distance distribution of human microRNAs in MirGeneDB database
Source: Sci Rep. 2022 Oct 21;12:17696. doi: 10.1038/s41598-022-22253-6 (PMC9587017; doi:10.1038/s41598-022-22253-6)
Supplement: Supplementary file 1 — Supplementary Information. [file 41598_2022_22253_MOESM1_ESM.zip › supplementary materials submission/S4.xlsx]

## Sheet: biomarker
MiRBase ID	MirGeneDB ID	Family	Seed	MirGeneDB ID	Family	Seed	MirGeneDB ID	Family	Seed	MirGeneDB ID	Family	Seed
miR-371	Hsa-Mir-430-P5	MIR-430	CUCAAAC
miR-372	Hsa-Mir-430-P6	MIR-430	AAGUGCU
miR-373	Hsa-Mir-430-P7	MIR-430	AAGUGCU
miR-129	Hsa-Mir-129-P1	MIR-129	AGCCCUU	Hsa-Mir-129-P2	MIR-129	UUUUUGC
miR-103	Hsa-Mir-103-P4	MIR-103	GCAGCAU	Hsa-Mir-103-P2	MIR-103	GCAGCAU
miR-107	Hsa-Mir-103-P1	MIR-103	GCAGCAU
miR-29b	Hsa-Mir-29-P1b-v1	MIR-29	AGCACCA	Hsa-Mir-29-P1b-v2	MIR-29	UAGCACC	Hsa-Mir-29-P1d-v1	MIR-29	AGCACCA	Hsa-Mir-29-P1d-v2	MIR-29	UAGCACC
miR-19a	Hsa-Mir-19-P1a	MIR-19	GUGCAAA
miR-142	Hsa-Mir-142-P1-v1	MIR-142	AUAAAGU	Hsa-Mir-142-P1-v2	MIR-142	UAGUGUU	Hsa-Mir-142-P1-v3	MIR-142	GUAGUGU	Hsa-Mir-142-P1-v4	MIR-142	CCAUAAA
miR-26b	Hsa-Mir-26-P2	MIR-26	UCAAGUA
miR-421	Hsa-Mir-95-P2	MIR-95	UCAACAG
miR-934	Hsa-Mir-934	MIR-934	GUCUACU
miR-22	Hsa-Mir-22-P1b	MIR-22	AGCUGCC
miR-34a	Hsa-Mir-34-P1	MIR-34	GGCAGUG
miR-214	Hsa-Mir-214-v1	MIR-214	CAGCAGG	Hsa-Mir-214-v2	MIR-214	ACAGCAG
miR-196a	Hsa-Mir-196-P3	MIR-196	AGGUAGU	Hsa-Mir-196-P4	MIR-196	AGGUAGU
miR-629	Hsa-Mir-629	MIR-629	GGGUUUA
miR-555	No ID
miR-657	No ID
miR-27a	Hsa-Mir-27-P3	MIR-27	UCACAGU
let-7b	Hsa-Let-7-P2b2	LET-7	GAGGUAG
let-7f	Hsa-Let-7-P2a3	LET-7	GAGGUAG	Hsa-Let-7-P2b1	LET-7	GAGGUAG
let-7a	Hsa-Let-7-P1d	LET-7	GAGGUAG	Hsa-Let-7-P2a1	LET-7	GAGGUAG	Hsa-Let-7-P2a2	LET-7	GAGGUAG
let-7d	Hsa-Let-7-P2c1	LET-7	GAGGUAG
miR-492	No ID
miR-150	Hsa-Mir-150	MIR-150	CUCCCAA
miR-620	No ID

## Sheet: JC model distance
Species 1	Species 2	Dist
Hsa-Let-7-P1d 5p	Hsa-Let-7-P2a1 5p	0
Hsa-Let-7-P1d 5p	Hsa-Let-7-P2a2 5p	0
Hsa-Let-7-P2a1 5p	Hsa-Let-7-P2a2 5p	0
Hsa-Let-7-P1d 5p	Hsa-Let-7-P2a3 5p	0.0468903
Hsa-Let-7-P2a1 5p	Hsa-Let-7-P2a3 5p	0.0468903
Hsa-Let-7-P2a2 5p	Hsa-Let-7-P2a3 5p	0.0468903
Hsa-Let-7-P1d 5p	Hsa-Let-7-P2b1 5p	0.0468903
Hsa-Let-7-P2a1 5p	Hsa-Let-7-P2b1 5p	0.0468903
Hsa-Let-7-P2a2 5p	Hsa-Let-7-P2b1 5p	0.0468903
Hsa-Let-7-P2a3 5p	Hsa-Let-7-P2b1 5p	0
Hsa-Let-7-P1d 5p	Hsa-Let-7-P2b2 5p	0.0969088
Hsa-Let-7-P2a1 5p	Hsa-Let-7-P2b2 5p	0.0969088
Hsa-Let-7-P2a2 5p	Hsa-Let-7-P2b2 5p	0.0969088
Hsa-Let-7-P2a3 5p	Hsa-Let-7-P2b2 5p	0.150503
Hsa-Let-7-P2b1 5p	Hsa-Let-7-P2b2 5p	0.150503
Hsa-Let-7-P1d 5p	Hsa-Let-7-P2c1 5p	0.0969088
Hsa-Let-7-P2a1 5p	Hsa-Let-7-P2c1 5p	0.0969088
Hsa-Let-7-P2a2 5p	Hsa-Let-7-P2c1 5p	0.0969088
Hsa-Let-7-P2a3 5p	Hsa-Let-7-P2c1 5p	0.150503
Hsa-Let-7-P2b1 5p	Hsa-Let-7-P2c1 5p	0.150503
Hsa-Let-7-P2b2 5p	Hsa-Let-7-P2c1 5p	0.208224
Hsa-Let-7-P1d 5p	Hsa-Mir-19-P1a 3p	1.16295
Hsa-Let-7-P2a1 5p	Hsa-Mir-19-P1a 3p	1.16295
Hsa-Let-7-P2a2 5p	Hsa-Mir-19-P1a 3p	1.16295
Hsa-Let-7-P2a3 5p	Hsa-Mir-19-P1a 3p	0.974462
Hsa-Let-7-P2b1 5p	Hsa-Mir-19-P1a 3p	0.974462
Hsa-Let-7-P2b2 5p	Hsa-Mir-19-P1a 3p	1.79842
Hsa-Let-7-P2c1 5p	Hsa-Mir-19-P1a 3p	1.4153
Hsa-Mir-26-P2 5p	Hsa-Mir-29-P1b-v1 3p	1.16295
Hsa-Mir-22-P1b 3p	Hsa-Mir-29-P1b-v2 3p	1.4153
Hsa-Mir-26-P2 5p	Hsa-Mir-29-P1b-v2 3p	1.4153
Hsa-Mir-27-P3 3p	Hsa-Mir-29-P1b-v2 3p	1.30893
Hsa-Mir-29-P1b-v1 3p	Hsa-Mir-29-P1b-v2 3p	3.17558
Hsa-Mir-26-P2 5p	Hsa-Mir-29-P1d-v1 3p	1.16295
Hsa-Mir-29-P1b-v2 3p	Hsa-Mir-29-P1d-v1 3p	3.17558
Hsa-Mir-22-P1b 3p	Hsa-Mir-29-P1d-v2 3p	1.4153
Hsa-Mir-26-P2 5p	Hsa-Mir-29-P1d-v2 3p	1.4153
Hsa-Mir-27-P3 3p	Hsa-Mir-29-P1d-v2 3p	1.30893
Hsa-Mir-29-P1b-v1 3p	Hsa-Mir-29-P1d-v2 3p	3.17558
Hsa-Mir-29-P1b-v2 3p	Hsa-Mir-29-P1d-v2 3p	0
Hsa-Mir-29-P1d-v1 3p	Hsa-Mir-29-P1d-v2 3p	3.17558
Hsa-Let-7-P1d 5p	Hsa-Mir-34-P1 5p	2.62238
Hsa-Let-7-P2a1 5p	Hsa-Mir-34-P1 5p	2.62238
Hsa-Let-7-P2a2 5p	Hsa-Mir-34-P1 5p	2.62238
Hsa-Let-7-P2a3 5p	Hsa-Mir-34-P1 5p	2.62238
Hsa-Let-7-P2b1 5p	Hsa-Mir-34-P1 5p	2.62238
Hsa-Let-7-P2b2 5p	Hsa-Mir-34-P1 5p	1.79842
Hsa-Mir-22-P1b 3p	Hsa-Mir-34-P1 5p	1.4153
Hsa-Mir-26-P2 5p	Hsa-Mir-34-P1 5p	1.4153
Hsa-Mir-27-P3 3p	Hsa-Mir-95-P2 3p	1.07631
Hsa-Mir-29-P1b-v1 3p	Hsa-Mir-95-P2 3p	3.17558
Hsa-Mir-29-P1b-v2 3p	Hsa-Mir-95-P2 3p	1.52766
Hsa-Mir-29-P1d-v1 3p	Hsa-Mir-95-P2 3p	3.17558
Hsa-Mir-29-P1d-v2 3p	Hsa-Mir-95-P2 3p	1.52766
Hsa-Mir-34-P1 5p	Hsa-Mir-95-P2 3p	3.17558
Hsa-Let-7-P1d 5p	Hsa-Mir-103-P1 3p	2.62238
Hsa-Let-7-P2a1 5p	Hsa-Mir-103-P1 3p	2.62238
Hsa-Let-7-P2a2 5p	Hsa-Mir-103-P1 3p	2.62238
Hsa-Let-7-P2a3 5p	Hsa-Mir-103-P1 3p	1.79842
Hsa-Let-7-P2b1 5p	Hsa-Mir-103-P1 3p	1.79842
Hsa-Let-7-P2b2 5p	Hsa-Mir-103-P1 3p	1.79842
Hsa-Let-7-P2c1 5p	Hsa-Mir-103-P1 3p	1.79842
Hsa-Mir-19-P1a 3p	Hsa-Mir-103-P1 3p	1.9685
Hsa-Let-7-P1d 5p	Hsa-Mir-103-P2 3p	2.62238
Hsa-Let-7-P2a1 5p	Hsa-Mir-103-P2 3p	2.62238
Hsa-Let-7-P2a2 5p	Hsa-Mir-103-P2 3p	2.62238
Hsa-Let-7-P2a3 5p	Hsa-Mir-103-P2 3p	1.79842
Hsa-Let-7-P2b1 5p	Hsa-Mir-103-P2 3p	1.79842
Hsa-Let-7-P2b2 5p	Hsa-Mir-103-P2 3p	1.79842
Hsa-Let-7-P2c1 5p	Hsa-Mir-103-P2 3p	1.79842
Hsa-Mir-19-P1a 3p	Hsa-Mir-103-P2 3p	1.52766
Hsa-Mir-103-P1 3p	Hsa-Mir-103-P2 3p	0.0447894
Hsa-Let-7-P1d 5p	Hsa-Mir-103-P4 3p	2.62238
Hsa-Let-7-P2a1 5p	Hsa-Mir-103-P4 3p	2.62238
Hsa-Let-7-P2a2 5p	Hsa-Mir-103-P4 3p	2.62238
Hsa-Let-7-P2a3 5p	Hsa-Mir-103-P4 3p	1.79842
Hsa-Let-7-P2b1 5p	Hsa-Mir-103-P4 3p	1.79842
Hsa-Let-7-P2b2 5p	Hsa-Mir-103-P4 3p	1.79842
Hsa-Let-7-P2c1 5p	Hsa-Mir-103-P4 3p	1.79842
Hsa-Mir-19-P1a 3p	Hsa-Mir-103-P4 3p	1.52766
Hsa-Mir-103-P1 3p	Hsa-Mir-103-P4 3p	0.0447894
Hsa-Mir-103-P2 3p	Hsa-Mir-103-P4 3p	0
Hsa-Mir-22-P1b 3p	Hsa-Mir-129-P1 3p	0.974462
Hsa-Mir-26-P2 5p	Hsa-Mir-129-P1 3p	1.79842
Hsa-Mir-27-P3 3p	Hsa-Mir-129-P2 5p	1.64792
Hsa-Mir-26-P2 5p	Hsa-Mir-129-P2 3p	1.79842
Hsa-Mir-95-P2 3p	Hsa-Mir-129-P2 3p	1.79842
Hsa-Mir-27-P3 3p	Hsa-Mir-142-P1-v1 5p	2.28339
Hsa-Mir-27-P3 3p	Hsa-Mir-142-P1-v2 3p	1.30893
Hsa-Mir-34-P1 5p	Hsa-Mir-142-P1-v2 3p	1.16295
Hsa-Mir-95-P2 3p	Hsa-Mir-142-P1-v2 3p	2.62238
Hsa-Let-7-P2a1 5p	Hsa-Mir-142-P1-v3 3p	1.16295
Hsa-Let-7-P2a2 5p	Hsa-Mir-142-P1-v3 3p	1.16295
Hsa-Let-7-P2a3 5p	Hsa-Mir-142-P1-v3 3p	1.16295
Hsa-Let-7-P2b1 5p	Hsa-Mir-142-P1-v3 3p	1.16295
Hsa-Let-7-P2b2 5p	Hsa-Mir-142-P1-v3 3p	1.4153
Hsa-Let-7-P2c1 5p	Hsa-Mir-142-P1-v3 3p	1.79842
Hsa-Mir-19-P1a 3p	Hsa-Mir-142-P1-v3 3p	1.25187
Hsa-Mir-29-P1b-v1 3p	Hsa-Mir-142-P1-v3 3p	1.9685
Hsa-Mir-95-P2 3p	Hsa-Mir-142-P1-v3 3p	3.17558
Hsa-Mir-103-P1 3p	Hsa-Mir-142-P1-v3 3p	1.9685
Hsa-Mir-103-P2 3p	Hsa-Mir-142-P1-v3 3p	1.52766
Hsa-Mir-103-P4 3p	Hsa-Mir-142-P1-v3 3p	1.52766
Hsa-Mir-142-P1-v2 3p	Hsa-Mir-142-P1-v3 3p	2.62238
Hsa-Mir-26-P2 5p	Hsa-Mir-142-P1-v4 5p	2.62238
Hsa-Mir-27-P3 3p	Hsa-Mir-142-P1-v4 5p	1.64792
Hsa-Mir-29-P1b-v1 3p	Hsa-Mir-142-P1-v4 5p	1.16295
Hsa-Mir-103-P1 3p	Hsa-Mir-142-P1-v4 5p	2.62238
Hsa-Let-7-P2a1 5p	Hsa-Mir-150 5p	2.62238
Hsa-Let-7-P2a2 5p	Hsa-Mir-150 5p	2.62238
Hsa-Let-7-P2a3 5p	Hsa-Mir-150 5p	2.62238
Hsa-Let-7-P2b1 5p	Hsa-Mir-150 5p	2.62238
Hsa-Mir-27-P3 3p	Hsa-Mir-150 5p	2.28339
Hsa-Mir-142-P1-v1 5p	Hsa-Mir-150 5p	2.28339
Hsa-Let-7-P2a1 5p	Hsa-Mir-196-P3 5p	1.79842
Hsa-Let-7-P2a2 5p	Hsa-Mir-196-P3 5p	1.79842
Hsa-Let-7-P2a3 5p	Hsa-Mir-196-P3 5p	1.4153
Hsa-Let-7-P2b1 5p	Hsa-Mir-196-P3 5p	1.4153
Hsa-Let-7-P2b2 5p	Hsa-Mir-196-P3 5p	1.4153
Hsa-Mir-29-P1b-v1 3p	Hsa-Mir-196-P3 5p	1.79842
Hsa-Mir-103-P4 3p	Hsa-Mir-196-P3 5p	2.62238
Hsa-Mir-142-P1-v2 3p	Hsa-Mir-196-P3 5p	0.974462
Hsa-Mir-142-P1-v3 3p	Hsa-Mir-196-P3 5p	0.823959
Hsa-Let-7-P1d 5p	Hsa-Mir-196-P4 5p	1.79842
Hsa-Let-7-P2a1 5p	Hsa-Mir-196-P4 5p	1.79842
Hsa-Let-7-P2a2 5p	Hsa-Mir-196-P4 5p	1.79842
Hsa-Let-7-P2a3 5p	Hsa-Mir-196-P4 5p	1.4153
Hsa-Let-7-P2b1 5p	Hsa-Mir-196-P4 5p	1.4153
Hsa-Let-7-P2b2 5p	Hsa-Mir-196-P4 5p	1.4153
Hsa-Mir-29-P1b-v1 3p	Hsa-Mir-196-P4 5p	1.9685
Hsa-Mir-103-P2 3p	Hsa-Mir-196-P4 5p	1.9685
Hsa-Mir-103-P4 3p	Hsa-Mir-196-P4 5p	1.9685
Hsa-Mir-142-P1-v2 3p	Hsa-Mir-196-P4 5p	0.974462
Hsa-Mir-142-P1-v3 3p	Hsa-Mir-196-P4 5p	0.761423
Hsa-Mir-196-P3 5p	Hsa-Mir-196-P4 5p	0
Hsa-Let-7-P2b1 5p	Hsa-Mir-214-v1 3p	2.62238
Hsa-Let-7-P2b2 5p	Hsa-Mir-214-v1 3p	2.62238
Hsa-Let-7-P2c1 5p	Hsa-Mir-214-v1 3p	2.62238
Hsa-Mir-19-P1a 3p	Hsa-Mir-214-v1 3p	2.62238
Hsa-Mir-22-P1b 3p	Hsa-Mir-214-v1 3p	2.62238
Hsa-Mir-34-P1 5p	Hsa-Mir-214-v1 3p	2.62238
Hsa-Mir-196-P4 5p	Hsa-Mir-214-v1 3p	1.79842
Hsa-Mir-95-P2 3p	Hsa-Mir-214-v2 3p	0.892188
Hsa-Mir-103-P4 3p	Hsa-Mir-214-v2 3p	3.17558
Hsa-Mir-129-P1 3p	Hsa-Mir-214-v2 3p	1.16295
Hsa-Mir-142-P1-v1 5p	Hsa-Mir-214-v2 3p	2.28339
Hsa-Mir-150 5p	Hsa-Mir-214-v2 3p	2.62238
Hsa-Let-7-P2a1 5p	Hsa-Mir-430-P5 5p	2.62238
Hsa-Let-7-P2a2 5p	Hsa-Mir-430-P5 5p	2.62238
Hsa-Let-7-P2c1 5p	Hsa-Mir-430-P5 5p	1.79842
Hsa-Mir-19-P1a 3p	Hsa-Mir-430-P5 5p	1.52766
Hsa-Mir-22-P1b 3p	Hsa-Mir-430-P5 5p	0.823959
Hsa-Mir-26-P2 5p	Hsa-Mir-430-P5 5p	1.79842
Hsa-Mir-103-P2 3p	Hsa-Mir-430-P5 5p	1.52766
Hsa-Mir-103-P4 3p	Hsa-Mir-430-P5 5p	1.52766
Hsa-Mir-150 5p	Hsa-Mir-430-P5 5p	1.79842
Hsa-Let-7-P2a1 5p	Hsa-Mir-430-P5 3p	1.79842
Hsa-Let-7-P2a2 5p	Hsa-Mir-430-P5 3p	1.79842
Hsa-Let-7-P2a3 5p	Hsa-Mir-430-P5 3p	1.79842
Hsa-Let-7-P2b1 5p	Hsa-Mir-430-P5 3p	1.79842
Hsa-Let-7-P2b2 5p	Hsa-Mir-430-P5 3p	2.62238
Hsa-Let-7-P2c1 5p	Hsa-Mir-430-P5 3p	1.79842
Hsa-Mir-29-P1b-v2 3p	Hsa-Mir-430-P5 3p	1.52766
Hsa-Mir-29-P1d-v1 3p	Hsa-Mir-430-P5 3p	3.17558
Hsa-Mir-29-P1d-v2 3p	Hsa-Mir-430-P5 3p	1.52766
Hsa-Mir-34-P1 5p	Hsa-Mir-430-P5 3p	1.9685
Hsa-Mir-95-P2 3p	Hsa-Mir-430-P5 3p	0.892188
Hsa-Mir-103-P4 3p	Hsa-Mir-430-P5 3p	3.17558
Hsa-Mir-129-P1 3p	Hsa-Mir-430-P5 3p	2.62238
Hsa-Mir-196-P3 5p	Hsa-Mir-430-P5 3p	2.62238
Hsa-Mir-196-P4 5p	Hsa-Mir-430-P5 3p	3.17558
Hsa-Let-7-P2a1 5p	Hsa-Mir-430-P6 3p	2.62238
Hsa-Let-7-P2a2 5p	Hsa-Mir-430-P6 3p	2.62238
Hsa-Let-7-P2a3 5p	Hsa-Mir-430-P6 3p	1.79842
Hsa-Let-7-P2b1 5p	Hsa-Mir-430-P6 3p	1.79842
Hsa-Mir-103-P4 3p	Hsa-Mir-430-P6 3p	3.17558
Hsa-Mir-129-P1 3p	Hsa-Mir-430-P6 3p	2.62238
Hsa-Mir-142-P1-v3 3p	Hsa-Mir-430-P6 3p	3.17558
Hsa-Mir-196-P4 5p	Hsa-Mir-430-P6 3p	1.25187
Hsa-Mir-214-v1 3p	Hsa-Mir-430-P6 3p	2.62238
Hsa-Mir-214-v2 3p	Hsa-Mir-430-P6 3p	3.17558
Hsa-Let-7-P1d 5p	Hsa-Mir-430-P7 3p	1.16295
Hsa-Let-7-P2a1 5p	Hsa-Mir-430-P7 3p	1.16295
Hsa-Let-7-P2a2 5p	Hsa-Mir-430-P7 3p	1.16295
Hsa-Let-7-P2a3 5p	Hsa-Mir-430-P7 3p	0.974462
Hsa-Let-7-P2b1 5p	Hsa-Mir-430-P7 3p	0.974462
Hsa-Let-7-P2b2 5p	Hsa-Mir-430-P7 3p	0.823959
Hsa-Let-7-P2c1 5p	Hsa-Mir-430-P7 3p	1.4153
Hsa-Mir-19-P1a 3p	Hsa-Mir-430-P7 3p	1.9685
Hsa-Mir-29-P1b-v2 3p	Hsa-Mir-430-P7 3p	1.9685
Hsa-Mir-29-P1d-v1 3p	Hsa-Mir-430-P7 3p	3.17558
Hsa-Mir-29-P1d-v2 3p	Hsa-Mir-430-P7 3p	1.9685
Hsa-Mir-34-P1 5p	Hsa-Mir-430-P7 3p	1.9685
Hsa-Mir-95-P2 3p	Hsa-Mir-430-P7 3p	1.9685
Hsa-Mir-103-P4 3p	Hsa-Mir-430-P7 3p	3.17558
Hsa-Mir-196-P3 5p	Hsa-Mir-430-P7 3p	0.698669
Hsa-Mir-196-P4 5p	Hsa-Mir-430-P7 3p	0.761423
Hsa-Mir-430-P6 3p	Hsa-Mir-430-P7 3p	0.390401
Hsa-Let-7-P1d 5p	Hsa-Mir-629 5p	1.4153
Hsa-Let-7-P2a1 5p	Hsa-Mir-629 5p	1.4153
Hsa-Let-7-P2a2 5p	Hsa-Mir-629 5p	1.4153
Hsa-Let-7-P2a3 5p	Hsa-Mir-629 5p	1.4153
Hsa-Let-7-P2b1 5p	Hsa-Mir-629 5p	1.4153
Hsa-Let-7-P2b2 5p	Hsa-Mir-629 5p	1.4153
Hsa-Let-7-P2c1 5p	Hsa-Mir-629 5p	1.79842
Hsa-Mir-19-P1a 3p	Hsa-Mir-629 5p	0.823959
Hsa-Mir-22-P1b 3p	Hsa-Mir-629 5p	1.4153
Hsa-Mir-26-P2 5p	Hsa-Mir-629 5p	0.974462
Hsa-Mir-29-P1b-v2 3p	Hsa-Mir-629 5p	1.79842
Hsa-Mir-29-P1d-v1 3p	Hsa-Mir-629 5p	2.62238
Hsa-Mir-29-P1d-v2 3p	Hsa-Mir-629 5p	1.79842
Hsa-Mir-34-P1 5p	Hsa-Mir-629 5p	1.16295
Hsa-Mir-103-P2 3p	Hsa-Mir-629 5p	2.62238
Hsa-Mir-103-P4 3p	Hsa-Mir-629 5p	2.62238
Hsa-Mir-129-P1 3p	Hsa-Mir-629 5p	2.62238
Hsa-Mir-129-P2 5p	Hsa-Mir-629 5p	2.28339
Hsa-Mir-196-P3 5p	Hsa-Mir-629 5p	2.62238
Hsa-Mir-196-P4 5p	Hsa-Mir-629 5p	2.62238
Hsa-Mir-214-v1 3p	Hsa-Mir-629 5p	2.62238
Hsa-Mir-22-P1b 3p	Hsa-Mir-934 5p	0.823959
Hsa-Mir-26-P2 5p	Hsa-Mir-934 5p	2.62238
Hsa-Mir-27-P3 3p	Hsa-Mir-934 5p	2.28339
Hsa-Mir-29-P1b-v1 3p	Hsa-Mir-934 5p	0.974462
Hsa-Mir-29-P1b-v2 3p	Hsa-Mir-934 5p	1.4153
Hsa-Mir-29-P1d-v1 3p	Hsa-Mir-934 5p	0.974462
Hsa-Mir-29-P1d-v2 3p	Hsa-Mir-934 5p	1.4153
Hsa-Mir-34-P1 5p	Hsa-Mir-934 5p	1.79842
Hsa-Mir-103-P4 3p	Hsa-Mir-934 5p	2.62238
Hsa-Mir-129-P1 3p	Hsa-Mir-934 5p	1.79842
Hsa-Mir-142-P1-v1 5p	Hsa-Mir-934 5p	2.28339
Hsa-Mir-142-P1-v4 5p	Hsa-Mir-934 5p	1.4153
Hsa-Mir-150 5p	Hsa-Mir-934 5p	1.79842
Hsa-Mir-196-P3 5p	Hsa-Mir-934 5p	2.62238
Hsa-Mir-196-P4 5p	Hsa-Mir-934 5p	2.62238
Hsa-Mir-214-v1 3p	Hsa-Mir-934 5p	2.62238

## Sheet: Kimura model distance
Species 1	Species 2	Dist
Hsa-Let-7-P1d 5p	Hsa-Let-7-P2a1 5p	0
Hsa-Let-7-P1d 5p	Hsa-Let-7-P2a2 5p	0
Hsa-Let-7-P2a1 5p	Hsa-Let-7-P2a2 5p	0
Hsa-Let-7-P1d 5p	Hsa-Let-7-P2a3 5p	0.0476551
Hsa-Let-7-P2a1 5p	Hsa-Let-7-P2a3 5p	0.0476551
Hsa-Let-7-P2a2 5p	Hsa-Let-7-P2a3 5p	0.0476551
Hsa-Let-7-P1d 5p	Hsa-Let-7-P2b1 5p	0.0476551
Hsa-Let-7-P2a1 5p	Hsa-Let-7-P2b1 5p	0.0476551
Hsa-Let-7-P2a2 5p	Hsa-Let-7-P2b1 5p	0.0476551
Hsa-Let-7-P2a3 5p	Hsa-Let-7-P2b1 5p	0
Hsa-Let-7-P1d 5p	Hsa-Let-7-P2b2 5p	0.100335
Hsa-Let-7-P2a1 5p	Hsa-Let-7-P2b2 5p	0.100335
Hsa-Let-7-P2a2 5p	Hsa-Let-7-P2b2 5p	0.100335
Hsa-Let-7-P2a3 5p	Hsa-Let-7-P2b2 5p	0.159227
Hsa-Let-7-P2b1 5p	Hsa-Let-7-P2b2 5p	0.159227
Hsa-Let-7-P1d 5p	Hsa-Let-7-P2c1 5p	0.0971293
Hsa-Let-7-P2a1 5p	Hsa-Let-7-P2c1 5p	0.0971293
Hsa-Let-7-P2a2 5p	Hsa-Let-7-P2c1 5p	0.0971293
Hsa-Let-7-P2a3 5p	Hsa-Let-7-P2c1 5p	0.152742
Hsa-Let-7-P2b1 5p	Hsa-Let-7-P2c1 5p	0.152742
Hsa-Let-7-P2b2 5p	Hsa-Let-7-P2c1 5p	0.215324
Hsa-Mir-26-P2 5p	Hsa-Mir-29-P1b-v1 3p	1.16699
Hsa-Mir-26-P2 5p	Hsa-Mir-29-P1d-v1 3p	1.16699
Hsa-Mir-22-P1b 3p	Hsa-Mir-34-P1 5p	1.79842
Hsa-Mir-26-P2 5p	Hsa-Mir-34-P1 5p	1.45185
Hsa-Mir-27-P3 3p	Hsa-Mir-95-P2 3p	1.11286
Hsa-Mir-103-P1 3p	Hsa-Mir-103-P2 3p	0.0449688
Hsa-Mir-103-P1 3p	Hsa-Mir-103-P4 3p	0.0449688
Hsa-Mir-103-P2 3p	Hsa-Mir-103-P4 3p	0
Hsa-Mir-29-P1b-v1 3p	Hsa-Mir-142-P1-v3 3p	2.07697
Hsa-Mir-103-P2 3p	Hsa-Mir-142-P1-v3 3p	1.60269
Hsa-Mir-103-P4 3p	Hsa-Mir-142-P1-v3 3p	1.60269
Hsa-Mir-29-P1b-v1 3p	Hsa-Mir-142-P1-v4 5p	1.24912
Hsa-Let-7-P2a1 5p	Hsa-Mir-196-P3 5p	1.79842
Hsa-Let-7-P2a2 5p	Hsa-Mir-196-P3 5p	1.79842
Hsa-Let-7-P2a3 5p	Hsa-Mir-196-P3 5p	1.45185
Hsa-Let-7-P2b1 5p	Hsa-Mir-196-P3 5p	1.45185
Hsa-Let-7-P2b2 5p	Hsa-Mir-196-P3 5p	1.45185
Hsa-Mir-142-P1-v3 3p	Hsa-Mir-196-P3 5p	0.825466
Hsa-Let-7-P1d 5p	Hsa-Mir-196-P4 5p	1.79842
Hsa-Let-7-P2a1 5p	Hsa-Mir-196-P4 5p	1.79842
Hsa-Let-7-P2a2 5p	Hsa-Mir-196-P4 5p	1.79842
Hsa-Let-7-P2a3 5p	Hsa-Mir-196-P4 5p	1.45185
Hsa-Let-7-P2b1 5p	Hsa-Mir-196-P4 5p	1.45185
Hsa-Let-7-P2b2 5p	Hsa-Mir-196-P4 5p	1.45185
Hsa-Mir-142-P1-v3 3p	Hsa-Mir-196-P4 5p	0.762594
Hsa-Mir-196-P3 5p	Hsa-Mir-196-P4 5p	0
Hsa-Mir-26-P2 5p	Hsa-Mir-430-P5 5p	1.97171
Hsa-Mir-103-P2 3p	Hsa-Mir-430-P5 5p	1.60269
Hsa-Mir-103-P4 3p	Hsa-Mir-430-P5 5p	1.60269
Hsa-Let-7-P2a1 5p	Hsa-Mir-430-P5 3p	1.97171
Hsa-Let-7-P2a2 5p	Hsa-Mir-430-P5 3p	1.97171
Hsa-Let-7-P2a3 5p	Hsa-Mir-430-P5 3p	1.97171
Hsa-Let-7-P2b1 5p	Hsa-Mir-430-P5 3p	1.97171
Hsa-Mir-95-P2 3p	Hsa-Mir-430-P5 3p	0.906435
Hsa-Mir-196-P4 5p	Hsa-Mir-430-P6 3p	1.25611
Hsa-Let-7-P1d 5p	Hsa-Mir-430-P7 3p	1.16699
Hsa-Let-7-P2a1 5p	Hsa-Mir-430-P7 3p	1.16699
Hsa-Let-7-P2a2 5p	Hsa-Mir-430-P7 3p	1.16699
Hsa-Let-7-P2a3 5p	Hsa-Mir-430-P7 3p	0.998753
Hsa-Let-7-P2b1 5p	Hsa-Mir-430-P7 3p	0.998753
Hsa-Let-7-P2b2 5p	Hsa-Mir-430-P7 3p	0.873096
Hsa-Let-7-P2c1 5p	Hsa-Mir-430-P7 3p	1.52377
Hsa-Mir-196-P4 5p	Hsa-Mir-430-P7 3p	0.766531
Hsa-Mir-430-P6 3p	Hsa-Mir-430-P7 3p	0.400864
Hsa-Let-7-P1d 5p	Hsa-Mir-629 5p	1.4224
Hsa-Let-7-P2a1 5p	Hsa-Mir-629 5p	1.4224
Hsa-Let-7-P2a2 5p	Hsa-Mir-629 5p	1.4224
Hsa-Let-7-P2a3 5p	Hsa-Mir-629 5p	1.4224
Hsa-Let-7-P2b1 5p	Hsa-Mir-629 5p	1.4224
Hsa-Let-7-P2b2 5p	Hsa-Mir-629 5p	1.4224
Hsa-Let-7-P2c1 5p	Hsa-Mir-629 5p	1.79842
Hsa-Mir-19-P1a 3p	Hsa-Mir-629 5p	0.830621
Hsa-Mir-22-P1b 3p	Hsa-Mir-629 5p	1.79842
Hsa-Mir-26-P2 5p	Hsa-Mir-629 5p	0.974462
Hsa-Mir-34-P1 5p	Hsa-Mir-629 5p	1.17719
Hsa-Mir-22-P1b 3p	Hsa-Mir-934 5p	0.846756
Hsa-Mir-29-P1b-v2 3p	Hsa-Mir-934 5p	1.52377
Hsa-Mir-29-P1d-v1 3p	Hsa-Mir-934 5p	0.974462
Hsa-Mir-29-P1d-v2 3p	Hsa-Mir-934 5p	1.52377
Hsa-Mir-34-P1 5p	Hsa-Mir-934 5p	1.97171
