# Supplementary material for: The distance distribution of human microRNAs in MirGeneDB database
Source: Sci Rep. 2022 Oct 21;12:17696. doi: 10.1038/s41598-022-22253-6 (PMC9587017; doi:10.1038/s41598-022-22253-6)
Supplement: Supplementary file 1 — Supplementary Information. [file 41598_2022_22253_MOESM1_ESM.zip › supplementary materials submission/S5.xlsx]

## Sheet: biomarker
MiRBase ID	MirGeneDB ID	Family	Seed	MirGeneDB ID	Family	Seed	MirGeneDB ID	Family	Seed
miR-590	Hsa-Mir-590	MIR-590	AAUUUUA
miR-34a	Hsa-Mir-34-P1	MIR-34	GGCAGUG
miR-382	Hsa-Mir-154-P10	MIR-154	AAGUUGU
miR-30a	Hsa-Mir-30-P1b	MIR-30	GUAAACA
miR-375	Hsa-Mir-375	MIR-375	UUGUUCG
mir-27a	Hsa-Mir-27-P3	MIR-27	UCACAGU
miR-181a	Hsa-Mir-181-P1a	MIR-181	ACAUUCA	Hsa-Mir-181-P1b	MIR-181	ACAUUCA
let-7b	Hsa-Let-7-P2b2	LET-7	GAGGUAG
miR-22	Hsa-Mir-22-P1b	MIR-22	AGCUGCC
miR-155	Hsa-Mir-155	MIR-155	UAAUGCU
miR-126	Hsa-Mir-126-P2-v1	MIR-126	CGUACCG	Hsa-Mir-126-P2-v2	MIR-126	AUUAUUA	Hsa-Mir-126-P2-v3	MIR-126	UCGUACC
let-7g	Hsa-Let-7-P2c3	LET-7	GAGGUAG

## Sheet: JC model distance
Species 1	Species 2	Dist
Hsa-Let-7-P2b2 5p	Hsa-Let-7-P2c3 5p	0.208224
Hsa-Let-7-P2b2 5p	Hsa-Mir-34-P1 5p	1.79842
Hsa-Let-7-P2c3 5p	Hsa-Mir-34-P1 5p	1.79842
Hsa-Mir-22-P1b 3p	Hsa-Mir-34-P1 5p	1.4153
Hsa-Let-7-P2b2 5p	Hsa-Mir-126-P2-v1 3p	1.79842
Hsa-Let-7-P2c3 5p	Hsa-Mir-126-P2-v1 3p	1.79842
Hsa-Mir-22-P1b 3p	Hsa-Mir-126-P2-v1 3p	1.79842
Hsa-Mir-27-P3 3p	Hsa-Mir-126-P2-v1 3p	2.28339
Hsa-Mir-30-P1b 5p	Hsa-Mir-126-P2-v1 3p	2.62238
Hsa-Mir-34-P1 5p	Hsa-Mir-126-P2-v1 3p	1.79842
Hsa-Mir-34-P1 5p	Hsa-Mir-126-P2-v2 5p	1.64792
Hsa-Let-7-P2c3 5p	Hsa-Mir-154-P10 5p	2.62238
Hsa-Mir-22-P1b 3p	Hsa-Mir-154-P10 5p	1.79842
Hsa-Let-7-P2b2 5p	Hsa-Mir-155 5p	1.79842
Hsa-Let-7-P2c3 5p	Hsa-Mir-155 5p	2.62238
Hsa-Mir-22-P1b 3p	Hsa-Mir-155 5p	1.4153
Hsa-Mir-27-P3 3p	Hsa-Mir-155 5p	1.64792
Hsa-Mir-30-P1b 5p	Hsa-Mir-155 5p	2.16778
Hsa-Mir-154-P10 5p	Hsa-Mir-155 5p	2.62238
Hsa-Mir-34-P1 5p	Hsa-Mir-181-P1a 5p	3.17558
Hsa-Mir-155 5p	Hsa-Mir-181-P1a 5p	1.52766
Hsa-Mir-34-P1 5p	Hsa-Mir-181-P1b 5p	3.17558
Hsa-Mir-155 5p	Hsa-Mir-181-P1b 5p	1.52766
Hsa-Mir-181-P1a 5p	Hsa-Mir-181-P1b 5p	0
Hsa-Let-7-P2b2 5p	Hsa-Mir-375 3p	1.4153
Hsa-Let-7-P2c3 5p	Hsa-Mir-375 3p	2.62238
Hsa-Mir-34-P1 5p	Hsa-Mir-375 3p	2.62238
Hsa-Mir-126-P2-v3 3p	Hsa-Mir-375 3p	1.4153
Hsa-Mir-154-P10 5p	Hsa-Mir-375 3p	1.4153
Hsa-Mir-155 5p	Hsa-Mir-375 3p	1.79842
Hsa-Mir-181-P1a 5p	Hsa-Mir-375 3p	2.62238
Hsa-Mir-181-P1b 5p	Hsa-Mir-375 3p	2.62238
Hsa-Let-7-P2b2 5p	Hsa-Mir-590 3p	1.30893
Hsa-Let-7-P2c3 5p	Hsa-Mir-590 3p	1.30893
Hsa-Mir-22-P1b 3p	Hsa-Mir-590 3p	1.64792
Hsa-Mir-126-P2-v2 5p	Hsa-Mir-590 3p	1.64792
Hsa-Mir-181-P1b 5p	Hsa-Mir-590 3p	2.28339

## Sheet: Kimura model distance
Species 1	Species 2	Dist
Hsa-Let-7-P2b2 5p	Hsa-Let-7-P2c3 5p	0.215324
Hsa-Let-7-P2c3 5p	Hsa-Mir-590 3p	1.33173
Hsa-Mir-126-P2-v2 5p	Hsa-Mir-590 3p	1.88103
