# Supplementary material for: The distance distribution of human microRNAs in MirGeneDB database
Source: Sci Rep. 2022 Oct 21;12:17696. doi: 10.1038/s41598-022-22253-6 (PMC9587017; doi:10.1038/s41598-022-22253-6)
Supplement: Supplementary file 1 — Supplementary Information. [file 41598_2022_22253_MOESM1_ESM.zip › supplementary materials submission/S6.xlsx]

## Sheet: biomarker
MiRBase ID	MirGeneDB ID	Family	Seed	MirGeneDB ID	Family	Seed	MirGeneDB ID	Family	Seed	MirGeneDB ID	Family	Seed
miR-92a	Hsa-Mir-92-P1a	MIR-92	AUUGCAC	Hsa-Mir-92-P1c	MIR-92	AUUGCAC
miR-766	Hsa-Mir-766	MIR-766	CUCCAGC
miR-21	Hsa-Mir-21	MIR-21	AGCUUAU
miR-96	Hsa-Mir-96-P1	MIR-96	UUGGCAC
miR-17	Hsa-Mir-17-P1a	MIR-17	AAAGUGC
miR-100	Hsa-Mir-10-P2d	MIR-10	ACCCGUA
miR-365	Hsa-Mir-193-P2a	MIR-193	AAUGCCC
miR-378	Hsa-Mir-378	MIR-378	CUGGACU
miR-18a	Hsa-Mir-17-P2a	MIR-17	AAGGUGC
miR-125a	Hsa-Mir-10-P3b	MIR-10	CCCUGAG
miR-125b	Hsa-Mir-10-P3c	MIR-10	CCCUGAG	Hsa-Mir-10-P3d	MIR-10	CCCUGAG
miR-10b	Hsa-Mir-10-P1b-v1	MIR-10	ACCCUGU	Hsa-Mir-10-P1b-v2	MIR-10	CCCUGUA
miR-200c	Hsa-Mir-8-P1b	MIR-8	AAUACUG
miR-217	Hsa-Mir-217-v1	MIR-217	ACUGCAU	Hsa-Mir-217-v2	MIR-217	UACUGCA
miR-206	Hsa-Mir-1-P2	MIR-1	GGAAUGU
miR-210	Hsa-Mir-210	MIR-210	UGUGCGU
miR-23a	Hsa-Mir-23-P3	MIR-23	UCACAUU
miR-520g	Hsa-Mir-430-P27a	MIR-430	AAAGUGC
miR-129	Hsa-Mir-129-P1	MIR-129	AGCCCUU	Hsa-Mir-129-P2	MIR-129	UUUUUGC
miR‐32	Hsa-Mir-32	MIR-32	AUUGCAC
miR-218	Hsa-Mir-218-P2	MIR-218	UGUGCUU	Hsa-Mir-218-P4	MIR-218	UGUGCUU
miR-195	Hsa-Mir-15-P2d	MIR-15	AGCAGCA
miR-491	Hsa-Mir-491	MIR-491	GUGGGGA
miR-7	Hsa-Mir-7-P1	MIR-7	GGAAGAC	Hsa-Mir-7-P2	MIR-7	GGAAGAC	Hsa-Mir-7-P4	MIR-7	GGAAGAC
miR-148a	Hsa-Mir-148-P1	MIR-148	CAGUGCA
miR-708	Hsa-Mir-28-P3	MIR-28	AGGAGCU
miR-182	Hsa-Mir-96-P2	MIR-96	UUGGCAA
miR-34a	Hsa-Mir-34-P1	MIR-34	GGCAGUG
miR-133b	Hsa-Mir-133-P2-v1	MIR-133	UUGGUCC	Hsa-Mir-133-P2-v2	MIR-133	UGGUCCC
miR-145	Hsa-Mir-145	MIR-145	UCCAGUU
miR-143	Hsa-Mir-143	MIR-143	GAGAUGA
miR-342	Hsa-Mir-342	MIR-342	CUCACAC
miR-26b	Hsa-Mir-26-P2	MIR-26	UCAAGUA
miR-630
miR-135b	Hsa-Mir-135-P4	MIR-135	AUGGCUU
miR-196b	Hsa-Mir-196-P1	MIR-196	AGGUAGU
miR-22	Hsa-Mir-22-P1b	MIR-22	AGCUGCC
miR-532	Hsa-Mir-188-P2	MIR-188	AUGCCUU
miR-769	Hsa-Mir-769	MIR-769	GAGACCU
miR-20a	Hsa-Mir-17-P4a	MIR-17	AAAGUGC

## Sheet: JC model distance
Species 1	Species 2	Dist
Hsa-Mir-10-P2d 5p	Hsa-Mir-15-P2d 5p	1.48944
Hsa-Mir-7-P1 5p	Hsa-Mir-1-P2 3p	1.16295
Hsa-Mir-10-P2d 5p	Hsa-Mir-1-P2 3p	0.907378
Hsa-Mir-15-P2d 5p	Hsa-Mir-1-P2 3p	2.03104
Hsa-Mir-7-P1 5p	Hsa-Mir-7-P4 5p	0
Hsa-Mir-1-P2 3p	Hsa-Mir-7-P4 5p	1.16295
Hsa-Mir-7-P1 5p	Hsa-Mir-7-P2 5p	0
Hsa-Mir-1-P2 3p	Hsa-Mir-7-P2 5p	1.16295
Hsa-Mir-7-P4 5p	Hsa-Mir-7-P2 5p	0
Hsa-Mir-7-P1 5p	Hsa-Mir-17-P4a 5p	2.62238
Hsa-Mir-10-P2d 5p	Hsa-Mir-17-P4a 5p	2.47188
Hsa-Mir-7-P4 5p	Hsa-Mir-17-P4a 5p	2.62238
Hsa-Mir-7-P2 5p	Hsa-Mir-17-P4a 5p	2.62238
Hsa-Mir-15-P2d 5p	Hsa-Mir-10-P1b-v1 5p	1.34382
Hsa-Mir-1-P2 3p	Hsa-Mir-10-P1b-v1 5p	1.01245
Hsa-Mir-15-P2d 5p	Hsa-Mir-22-P1b 3p	1.64792
Hsa-Mir-15-P2d 5p	Hsa-Mir-10-P1b-v2 5p	1.15045
Hsa-Mir-1-P2 3p	Hsa-Mir-10-P1b-v2 5p	0.907378
Hsa-Mir-22-P1b 3p	Hsa-Mir-10-P1b-v2 5p	2.03104
Hsa-Mir-15-P2d 5p	Hsa-Mir-10-P3b 5p	1.51118
Hsa-Mir-1-P2 3p	Hsa-Mir-10-P3b 5p	2.62238
Hsa-Mir-22-P1b 3p	Hsa-Mir-10-P3b 5p	1.16295
Hsa-Mir-10-P1b-v2 5p	Hsa-Mir-10-P3b 5p	0.531861
Hsa-Mir-15-P2d 5p	Hsa-Mir-10-P3c 5p	1.01245
Hsa-Mir-1-P2 3p	Hsa-Mir-10-P3c 5p	2.03104
Hsa-Mir-22-P1b 3p	Hsa-Mir-10-P3c 5p	1.20708
Hsa-Mir-10-P1b-v2 5p	Hsa-Mir-10-P3c 5p	0.44084
Hsa-Mir-10-P3b 5p	Hsa-Mir-10-P3c 5p	0.0468903
Hsa-Mir-15-P2d 5p	Hsa-Mir-10-P3d 5p	1.01245
Hsa-Mir-1-P2 3p	Hsa-Mir-10-P3d 5p	2.03104
Hsa-Mir-22-P1b 3p	Hsa-Mir-10-P3d 5p	1.20708
Hsa-Mir-10-P1b-v2 5p	Hsa-Mir-10-P3d 5p	0.44084
Hsa-Mir-10-P3b 5p	Hsa-Mir-10-P3d 5p	0.0468903
Hsa-Mir-10-P3c 5p	Hsa-Mir-10-P3d 5p	0
Hsa-Mir-7-P1 5p	Hsa-Mir-17-P1a 5p	2.62238
Hsa-Mir-10-P2d 5p	Hsa-Mir-17-P1a 5p	1.64792
Hsa-Mir-7-P4 5p	Hsa-Mir-17-P1a 5p	2.62238
Hsa-Mir-7-P2 5p	Hsa-Mir-17-P1a 5p	2.62238
Hsa-Mir-17-P4a 5p	Hsa-Mir-17-P1a 5p	0.0924245
Hsa-Mir-8-P1b 3p	Hsa-Mir-17-P1a 5p	1.79842
Hsa-Mir-10-P1b-v1 5p	Hsa-Mir-17-P1a 5p	2.12491
Hsa-Mir-10-P3b 5p	Hsa-Mir-17-P1a 5p	1.64792
Hsa-Mir-10-P3c 5p	Hsa-Mir-17-P1a 5p	1.38437
Hsa-Mir-10-P3d 5p	Hsa-Mir-17-P1a 5p	1.38437
Hsa-Mir-7-P1 5p	Hsa-Mir-17-P2a 5p	2.62238
Hsa-Mir-7-P4 5p	Hsa-Mir-17-P2a 5p	2.62238
Hsa-Mir-7-P2 5p	Hsa-Mir-17-P2a 5p	2.62238
Hsa-Mir-17-P4a 5p	Hsa-Mir-17-P2a 5p	0.197861
Hsa-Mir-8-P1b 3p	Hsa-Mir-17-P2a 5p	1.4153
Hsa-Mir-10-P1b-v1 5p	Hsa-Mir-17-P2a 5p	2.12491
Hsa-Mir-7-P1 5p	Hsa-Mir-92-P1a 3p	2.28339
Hsa-Mir-7-P2 5p	Hsa-Mir-92-P1a 3p	2.28339
Hsa-Mir-10-P3c 5p	Hsa-Mir-92-P1a 3p	1.64792
Hsa-Mir-10-P3d 5p	Hsa-Mir-92-P1a 3p	1.64792
Hsa-Mir-7-P2 5p	Hsa-Mir-23-P3 3p	2.47188
Hsa-Mir-10-P3c 5p	Hsa-Mir-23-P3 3p	2.855
Hsa-Mir-10-P3d 5p	Hsa-Mir-23-P3 3p	2.855
Hsa-Mir-92-P1a 3p	Hsa-Mir-23-P3 3p	0.748897
Hsa-Mir-15-P2d 5p	Hsa-Mir-28-P3 5p	1.10858
Hsa-Mir-1-P2 3p	Hsa-Mir-28-P3 5p	1.2648
Hsa-Mir-10-P3b 5p	Hsa-Mir-28-P3 5p	1.64792
Hsa-Mir-7-P1 5p	Hsa-Mir-92-P1c 3p	2.28339
Hsa-Mir-7-P2 5p	Hsa-Mir-92-P1c 3p	2.28339
Hsa-Mir-10-P3c 5p	Hsa-Mir-92-P1c 3p	1.64792
Hsa-Mir-10-P3d 5p	Hsa-Mir-92-P1c 3p	1.64792
Hsa-Mir-23-P3 3p	Hsa-Mir-92-P1c 3p	0.748897
Hsa-Mir-15-P2d 5p	Hsa-Mir-96-P1 5p	2.855
Hsa-Mir-22-P1b 3p	Hsa-Mir-96-P1 5p	1.64792
Hsa-Mir-10-P1b-v2 5p	Hsa-Mir-96-P1 5p	2.62238
Hsa-Mir-10-P3b 5p	Hsa-Mir-96-P1 5p	2.28339
Hsa-Mir-10-P3c 5p	Hsa-Mir-96-P1 5p	1.12806
Hsa-Mir-10-P3d 5p	Hsa-Mir-96-P1 5p	1.12806
Hsa-Mir-22-P1b 3p	Hsa-Mir-96-P2 5p	0.571605
Hsa-Mir-10-P1b-v2 5p	Hsa-Mir-96-P2 5p	1.82521
Hsa-Mir-10-P3b 5p	Hsa-Mir-96-P2 5p	1.4153
Hsa-Mir-10-P3c 5p	Hsa-Mir-96-P2 5p	2.03104
Hsa-Mir-10-P3d 5p	Hsa-Mir-96-P2 5p	2.03104
Hsa-Mir-15-P2d 5p	Hsa-Mir-133-P2-v1 3p	1.51118
Hsa-Mir-10-P3b 5p	Hsa-Mir-133-P2-v1 3p	0.591343
Hsa-Mir-10-P3c 5p	Hsa-Mir-133-P2-v1 3p	0.687218
Hsa-Mir-10-P3d 5p	Hsa-Mir-133-P2-v1 3p	0.687218
Hsa-Mir-23-P3 3p	Hsa-Mir-133-P2-v1 3p	2.12491
Hsa-Mir-96-P1 5p	Hsa-Mir-133-P2-v1 3p	1.07631
Hsa-Mir-96-P2 5p	Hsa-Mir-133-P2-v1 3p	1.16295
Hsa-Mir-7-P1 5p	Hsa-Mir-135-P4 5p	0.823959
Hsa-Mir-10-P2d 5p	Hsa-Mir-135-P4 5p	1.2648
Hsa-Mir-7-P2 5p	Hsa-Mir-135-P4 5p	0.823959
Hsa-Mir-17-P4a 5p	Hsa-Mir-135-P4 5p	1.52766
Hsa-Mir-22-P1b 3p	Hsa-Mir-135-P4 5p	1.82521
Hsa-Mir-10-P1b-v2 5p	Hsa-Mir-135-P4 5p	1.64792
Hsa-Mir-10-P3b 5p	Hsa-Mir-135-P4 5p	1.64792
Hsa-Mir-10-P3c 5p	Hsa-Mir-135-P4 5p	1.82521
Hsa-Mir-10-P3d 5p	Hsa-Mir-135-P4 5p	1.82521
Hsa-Mir-17-P1a 5p	Hsa-Mir-135-P4 5p	1.9685
Hsa-Mir-17-P2a 5p	Hsa-Mir-135-P4 5p	1.52766
Hsa-Mir-92-P1a 3p	Hsa-Mir-135-P4 5p	2.62238
Hsa-Mir-133-P2-v1 3p	Hsa-Mir-135-P4 5p	2.28339
Hsa-Mir-15-P2d 5p	Hsa-Mir-129-P1 3p	0.917832
Hsa-Mir-22-P1b 3p	Hsa-Mir-129-P1 3p	2.28339
Hsa-Mir-10-P1b-v2 5p	Hsa-Mir-129-P1 3p	1.51118
Hsa-Mir-10-P3b 5p	Hsa-Mir-129-P1 3p	1.30893
Hsa-Mir-10-P3c 5p	Hsa-Mir-129-P1 3p	1.38437
Hsa-Mir-10-P3d 5p	Hsa-Mir-129-P1 3p	1.38437
Hsa-Mir-28-P3 5p	Hsa-Mir-129-P2 5p	0.698669
Hsa-Mir-8-P1b 3p	Hsa-Mir-143 3p	2.28339
Hsa-Mir-10-P1b-v1 5p	Hsa-Mir-143 3p	1.34382
Hsa-Mir-10-P3b 5p	Hsa-Mir-143 3p	1.51118
Hsa-Mir-10-P3c 5p	Hsa-Mir-143 3p	1.2648
Hsa-Mir-10-P3d 5p	Hsa-Mir-143 3p	1.2648
Hsa-Mir-17-P1a 5p	Hsa-Mir-143 3p	1.07631
Hsa-Mir-17-P2a 5p	Hsa-Mir-143 3p	1.30893
Hsa-Mir-7-P2 5p	Hsa-Mir-145 5p	1.2648
Hsa-Mir-17-P4a 5p	Hsa-Mir-145 5p	1.38437
Hsa-Mir-10-P3c 5p	Hsa-Mir-145 5p	1.64792
Hsa-Mir-10-P3d 5p	Hsa-Mir-145 5p	1.64792
Hsa-Mir-17-P1a 5p	Hsa-Mir-145 5p	1.82521
Hsa-Mir-17-P2a 5p	Hsa-Mir-145 5p	1.38437
Hsa-Mir-92-P1a 3p	Hsa-Mir-145 5p	1.10858
Hsa-Mir-23-P3 3p	Hsa-Mir-145 5p	1.16295
Hsa-Mir-96-P1 5p	Hsa-Mir-145 5p	3.03229
Hsa-Mir-96-P2 5p	Hsa-Mir-145 5p	1.82521
Hsa-Mir-133-P2-v1 3p	Hsa-Mir-145 5p	0.74054
Hsa-Mir-135-P4 5p	Hsa-Mir-145 5p	1.10858
Hsa-Mir-8-P1b 3p	Hsa-Mir-148-P1 3p	1.45943
Hsa-Mir-10-P1b-v1 5p	Hsa-Mir-148-P1 3p	2.47188
Hsa-Mir-10-P3b 5p	Hsa-Mir-148-P1 3p	1.64792
Hsa-Mir-17-P2a 5p	Hsa-Mir-148-P1 3p	1.64792
Hsa-Mir-28-P3 5p	Hsa-Mir-148-P1 3p	0.823959
Hsa-Mir-143 3p	Hsa-Mir-148-P1 3p	2.28339
Hsa-Mir-145 5p	Hsa-Mir-148-P1 3p	2.62238
Hsa-Mir-7-P1 5p	Hsa-Mir-188-P2 5p	1.16295
Hsa-Mir-7-P2 5p	Hsa-Mir-188-P2 5p	1.16295
Hsa-Mir-143 3p	Hsa-Mir-188-P2 5p	2.28339
Hsa-Mir-145 5p	Hsa-Mir-188-P2 5p	1.64792
Hsa-Mir-10-P2d 5p	Hsa-Mir-193-P2a 3p	1.2648
Hsa-Mir-15-P2d 5p	Hsa-Mir-193-P2a 3p	1.10858
Hsa-Mir-7-P2 5p	Hsa-Mir-193-P2a 3p	1.64792
Hsa-Mir-17-P4a 5p	Hsa-Mir-193-P2a 3p	2.03104
Hsa-Mir-22-P1b 3p	Hsa-Mir-193-P2a 3p	1.82521
Hsa-Mir-10-P1b-v2 5p	Hsa-Mir-193-P2a 3p	1.2648
Hsa-Mir-10-P3b 5p	Hsa-Mir-193-P2a 3p	1.64792
Hsa-Mir-10-P3c 5p	Hsa-Mir-193-P2a 3p	1.10858
Hsa-Mir-10-P3d 5p	Hsa-Mir-193-P2a 3p	1.10858
Hsa-Mir-17-P1a 5p	Hsa-Mir-193-P2a 3p	2.03104
Hsa-Mir-17-P2a 5p	Hsa-Mir-193-P2a 3p	2.03104
Hsa-Mir-133-P2-v1 3p	Hsa-Mir-193-P2a 3p	0.899022
Hsa-Mir-135-P4 5p	Hsa-Mir-193-P2a 3p	1.51118
Hsa-Mir-129-P1 3p	Hsa-Mir-193-P2a 3p	1.01245
Hsa-Mir-7-P1 5p	Hsa-Mir-196-P1 5p	3.17558
Hsa-Mir-1-P2 3p	Hsa-Mir-196-P1 5p	1.16295
Hsa-Mir-7-P4 5p	Hsa-Mir-196-P1 5p	3.17558
Hsa-Mir-7-P2 5p	Hsa-Mir-196-P1 5p	3.17558
Hsa-Mir-17-P4a 5p	Hsa-Mir-196-P1 5p	1.79842
Hsa-Mir-8-P1b 3p	Hsa-Mir-196-P1 5p	1.64792
Hsa-Mir-17-P2a 5p	Hsa-Mir-196-P1 5p	2.62238
Hsa-Mir-143 3p	Hsa-Mir-196-P1 5p	2.28339
Hsa-Mir-145 5p	Hsa-Mir-196-P1 5p	2.47188
Hsa-Mir-7-P4 5p	Hsa-Mir-210 3p	2.12491
Hsa-Mir-7-P2 5p	Hsa-Mir-210 3p	2.12491
Hsa-Mir-17-P4a 5p	Hsa-Mir-210 3p	1.64792
Hsa-Mir-8-P1b 3p	Hsa-Mir-210 3p	1.38437
Hsa-Mir-17-P2a 5p	Hsa-Mir-210 3p	2.47188
Hsa-Mir-7-P1 5p	Hsa-Mir-217-v1 5p	1.05067
Hsa-Mir-1-P2 3p	Hsa-Mir-217-v1 5p	1.07631
Hsa-Mir-7-P4 5p	Hsa-Mir-217-v1 5p	1.05067
Hsa-Mir-7-P2 5p	Hsa-Mir-217-v1 5p	1.05067
Hsa-Mir-17-P4a 5p	Hsa-Mir-217-v1 5p	2.28339
Hsa-Mir-8-P1b 3p	Hsa-Mir-217-v1 5p	2.03104
Hsa-Mir-10-P3c 5p	Hsa-Mir-217-v1 5p	1.51118
Hsa-Mir-10-P3d 5p	Hsa-Mir-217-v1 5p	1.51118
Hsa-Mir-17-P1a 5p	Hsa-Mir-217-v1 5p	1.64792
Hsa-Mir-28-P3 5p	Hsa-Mir-217-v1 5p	1.2648
Hsa-Mir-129-P2 5p	Hsa-Mir-217-v1 5p	1.20708
Hsa-Mir-143 3p	Hsa-Mir-217-v1 5p	1.51118
Hsa-Mir-145 5p	Hsa-Mir-217-v1 5p	2.12491
Hsa-Mir-1-P2 3p	Hsa-Mir-217-v2 5p	1.07631
Hsa-Mir-7-P4 5p	Hsa-Mir-217-v2 5p	0.974462
Hsa-Mir-7-P2 5p	Hsa-Mir-217-v2 5p	0.974462
Hsa-Mir-10-P3c 5p	Hsa-Mir-217-v2 5p	1.64792
Hsa-Mir-10-P3d 5p	Hsa-Mir-217-v2 5p	1.64792
Hsa-Mir-17-P1a 5p	Hsa-Mir-217-v2 5p	2.03104
Hsa-Mir-28-P3 5p	Hsa-Mir-217-v2 5p	1.15045
Hsa-Mir-129-P2 5p	Hsa-Mir-217-v2 5p	1.34382
Hsa-Mir-143 3p	Hsa-Mir-217-v2 5p	1.38437
Hsa-Mir-210 3p	Hsa-Mir-217-v2 5p	2.855
Hsa-Mir-217-v1 5p	Hsa-Mir-217-v2 5p	0
Hsa-Mir-7-P1 5p	Hsa-Mir-218-P2 5p	1.48944
Hsa-Mir-7-P4 5p	Hsa-Mir-218-P2 5p	1.48944
Hsa-Mir-7-P2 5p	Hsa-Mir-218-P2 5p	1.48944
Hsa-Mir-17-P4a 5p	Hsa-Mir-218-P2 5p	2.855
Hsa-Mir-8-P1b 3p	Hsa-Mir-218-P2 5p	0.823959
Hsa-Mir-10-P1b-v1 5p	Hsa-Mir-218-P2 5p	2.47188
Hsa-Mir-10-P3c 5p	Hsa-Mir-218-P2 5p	1.86368
Hsa-Mir-10-P3d 5p	Hsa-Mir-218-P2 5p	1.86368
Hsa-Mir-92-P1a 3p	Hsa-Mir-218-P2 5p	2.28339
Hsa-Mir-135-P4 5p	Hsa-Mir-218-P2 5p	1.20708
Hsa-Mir-145 5p	Hsa-Mir-218-P2 5p	2.62238
Hsa-Mir-148-P1 3p	Hsa-Mir-218-P2 5p	0.75573
Hsa-Mir-210 3p	Hsa-Mir-218-P2 5p	0.571605
Hsa-Mir-217-v1 5p	Hsa-Mir-218-P2 5p	1.86368
Hsa-Mir-217-v2 5p	Hsa-Mir-218-P2 5p	2.12491
Hsa-Mir-7-P1 5p	Hsa-Mir-320-P1 3p	1.64792
Hsa-Mir-1-P2 3p	Hsa-Mir-320-P1 3p	0.991317
Hsa-Mir-7-P4 5p	Hsa-Mir-320-P1 3p	1.64792
Hsa-Mir-7-P2 5p	Hsa-Mir-320-P1 3p	1.64792
Hsa-Mir-17-P4a 5p	Hsa-Mir-320-P1 3p	1.4153
Hsa-Mir-8-P1b 3p	Hsa-Mir-320-P1 3p	1.16295
Hsa-Mir-17-P2a 5p	Hsa-Mir-320-P1 3p	2.62238
Hsa-Mir-92-P1a 3p	Hsa-Mir-320-P1 3p	2.62238
Hsa-Mir-23-P3 3p	Hsa-Mir-320-P1 3p	3.03229
Hsa-Mir-28-P3 5p	Hsa-Mir-320-P1 3p	2.03104
Hsa-Mir-92-P1c 3p	Hsa-Mir-320-P1 3p	2.62238
Hsa-Mir-96-P1 5p	Hsa-Mir-320-P1 3p	1.86368
Hsa-Mir-148-P1 3p	Hsa-Mir-320-P1 3p	2.28339
Hsa-Mir-188-P2 5p	Hsa-Mir-320-P1 3p	1.64792
Hsa-Mir-210 3p	Hsa-Mir-320-P1 3p	1.01245
Hsa-Mir-217-v1 5p	Hsa-Mir-320-P1 3p	1.51118
Hsa-Mir-217-v2 5p	Hsa-Mir-320-P1 3p	1.38437
Hsa-Mir-7-P4 5p	Hsa-Mir-218-P4 5p	1.48944
Hsa-Mir-7-P2 5p	Hsa-Mir-218-P4 5p	1.48944
Hsa-Mir-17-P4a 5p	Hsa-Mir-218-P4 5p	2.855
Hsa-Mir-8-P1b 3p	Hsa-Mir-218-P4 5p	0.823959
Hsa-Mir-10-P1b-v1 5p	Hsa-Mir-218-P4 5p	2.47188
Hsa-Mir-10-P3c 5p	Hsa-Mir-218-P4 5p	1.86368
Hsa-Mir-10-P3d 5p	Hsa-Mir-218-P4 5p	1.86368
Hsa-Mir-92-P1a 3p	Hsa-Mir-218-P4 5p	2.28339
Hsa-Mir-135-P4 5p	Hsa-Mir-218-P4 5p	1.20708
Hsa-Mir-145 5p	Hsa-Mir-218-P4 5p	2.62238
Hsa-Mir-148-P1 3p	Hsa-Mir-218-P4 5p	0.75573
Hsa-Mir-210 3p	Hsa-Mir-218-P4 5p	0.571605
Hsa-Mir-217-v1 5p	Hsa-Mir-218-P4 5p	1.86368
Hsa-Mir-217-v2 5p	Hsa-Mir-218-P4 5p	2.12491
Hsa-Mir-218-P2 5p	Hsa-Mir-218-P4 5p	0
Hsa-Mir-22-P1b 3p	Hsa-Mir-342 3p	1.64792
Hsa-Mir-10-P1b-v2 5p	Hsa-Mir-342 3p	2.12491
Hsa-Mir-10-P3b 5p	Hsa-Mir-342 3p	1.51118
Hsa-Mir-10-P3c 5p	Hsa-Mir-342 3p	1.64792
Hsa-Mir-10-P3d 5p	Hsa-Mir-342 3p	1.64792
Hsa-Mir-23-P3 3p	Hsa-Mir-342 3p	1.79842
Hsa-Mir-133-P2-v1 3p	Hsa-Mir-342 3p	2.03104
Hsa-Mir-217-v2 5p	Hsa-Mir-342 3p	1.38437
Hsa-Mir-218-P2 5p	Hsa-Mir-342 3p	2.28339
Hsa-Mir-1-P2 3p	Hsa-Mir-378 3p	1.51118
Hsa-Mir-8-P1b 3p	Hsa-Mir-378 3p	2.62238
Hsa-Mir-10-P1b-v1 5p	Hsa-Mir-378 3p	1.34382
Hsa-Mir-10-P3b 5p	Hsa-Mir-378 3p	2.03104
Hsa-Mir-10-P3c 5p	Hsa-Mir-378 3p	2.47188
Hsa-Mir-10-P3d 5p	Hsa-Mir-378 3p	2.47188
Hsa-Mir-17-P1a 5p	Hsa-Mir-378 3p	1.4153
Hsa-Mir-17-P2a 5p	Hsa-Mir-378 3p	1.4153
Hsa-Mir-92-P1a 3p	Hsa-Mir-378 3p	1.79842
Hsa-Mir-96-P1 5p	Hsa-Mir-378 3p	1.03972
Hsa-Mir-135-P4 5p	Hsa-Mir-378 3p	2.62238
Hsa-Mir-129-P1 3p	Hsa-Mir-378 3p	2.12491
Hsa-Mir-7-P1 5p	Hsa-Mir-430-P27a 3p	1.30893
Hsa-Mir-10-P2d 5p	Hsa-Mir-430-P27a 3p	1.51118
Hsa-Mir-15-P2d 5p	Hsa-Mir-430-P27a 3p	1.64792
Hsa-Mir-7-P2 5p	Hsa-Mir-430-P27a 3p	1.30893
Hsa-Mir-17-P4a 5p	Hsa-Mir-430-P27a 3p	3.03229
Hsa-Mir-8-P1b 3p	Hsa-Mir-430-P27a 3p	2.47188
Hsa-Mir-10-P1b-v1 5p	Hsa-Mir-430-P27a 3p	1.82521
Hsa-Mir-10-P3b 5p	Hsa-Mir-430-P27a 3p	2.28339
Hsa-Mir-10-P3c 5p	Hsa-Mir-430-P27a 3p	1.64792
Hsa-Mir-10-P3d 5p	Hsa-Mir-430-P27a 3p	1.64792
Hsa-Mir-17-P1a 5p	Hsa-Mir-430-P27a 3p	3.03229
Hsa-Mir-193-P2a 3p	Hsa-Mir-430-P27a 3p	3.03229
Hsa-Mir-196-P1 5p	Hsa-Mir-430-P27a 3p	0.991317
Hsa-Mir-210 3p	Hsa-Mir-430-P27a 3p	1.07631
Hsa-Mir-320-P1 3p	Hsa-Mir-430-P27a 3p	2.47188
Hsa-Mir-218-P4 5p	Hsa-Mir-430-P27a 3p	1.64792
Hsa-Mir-15-P2d 5p	Hsa-Mir-491 5p	1.82521
Hsa-Mir-1-P2 3p	Hsa-Mir-491 5p	2.28339
Hsa-Mir-10-P1b-v1 5p	Hsa-Mir-491 5p	1.51118
Hsa-Mir-10-P3b 5p	Hsa-Mir-491 5p	1.25187
Hsa-Mir-10-P3c 5p	Hsa-Mir-491 5p	1.30893
Hsa-Mir-10-P3d 5p	Hsa-Mir-491 5p	1.30893
Hsa-Mir-17-P1a 5p	Hsa-Mir-491 5p	2.03104
Hsa-Mir-17-P2a 5p	Hsa-Mir-491 5p	1.51118
Hsa-Mir-92-P1a 3p	Hsa-Mir-491 5p	3.03229
Hsa-Mir-23-P3 3p	Hsa-Mir-491 5p	1.03972
Hsa-Mir-96-P1 5p	Hsa-Mir-491 5p	0.94925
Hsa-Mir-96-P2 5p	Hsa-Mir-491 5p	2.28339
Hsa-Mir-133-P2-v1 3p	Hsa-Mir-491 5p	0.635473
Hsa-Mir-145 5p	Hsa-Mir-491 5p	1.86368
Hsa-Mir-196-P1 5p	Hsa-Mir-491 5p	1.64792
Hsa-Mir-217-v2 5p	Hsa-Mir-491 5p	1.79842
Hsa-Mir-378 3p	Hsa-Mir-491 5p	1.82521
Hsa-Mir-430-P27a 3p	Hsa-Mir-491 5p	2.03104
Hsa-Mir-15-P2d 5p	Hsa-Mir-766 3p	2.47188
Hsa-Mir-10-P3c 5p	Hsa-Mir-766 3p	1.51118
Hsa-Mir-10-P3d 5p	Hsa-Mir-766 3p	1.51118
Hsa-Mir-17-P1a 5p	Hsa-Mir-766 3p	3.03229
Hsa-Mir-491 5p	Hsa-Mir-766 3p	2.28339
Hsa-Mir-7-P1 5p	Hsa-Mir-769 5p	1.30893
Hsa-Mir-7-P2 5p	Hsa-Mir-769 5p	1.30893
Hsa-Mir-28-P3 5p	Hsa-Mir-769 5p	1.34382

## Sheet: Kimura model distance
Species 1	Species 2	Dist
Hsa-Mir-10-P2d 5p	Hsa-Mir-15-P2d 5p	1.72255
Hsa-Mir-7-P1 5p	Hsa-Mir-1-P2 3p	1.24912
Hsa-Mir-10-P2d 5p	Hsa-Mir-1-P2 3p	0.917133
Hsa-Mir-1-P2 3p	Hsa-Mir-7-P4 5p	1.24912
Hsa-Mir-7-P1 5p	Hsa-Mir-7-P2 5p	0
Hsa-Mir-1-P2 3p	Hsa-Mir-7-P2 5p	1.24912
Hsa-Mir-7-P4 5p	Hsa-Mir-7-P2 5p	0
Hsa-Mir-15-P2d 5p	Hsa-Mir-10-P1b-v1 5p	1.35685
Hsa-Mir-1-P2 3p	Hsa-Mir-10-P1b-v1 5p	1.01649
Hsa-Mir-15-P2d 5p	Hsa-Mir-10-P1b-v2 5p	1.15711
Hsa-Mir-1-P2 3p	Hsa-Mir-10-P1b-v2 5p	0.91009
Hsa-Mir-15-P2d 5p	Hsa-Mir-10-P3b 5p	1.55365
Hsa-Mir-22-P1b 3p	Hsa-Mir-10-P3b 5p	1.24912
Hsa-Mir-10-P1b-v2 5p	Hsa-Mir-10-P3b 5p	0.543542
Hsa-Mir-15-P2d 5p	Hsa-Mir-10-P3c 5p	1.02669
Hsa-Mir-22-P1b 3p	Hsa-Mir-10-P3c 5p	1.20708
Hsa-Mir-10-P1b-v2 5p	Hsa-Mir-10-P3c 5p	0.443207
Hsa-Mir-10-P3b 5p	Hsa-Mir-10-P3c 5p	0.0476551
Hsa-Mir-15-P2d 5p	Hsa-Mir-10-P3d 5p	1.02669
Hsa-Mir-22-P1b 3p	Hsa-Mir-10-P3d 5p	1.20708
Hsa-Mir-10-P1b-v2 5p	Hsa-Mir-10-P3d 5p	0.443207
Hsa-Mir-10-P3b 5p	Hsa-Mir-10-P3d 5p	0.0476551
Hsa-Mir-10-P3c 5p	Hsa-Mir-10-P3d 5p	0
Hsa-Mir-8-P1b 3p	Hsa-Mir-17-P1a 5p	1.97171
Hsa-Mir-10-P3d 5p	Hsa-Mir-17-P1a 5p	1.72185
Hsa-Mir-8-P1b 3p	Hsa-Mir-17-P2a 5p	1.79842
Hsa-Mir-10-P3c 5p	Hsa-Mir-92-P1a 3p	1.64792
Hsa-Mir-10-P3d 5p	Hsa-Mir-92-P1a 3p	1.64792
Hsa-Mir-1-P2 3p	Hsa-Mir-28-P3 5p	1.30134
Hsa-Mir-10-P3c 5p	Hsa-Mir-92-P1c 3p	1.64792
Hsa-Mir-10-P3d 5p	Hsa-Mir-92-P1c 3p	1.64792
Hsa-Mir-23-P3 3p	Hsa-Mir-92-P1c 3p	1.05704
Hsa-Mir-10-P3d 5p	Hsa-Mir-96-P1 5p	1.41574
Hsa-Mir-22-P1b 3p	Hsa-Mir-96-P2 5p	0.575646
Hsa-Mir-10-P1b-v2 5p	Hsa-Mir-96-P2 5p	1.93368
Hsa-Mir-10-P3b 5p	Hsa-Mir-96-P2 5p	1.4224
Hsa-Mir-10-P3b 5p	Hsa-Mir-133-P2-v1 3p	0.618797
Hsa-Mir-10-P3c 5p	Hsa-Mir-133-P2-v1 3p	0.729693
Hsa-Mir-10-P3d 5p	Hsa-Mir-133-P2-v1 3p	0.729693
Hsa-Mir-23-P3 3p	Hsa-Mir-133-P2-v1 3p	2.12491
Hsa-Mir-96-P1 5p	Hsa-Mir-133-P2-v1 3p	1.08341
Hsa-Mir-96-P2 5p	Hsa-Mir-133-P2-v1 3p	1.16699
Hsa-Mir-7-P1 5p	Hsa-Mir-135-P4 5p	0.830621
Hsa-Mir-7-P2 5p	Hsa-Mir-135-P4 5p	0.830621
Hsa-Mir-17-P4a 5p	Hsa-Mir-135-P4 5p	1.86514
Hsa-Mir-15-P2d 5p	Hsa-Mir-129-P1 3p	1.0263
Hsa-Mir-10-P3d 5p	Hsa-Mir-129-P1 3p	1.51518
Hsa-Mir-28-P3 5p	Hsa-Mir-129-P2 5p	0.702915
Hsa-Mir-8-P1b 3p	Hsa-Mir-143 3p	2.28339
Hsa-Mir-10-P3c 5p	Hsa-Mir-143 3p	1.30134
Hsa-Mir-10-P3d 5p	Hsa-Mir-143 3p	1.30134
Hsa-Mir-17-P1a 5p	Hsa-Mir-143 3p	1.11286
Hsa-Mir-17-P2a 5p	Hsa-Mir-143 3p	1.31559
Hsa-Mir-7-P2 5p	Hsa-Mir-145 5p	1.30134
Hsa-Mir-17-P4a 5p	Hsa-Mir-145 5p	1.51518
Hsa-Mir-10-P3c 5p	Hsa-Mir-145 5p	1.75638
Hsa-Mir-10-P3d 5p	Hsa-Mir-145 5p	1.75638
Hsa-Mir-17-P1a 5p	Hsa-Mir-145 5p	1.86176
Hsa-Mir-17-P2a 5p	Hsa-Mir-145 5p	1.4594
Hsa-Mir-92-P1a 3p	Hsa-Mir-145 5p	1.12896
Hsa-Mir-23-P3 3p	Hsa-Mir-145 5p	1.16699
Hsa-Mir-135-P4 5p	Hsa-Mir-145 5p	1.11282
Hsa-Mir-10-P3b 5p	Hsa-Mir-148-P1 3p	1.64792
Hsa-Mir-15-P2d 5p	Hsa-Mir-193-P2a 3p	1.12896
Hsa-Mir-22-P1b 3p	Hsa-Mir-193-P2a 3p	1.93368
Hsa-Mir-10-P1b-v2 5p	Hsa-Mir-193-P2a 3p	1.2719
Hsa-Mir-10-P3b 5p	Hsa-Mir-193-P2a 3p	1.73409
Hsa-Mir-10-P3c 5p	Hsa-Mir-193-P2a 3p	1.12896
Hsa-Mir-10-P3d 5p	Hsa-Mir-193-P2a 3p	1.12896
Hsa-Mir-133-P2-v1 3p	Hsa-Mir-193-P2a 3p	0.908077
Hsa-Mir-135-P4 5p	Hsa-Mir-193-P2a 3p	1.52421
Hsa-Mir-129-P1 3p	Hsa-Mir-193-P2a 3p	1.02669
Hsa-Mir-1-P2 3p	Hsa-Mir-196-P1 5p	1.24912
Hsa-Mir-143 3p	Hsa-Mir-196-P1 5p	2.28339
Hsa-Mir-8-P1b 3p	Hsa-Mir-210 3p	1.72185
Hsa-Mir-7-P1 5p	Hsa-Mir-217-v1 5p	1.10917
Hsa-Mir-1-P2 3p	Hsa-Mir-217-v1 5p	1.11286
Hsa-Mir-7-P4 5p	Hsa-Mir-217-v1 5p	1.10917
Hsa-Mir-7-P2 5p	Hsa-Mir-217-v1 5p	1.10917
Hsa-Mir-10-P3d 5p	Hsa-Mir-217-v1 5p	1.52421
Hsa-Mir-129-P2 5p	Hsa-Mir-217-v1 5p	1.2821
Hsa-Mir-143 3p	Hsa-Mir-217-v1 5p	1.52421
Hsa-Mir-145 5p	Hsa-Mir-217-v1 5p	2.12491
Hsa-Mir-1-P2 3p	Hsa-Mir-217-v2 5p	1.11286
Hsa-Mir-7-P4 5p	Hsa-Mir-217-v2 5p	1.04949
Hsa-Mir-7-P2 5p	Hsa-Mir-217-v2 5p	1.04949
Hsa-Mir-10-P3d 5p	Hsa-Mir-217-v2 5p	1.73409
Hsa-Mir-129-P2 5p	Hsa-Mir-217-v2 5p	1.38629
Hsa-Mir-143 3p	Hsa-Mir-217-v2 5p	1.38437
Hsa-Mir-7-P1 5p	Hsa-Mir-218-P2 5p	1.50368
Hsa-Mir-7-P4 5p	Hsa-Mir-218-P2 5p	1.50368
Hsa-Mir-7-P2 5p	Hsa-Mir-218-P2 5p	1.50368
Hsa-Mir-217-v1 5p	Hsa-Mir-218-P2 5p	1.90615
Hsa-Mir-217-v2 5p	Hsa-Mir-218-P2 5p	2.12491
Hsa-Mir-7-P1 5p	Hsa-Mir-320-P1 3p	1.73409
Hsa-Mir-1-P2 3p	Hsa-Mir-320-P1 3p	1.00435
Hsa-Mir-7-P4 5p	Hsa-Mir-320-P1 3p	1.73409
Hsa-Mir-7-P2 5p	Hsa-Mir-320-P1 3p	1.73409
Hsa-Mir-17-P4a 5p	Hsa-Mir-320-P1 3p	1.79842
Hsa-Mir-8-P1b 3p	Hsa-Mir-320-P1 3p	1.17719
Hsa-Mir-210 3p	Hsa-Mir-320-P1 3p	1.01649
Hsa-Mir-7-P4 5p	Hsa-Mir-218-P4 5p	1.50368
Hsa-Mir-7-P2 5p	Hsa-Mir-218-P4 5p	1.50368
Hsa-Mir-217-v1 5p	Hsa-Mir-218-P4 5p	1.90615
Hsa-Mir-217-v2 5p	Hsa-Mir-218-P4 5p	2.12491
Hsa-Mir-218-P2 5p	Hsa-Mir-218-P4 5p	0
Hsa-Mir-23-P3 3p	Hsa-Mir-342 3p	1.97171
Hsa-Mir-17-P2a 5p	Hsa-Mir-378 3p	1.45185
Hsa-Mir-10-P3c 5p	Hsa-Mir-430-P27a 3p	1.73409
Hsa-Mir-10-P3d 5p	Hsa-Mir-430-P27a 3p	1.73409
Hsa-Mir-210 3p	Hsa-Mir-430-P27a 3p	1.08341
Hsa-Mir-10-P3b 5p	Hsa-Mir-491 5p	1.31584
Hsa-Mir-10-P3c 5p	Hsa-Mir-491 5p	1.33173
Hsa-Mir-10-P3d 5p	Hsa-Mir-491 5p	1.33173
Hsa-Mir-145 5p	Hsa-Mir-491 5p	1.90615
Hsa-Mir-10-P3d 5p	Hsa-Mir-766 3p	1.55365
Hsa-Mir-491 5p	Hsa-Mir-766 3p	2.28339
Hsa-Mir-7-P1 5p	Hsa-Mir-769 5p	1.31559
Hsa-Mir-7-P2 5p	Hsa-Mir-769 5p	1.31559
